# Supplementary material for: Palm Oil-Rich Diet Affects Murine Liver Proteome and S-Palmitoylome
Source: Int J Mol Sci. 2021 Dec 3;22(23):13094. doi: 10.3390/ijms222313094 (PMC8657750; doi:10.3390/ijms222313094)
Supplement: Supplementary file 1 [file ijms-22-13094-s001.zip]

Archive with 4 entries (4 files):
- Supplemental Materials and Methods_Warsaw.pdf
- Supplemental Table S1.xlsx
- Supplemental Table S2.xlsx
- Supplemental Table S3.xlsx
