# Supplementary material for: Palm Oil-Rich Diet Affects Murine Liver Proteome and S-Palmitoylome
Source: Int J Mol Sci. 2021 Dec 3;22(23):13094. doi: 10.3390/ijms222313094 (PMC8657750; doi:10.3390/ijms222313094)
Supplement: Supplementary file 1 [file ijms-22-13094-s001.zip › Supplemental Table S1.xlsx]

## Sheet: S1-1 (protein check list)
Supplemental Table S1, sheet 1. Proteins identified by mass spectrometry in the membrane-enriched murine liver fraction following ABE procedure at 4 weeks. Mice were fed RD or HPD diet for 4 weeks and sacrificed, their livers isolated and proteins of the membrane fraction were treated or not with hydroxylamine (HA+ and HA-, respectively) followed by tagging with HPDP-biotin (the ABE procedure), c…
UniProt ID	Name	Gene name	Protein score	Peptides #	% Coverage		Total proteins: 2125
	Peptide sequence	mass	Charge	Peptide score	Protein ID
Q63886	UDP-glucuronosyltransferase 1-1	Ugt1a1	21513.0	51	55.51
	MNFLQR	807.407	+2	46.88	Q63886
	SLSFNSDR	924.43107	+2	67.8	Q63886
	EGSFYTLR	971.47297	+2	72.17	Q63886
	IPQTVLWR	1011.58819	+2	74.33	P70691; Q62452; Q63886; Q64435; Q6ZQM8
	AMEIAEALGR	1059.54027	+2	62.49	P70691; Q62452; Q63886; Q64435; Q6ZQM8
	AMEIAEALGR + Oxidation (M)	1075.53477	+2	85.15	P70691; Q62452; Q63886; Q64435; Q6ZQM8
	YTGTRPSNLAK	1206.63631	+2	53.06	P70691; Q62452; Q63886; Q64435
	TAFNQDSFLLR	1310.66359	+2	96.16	Q63886
	WLPQNDLLGHPK	1416.75352	+2;+3	89.54	P17717; P70691; Q62452; Q63886; Q64435; Q6ZQM8
	NVLLAVSENFMCR + Oxidation (M)	1556.71263	+2	68.97	Q63886
	GHEVVVIAPEASIHIK	1697.94767	+2;+3;+4	114.03	Q63886
	VVYSPYGSLATEILQK	1766.94717	+1;+2;+3	121.83	Q63886
	EVTVQDLLSPASIWLMR	1957.03769	+2;+3	133.77	Q63886
	EVTVQDLLSPASIWLMR + Oxidation (M)	1973.03157	+2;+3	116.94	Q63886
	GAGVTLNVLEMTADDLENALK	2173.09645	+2;+3	115.63	P70691; Q62452; Q63886; Q64435; Q6ZQM8
	GAGVTLNVLEMTADDLENALK + Oxidation (M)	2189.08959	+2;+3	119.77	P70691; Q62452; Q63886; Q64435; Q6ZQM8
	DRPIEPLDLAVFWVEYVMR	2347.20342	+2;+3;+4	152.76	P70691; Q62452; Q63886; Q64435; Q6ZQM8
	DRPIEPLDLAVFWVEYVMR + Oxidation (M)	2363.2001	+2;+3;+4	100.24	P70691; Q62452; Q63886; Q64435; Q6ZQM8
	METRGAGVTLNVLEMTADDLENALK	2690.32942	+3	94.8	P70691; Q62452; Q63886; Q64435
	LLVFPMDGSHWLSMLGVIQQLQQK	2767.45914	+2;+3	89.77	Q63886
	LLVFPMDGSHWLSMLGVIQQLQQK + Oxidation (M)	2783.45243	+3	72.41	Q63886
	LLVFPMDGSHWLSMLGVIQQLQQK + Oxidation (M)	2783.45297	+2;+3	94.84	Q63886
	LLVFPMDGSHWLSMLGVIQQLQQK + 2 Oxidation (M)	2799.44677	+3;+4	78.49	Q63886
	AFITHSGSHGIYEGICNGVPMVMMPLFGDQMDNAK	3812.69631	+3;+4;+5	117.02	P70691; Q62452; Q63886; Q64435; Q6ZQM8
	AFITHSGSHGIYEGICNGVPMVMMPLFGDQMDNAK + Oxidation (M)	3828.68946	+3;+4	118.45	P70691; Q62452; Q63886; Q64435; Q6ZQM8
	AFITHSGSHGIYEGICNGVPMVMMPLFGDQMDNAK + Oxidation (M)	3828.68927	+3;+4;+5	134.71	P70691; Q62452; Q63886; Q64435; Q6ZQM8
	AFITHSGSHGIYEGICNGVPMVMMPLFGDQMDNAK + Oxidation (M)	3828.68896	+3;+4	123.02	P70691; Q62452; Q63886; Q64435; Q6ZQM8
	AFITHSGSHGIYEGICNGVPMVMMPLFGDQMDNAK + Oxidation (M)	3828.69255	+3;+4	102.71	P70691; Q62452; Q63886; Q64435; Q6ZQM8
	AFITHSGSHGIYEGICNGVPMVMMPLFGDQMDNAK + 2 Oxidation (M)	3844.68387	+3;+4	66.39	P70691; Q62452; Q63886; Q64435
	AFITHSGSHGIYEGICNGVPMVMMPLFGDQMDNAK + 2 Oxidation (M)	3844.68131	+3;+4	110.86	P70691; Q62452; Q63886; Q64435
	AFITHSGSHGIYEGICNGVPMVMMPLFGDQMDNAK + 2 Oxidation (M)	3844.68104	+3;+4	90.03	P70691; Q62452; Q63886; Q64435
	AFITHSGSHGIYEGICNGVPMVMMPLFGDQMDNAK + 2 Oxidation (M)	3844.68593	+3;+4	110.48	P70691; Q62452; Q63886; Q64435
	AFITHSGSHGIYEGICNGVPMVMMPLFGDQMDNAK + 2 Oxidation (M)	3844.68521	+3;+4	113.74	P70691; Q62452; Q63886; Q64435
	AFITHSGSHGIYEGICNGVPMVMMPLFGDQMDNAK + 3 Oxidation (M)	3860.67785	+3;+4	117.6	P70691; Q62452; Q63886; Q64435
	AFITHSGSHGIYEGICNGVPMVMMPLFGDQMDNAK + 3 Oxidation (M)	3860.67844	+4	95.74	P70691; Q62452; Q63886; Q64435
	SYKENIMR	1039.5134	+2;+3	59.4	P70691; Q62452; Q63886; Q64435; Q6ZQM8
	ENVTATLVELGR	1300.70037	+2	58.02	Q63886
	NVLLAVSENFMCR	1540.71932	+2;+3	93.82	Q63886
	DYPRPIMPNMVFIGGINCLQK	2451.19385	+3	62.75	Q63886
	AFITHSGSHGIYEGICNGVPMVMMPLFGDQMDNAK + 2 Oxidation (M)	3844.68408	+3;+4	114.68	P70691; Q62452; Q63886; Q64435
	DRPIEPLDLAVFWVEYVMRHK	2612.35994	+4	63.92	Q63886; Q64435
	KAMEIAEALGR + Oxidation (M)	1203.63057	+2	56.21	P70691; Q62452; Q63886; Q64435
	AFITHSGSHGIYEGICNGVPMVMMPLFGDQMDNAK + 3 Oxidation (M)	3860.67935	+4	70.54	P70691; Q62452; Q63886; Q64435
	KFPVPFQK	989.57021	+2	45.58	Q63886
	AFITHSGSHGIYEGICNGVPMVMMPLFGDQMDNAK + 3 Oxidation (M)	3860.67855	+4	60.65	P70691; Q62452; Q63886; Q64435
	AFITHSGSHGIYEGICNGVPMVMMPLFGDQMDNAK + 4 Oxidation (M)	3876.67088	+4	50.62	P70691; Q62452; Q63886; Q64435
	DYPRPIMPNMVFIGGINCLQK + Oxidation (M)	2467.18058	+3	49.1	Q63886
	METRGAGVTLNVLEMTADDLENALK + Oxidation (M)	2706.32832	+3	55.32	P70691; Q62452; Q63886; Q64435; Q6ZQM8
	KAMEIAEALGR	1187.63418	+2	56.61	P70691; Q62452; Q63886; Q64435
	DRPIEPLDLAVFWVEYVMRHK + Oxidation (M)	2628.35818	+4	83.42	P70691; Q62452; Q63886; Q64435
	GAGVTLNVLEMTADDLENALKTVINNK	2842.47483	+3	113.6	P70691; Q62452; Q63886; Q64435
Q64435	UDP-glucuronosyltransferase 1-6	Ugt1a6	8237.0	52	55.93
	IPQTVLWR	1011.58819	+2	74.33	P70691; Q62452; Q63886; Q64435; Q6ZQM8
	AMEIAEALGR	1059.54027	+2	62.49	P70691; Q62452; Q63886; Q64435; Q6ZQM8
	AMEIAEALGR + Oxidation (M)	1075.53477	+2	85.15	P70691; Q62452; Q63886; Q64435; Q6ZQM8
	YTGTRPSNLAK	1206.63631	+2	53.06	P70691; Q62452; Q63886; Q64435
	WLPQNDLLGHPK	1416.75352	+2;+3	89.54	P17717; P70691; Q62452; Q63886; Q64435; Q6ZQM8
	GAGVTLNVLEMTADDLENALK	2173.09645	+2;+3	115.63	P70691; Q62452; Q63886; Q64435; Q6ZQM8
	GAGVTLNVLEMTADDLENALK + Oxidation (M)	2189.08959	+2;+3	119.77	P70691; Q62452; Q63886; Q64435; Q6ZQM8
	DRPIEPLDLAVFWVEYVMR	2347.20342	+2;+3;+4	152.76	P70691; Q62452; Q63886; Q64435; Q6ZQM8
	DRPIEPLDLAVFWVEYVMR + Oxidation (M)	2363.2001	+2;+3;+4	100.24	P70691; Q62452; Q63886; Q64435; Q6ZQM8
	METRGAGVTLNVLEMTADDLENALK	2690.32942	+3	94.8	P70691; Q62452; Q63886; Q64435
	AFITHSGSHGIYEGICNGVPMVMMPLFGDQMDNAK	3812.69631	+3;+4;+5	117.02	P70691; Q62452; Q63886; Q64435; Q6ZQM8
	AFITHSGSHGIYEGICNGVPMVMMPLFGDQMDNAK + Oxidation (M)	3828.68946	+3;+4	118.45	P70691; Q62452; Q63886; Q64435; Q6ZQM8
	AFITHSGSHGIYEGICNGVPMVMMPLFGDQMDNAK + Oxidation (M)	3828.68927	+3;+4;+5	134.71	P70691; Q62452; Q63886; Q64435; Q6ZQM8
	AFITHSGSHGIYEGICNGVPMVMMPLFGDQMDNAK + Oxidation (M)	3828.68896	+3;+4	123.02	P70691; Q62452; Q63886; Q64435; Q6ZQM8
	AFITHSGSHGIYEGICNGVPMVMMPLFGDQMDNAK + Oxidation (M)	3828.69255	+3;+4	102.71	P70691; Q62452; Q63886; Q64435; Q6ZQM8
	AFITHSGSHGIYEGICNGVPMVMMPLFGDQMDNAK + 2 Oxidation (M)	3844.68387	+3;+4	66.39	P70691; Q62452; Q63886; Q64435
	AFITHSGSHGIYEGICNGVPMVMMPLFGDQMDNAK + 2 Oxidation (M)	3844.68131	+3;+4	110.86	P70691; Q62452; Q63886; Q64435
	AFITHSGSHGIYEGICNGVPMVMMPLFGDQMDNAK + 2 Oxidation (M)	3844.68104	+3;+4	90.03	P70691; Q62452; Q63886; Q64435
	AFITHSGSHGIYEGICNGVPMVMMPLFGDQMDNAK + 2 Oxidation (M)	3844.68593	+3;+4	110.48	P70691; Q62452; Q63886; Q64435
	AFITHSGSHGIYEGICNGVPMVMMPLFGDQMDNAK + 2 Oxidation (M)	3844.68521	+3;+4	113.74	P70691; Q62452; Q63886; Q64435
	AFITHSGSHGIYEGICNGVPMVMMPLFGDQMDNAK + 3 Oxidation (M)	3860.67785	+3;+4	117.6	P70691; Q62452; Q63886; Q64435
	AFITHSGSHGIYEGICNGVPMVMMPLFGDQMDNAK + 3 Oxidation (M)	3860.67844	+4	95.74	P70691; Q62452; Q63886; Q64435
	EIVEHLSER	1110.56847	+1;+2	77.51	Q64435
	YEIIASDLLK	1163.64524	+2	69.26	Q64435
	FSDHMTFPQR	1264.56782	+2;+3	76.9	Q64435
	FSDHMTFPQR + Oxidation (M)	1280.56205	+2	73.26	Q64435
	IFSVTYSLEELQTR	1684.8653	+2;+3	102.06	Q64435
	LLVVPQDGSHWLSMK	1708.89781	+2;+3	95.23	Q64435
	LLVVPQDGSHWLSMK + Oxidation (M)	1724.89306	+2;+3	71.15	Q64435
	DVSLPSLHQNSLWLLR	1877.01906	+2;+3	94.96	Q64435
	TFGNNHFLPGASLMGPLR	1927.97549	+2;+3	122.79	Q64435
	TFGNNHFLPGASLMGPLR + Oxidation (M)	1943.97142	+3	94.52	Q64435
	GHDIMVLVPEVNLLLGESK	2062.11631	+2;+3;+4	107.71	Q64435
	GHDIMVLVPEVNLLLGESK + Oxidation (M)	2078.10981	+2;+3	108.8	Q64435
	NNMIVVDMFFSNCQSLLK + 2 Oxidation (M)	2179.97724	+2;+3	66.41	Q64435
	GFPCSLEHMLGQSPSPVSYVPR	2433.12657	+2;+3	101.85	Q64435
	GFPCSLEHMLGQSPSPVSYVPR + Oxidation (M)	2449.12082	+2;+3	68.78	Q64435
	SYKENIMR	1039.5134	+2;+3	59.4	P70691; Q62452; Q63886; Q64435; Q6ZQM8
	AFITHSGSHGIYEGICNGVPMVMMPLFGDQMDNAK + 2 Oxidation (M)	3844.68408	+3;+4	114.68	P70691; Q62452; Q63886; Q64435
	NNMIVVDMFFSNCQSLLK + Oxidation (M)	2163.98345	+2;+3	83.39	Q64435
	DRPIEPLDLAVFWVEYVMRHK	2612.35994	+4	63.92	Q63886; Q64435
	KAMEIAEALGR + Oxidation (M)	1203.63057	+2	56.21	P70691; Q62452; Q63886; Q64435
	AFITHSGSHGIYEGICNGVPMVMMPLFGDQMDNAK + 3 Oxidation (M)	3860.67935	+4	70.54	P70691; Q62452; Q63886; Q64435
	DSATLSFLR	1008.52545	+2	43.3	Q64435
	NNMIVVDMFFSNCQSLLK + Oxidation (M)	2163.98551	+2;+3	75.77	Q64435
	AFITHSGSHGIYEGICNGVPMVMMPLFGDQMDNAK + 3 Oxidation (M)	3860.67855	+4	60.65	P70691; Q62452; Q63886; Q64435
	AFITHSGSHGIYEGICNGVPMVMMPLFGDQMDNAK + 4 Oxidation (M)	3876.67088	+4	50.62	P70691; Q62452; Q63886; Q64435
	METRGAGVTLNVLEMTADDLENALK + Oxidation (M)	2706.32832	+3	55.32	P70691; Q62452; Q63886; Q64435; Q6ZQM8
	KAMEIAEALGR	1187.63418	+2	56.61	P70691; Q62452; Q63886; Q64435
	DRPIEPLDLAVFWVEYVMRHK + Oxidation (M)	2628.35818	+4	83.42	P70691; Q62452; Q63886; Q64435
	GAGVTLNVLEMTADDLENALKTVINNK	2842.47483	+3	113.6	P70691; Q62452; Q63886; Q64435
	NNMIVVDMFFSNCQSLLK	2147.98743	+2	55.74	Q64435
Q62452	UDP-glucuronosyltransferase 1-9	Ugt1a9	6486.0	45	50.76
	IPQTVLWR	1011.58819	+2	74.33	P70691; Q62452; Q63886; Q64435; Q6ZQM8
	AMEIAEALGR	1059.54027	+2	62.49	P70691; Q62452; Q63886; Q64435; Q6ZQM8
	AMEIAEALGR + Oxidation (M)	1075.53477	+2	85.15	P70691; Q62452; Q63886; Q64435; Q6ZQM8
	YTGTRPSNLAK	1206.63631	+2	53.06	P70691; Q62452; Q63886; Q64435
	WLPQNDLLGHPK	1416.75352	+2;+3	89.54	P17717; P70691; Q62452; Q63886; Q64435; Q6ZQM8
	GAGVTLNVLEMTADDLENALK	2173.09645	+2;+3	115.63	P70691; Q62452; Q63886; Q64435; Q6ZQM8
	GAGVTLNVLEMTADDLENALK + Oxidation (M)	2189.08959	+2;+3	119.77	P70691; Q62452; Q63886; Q64435; Q6ZQM8
	DRPIEPLDLAVFWVEYVMR	2347.20342	+2;+3;+4	152.76	P70691; Q62452; Q63886; Q64435; Q6ZQM8
	DRPIEPLDLAVFWVEYVMR + Oxidation (M)	2363.2001	+2;+3;+4	100.24	P70691; Q62452; Q63886; Q64435; Q6ZQM8
	METRGAGVTLNVLEMTADDLENALK	2690.32942	+3	94.8	P70691; Q62452; Q63886; Q64435
	AFITHSGSHGIYEGICNGVPMVMMPLFGDQMDNAK	3812.69631	+3;+4;+5	117.02	P70691; Q62452; Q63886; Q64435; Q6ZQM8
	AFITHSGSHGIYEGICNGVPMVMMPLFGDQMDNAK + Oxidation (M)	3828.68946	+3;+4	118.45	P70691; Q62452; Q63886; Q64435; Q6ZQM8
	AFITHSGSHGIYEGICNGVPMVMMPLFGDQMDNAK + Oxidation (M)	3828.68927	+3;+4;+5	134.71	P70691; Q62452; Q63886; Q64435; Q6ZQM8
	AFITHSGSHGIYEGICNGVPMVMMPLFGDQMDNAK + Oxidation (M)	3828.68896	+3;+4	123.02	P70691; Q62452; Q63886; Q64435; Q6ZQM8
	AFITHSGSHGIYEGICNGVPMVMMPLFGDQMDNAK + Oxidation (M)	3828.69255	+3;+4	102.71	P70691; Q62452; Q63886; Q64435; Q6ZQM8
	AFITHSGSHGIYEGICNGVPMVMMPLFGDQMDNAK + 2 Oxidation (M)	3844.68387	+3;+4	66.39	P70691; Q62452; Q63886; Q64435
	AFITHSGSHGIYEGICNGVPMVMMPLFGDQMDNAK + 2 Oxidation (M)	3844.68131	+3;+4	110.86	P70691; Q62452; Q63886; Q64435
	AFITHSGSHGIYEGICNGVPMVMMPLFGDQMDNAK + 2 Oxidation (M)	3844.68104	+3;+4	90.03	P70691; Q62452; Q63886; Q64435
	AFITHSGSHGIYEGICNGVPMVMMPLFGDQMDNAK + 2 Oxidation (M)	3844.68593	+3;+4	110.48	P70691; Q62452; Q63886; Q64435
	AFITHSGSHGIYEGICNGVPMVMMPLFGDQMDNAK + 2 Oxidation (M)	3844.68521	+3;+4	113.74	P70691; Q62452; Q63886; Q64435
	AFITHSGSHGIYEGICNGVPMVMMPLFGDQMDNAK + 3 Oxidation (M)	3860.67785	+3;+4	117.6	P70691; Q62452; Q63886; Q64435
	AFITHSGSHGIYEGICNGVPMVMMPLFGDQMDNAK + 3 Oxidation (M)	3860.67844	+4	95.74	P70691; Q62452; Q63886; Q64435
	YLSYTQWK	1087.53534	+2	51.51	Q62452
	YFSLPSVIFAR	1298.70321	+2;+3	83.03	Q62452
	GFFELTFSHCR	1388.60238	+2;+3	65.18	Q62452
	TYSISHTLEDLDR	1548.74333	+2;+3	103.26	Q62452
	GHEVVVVIPEVSWQLGK	1875.02789	+2;+3	77.76	Q62452
	TAVEVASEILQTPVTMTDLFSPVSIWLLR + Oxidation (M)	3231.71083	+3	50.02	Q62452
	SYKENIMR	1039.5134	+2;+3	59.4	P70691; Q62452; Q63886; Q64435; Q6ZQM8
	AFITHSGSHGIYEGICNGVPMVMMPLFGDQMDNAK + 2 Oxidation (M)	3844.68408	+3;+4	114.68	P70691; Q62452; Q63886; Q64435
	LVEYLK	763.44869	+2	47.57	Q62452; Q6ZQM8
	YTDTMTFK	1005.44794	+2	49.65	Q62452
	YTDTMTFK + Oxidation (M)	1021.44408	+2	49.67	Q62452
	LLVVPMDGSHWFTMQMVVEK + Oxidation (M)	2362.15124	+3	50.59	Q62452
	KAMEIAEALGR + Oxidation (M)	1203.63057	+2	56.21	P70691; Q62452; Q63886; Q64435
	AFITHSGSHGIYEGICNGVPMVMMPLFGDQMDNAK + 3 Oxidation (M)	3860.67935	+4	70.54	P70691; Q62452; Q63886; Q64435
	LLVVPMDGSHWFTMQMVVEK	2346.16013	+3	51.05	Q62452
	TAVEVASEILQTPVTMTDLFSPVSIWLLR	3215.71686	+3	69.79	Q62452
	AFITHSGSHGIYEGICNGVPMVMMPLFGDQMDNAK + 3 Oxidation (M)	3860.67855	+4	60.65	P70691; Q62452; Q63886; Q64435
	AFITHSGSHGIYEGICNGVPMVMMPLFGDQMDNAK + 4 Oxidation (M)	3876.67088	+4	50.62	P70691; Q62452; Q63886; Q64435
	SFLTGSAR	837.43523	+2	47.82	Q62452
	METRGAGVTLNVLEMTADDLENALK + Oxidation (M)	2706.32832	+3	55.32	P70691; Q62452; Q63886; Q64435; Q6ZQM8
	KAMEIAEALGR	1187.63418	+2	56.61	P70691; Q62452; Q63886; Q64435
	DRPIEPLDLAVFWVEYVMRHK + Oxidation (M)	2628.35818	+4	83.42	P70691; Q62452; Q63886; Q64435
	GAGVTLNVLEMTADDLENALKTVINNK	2842.47483	+3	113.6	P70691; Q62452; Q63886; Q64435
P70691	UDP-glucuronosyltransferase 1-2	Ugt1a2	5828.0	34	27.58
	IPQTVLWR	1011.58819	+2	74.33	P70691; Q62452; Q63886; Q64435; Q6ZQM8
	AMEIAEALGR	1059.54027	+2	62.49	P70691; Q62452; Q63886; Q64435; Q6ZQM8
	AMEIAEALGR + Oxidation (M)	1075.53477	+2	85.15	P70691; Q62452; Q63886; Q64435; Q6ZQM8
	YTGTRPSNLAK	1206.63631	+2	53.06	P70691; Q62452; Q63886; Q64435
	WLPQNDLLGHPK	1416.75352	+2;+3	89.54	P17717; P70691; Q62452; Q63886; Q64435; Q6ZQM8
	GAGVTLNVLEMTADDLENALK	2173.09645	+2;+3	115.63	P70691; Q62452; Q63886; Q64435; Q6ZQM8
	GAGVTLNVLEMTADDLENALK + Oxidation (M)	2189.08959	+2;+3	119.77	P70691; Q62452; Q63886; Q64435; Q6ZQM8
	DRPIEPLDLAVFWVEYVMR	2347.20342	+2;+3;+4	152.76	P70691; Q62452; Q63886; Q64435; Q6ZQM8
	DRPIEPLDLAVFWVEYVMR + Oxidation (M)	2363.2001	+2;+3;+4	100.24	P70691; Q62452; Q63886; Q64435; Q6ZQM8
	METRGAGVTLNVLEMTADDLENALK	2690.32942	+3	94.8	P70691; Q62452; Q63886; Q64435
	AFITHSGSHGIYEGICNGVPMVMMPLFGDQMDNAK	3812.69631	+3;+4;+5	117.02	P70691; Q62452; Q63886; Q64435; Q6ZQM8
	AFITHSGSHGIYEGICNGVPMVMMPLFGDQMDNAK + Oxidation (M)	3828.68946	+3;+4	118.45	P70691; Q62452; Q63886; Q64435; Q6ZQM8
	AFITHSGSHGIYEGICNGVPMVMMPLFGDQMDNAK + Oxidation (M)	3828.68927	+3;+4;+5	134.71	P70691; Q62452; Q63886; Q64435; Q6ZQM8
	AFITHSGSHGIYEGICNGVPMVMMPLFGDQMDNAK + Oxidation (M)	3828.68896	+3;+4	123.02	P70691; Q62452; Q63886; Q64435; Q6ZQM8
	AFITHSGSHGIYEGICNGVPMVMMPLFGDQMDNAK + Oxidation (M)	3828.69255	+3;+4	102.71	P70691; Q62452; Q63886; Q64435; Q6ZQM8
	AFITHSGSHGIYEGICNGVPMVMMPLFGDQMDNAK + 2 Oxidation (M)	3844.68387	+3;+4	66.39	P70691; Q62452; Q63886; Q64435
	AFITHSGSHGIYEGICNGVPMVMMPLFGDQMDNAK + 2 Oxidation (M)	3844.68131	+3;+4	110.86	P70691; Q62452; Q63886; Q64435
	AFITHSGSHGIYEGICNGVPMVMMPLFGDQMDNAK + 2 Oxidation (M)	3844.68104	+3;+4	90.03	P70691; Q62452; Q63886; Q64435
	AFITHSGSHGIYEGICNGVPMVMMPLFGDQMDNAK + 2 Oxidation (M)	3844.68593	+3;+4	110.48	P70691; Q62452; Q63886; Q64435
	AFITHSGSHGIYEGICNGVPMVMMPLFGDQMDNAK + 2 Oxidation (M)	3844.68521	+3;+4	113.74	P70691; Q62452; Q63886; Q64435
	AFITHSGSHGIYEGICNGVPMVMMPLFGDQMDNAK + 3 Oxidation (M)	3860.67785	+3;+4	117.6	P70691; Q62452; Q63886; Q64435
	AFITHSGSHGIYEGICNGVPMVMMPLFGDQMDNAK + 3 Oxidation (M)	3860.67844	+4	95.74	P70691; Q62452; Q63886; Q64435
	LSDHMDFLQR	1260.59362	+2;+3	65.15	P70691
	LSDHMDFLQR + Oxidation (M)	1276.58825	+2	66.69	P70691
	SYKENIMR	1039.5134	+2;+3	59.4	P70691; Q62452; Q63886; Q64435; Q6ZQM8
	AFITHSGSHGIYEGICNGVPMVMMPLFGDQMDNAK + 2 Oxidation (M)	3844.68408	+3;+4	114.68	P70691; Q62452; Q63886; Q64435
	KAMEIAEALGR + Oxidation (M)	1203.63057	+2	56.21	P70691; Q62452; Q63886; Q64435
	AFITHSGSHGIYEGICNGVPMVMMPLFGDQMDNAK + 3 Oxidation (M)	3860.67935	+4	70.54	P70691; Q62452; Q63886; Q64435
	AFITHSGSHGIYEGICNGVPMVMMPLFGDQMDNAK + 3 Oxidation (M)	3860.67855	+4	60.65	P70691; Q62452; Q63886; Q64435
	AFITHSGSHGIYEGICNGVPMVMMPLFGDQMDNAK + 4 Oxidation (M)	3876.67088	+4	50.62	P70691; Q62452; Q63886; Q64435
	METRGAGVTLNVLEMTADDLENALK + Oxidation (M)	2706.32832	+3	55.32	P70691; Q62452; Q63886; Q64435; Q6ZQM8
	KAMEIAEALGR	1187.63418	+2	56.61	P70691; Q62452; Q63886; Q64435
	DRPIEPLDLAVFWVEYVMRHK + Oxidation (M)	2628.35818	+4	83.42	P70691; Q62452; Q63886; Q64435
	GAGVTLNVLEMTADDLENALKTVINNK	2842.47483	+3	113.6	P70691; Q62452; Q63886; Q64435
Q6ZQM8	UDP-glucuronosyltransferase 1-7C	Ugt1a7c	3675.0	20	25.61
	IPQTVLWR	1011.58819	+2	74.33	P70691; Q62452; Q63886; Q64435; Q6ZQM8
	AMEIAEALGR	1059.54027	+2	62.49	P70691; Q62452; Q63886; Q64435; Q6ZQM8
	AMEIAEALGR + Oxidation (M)	1075.53477	+2	85.15	P70691; Q62452; Q63886; Q64435; Q6ZQM8
	WLPQNDLLGHPK	1416.75352	+2;+3	89.54	P17717; P70691; Q62452; Q63886; Q64435; Q6ZQM8
	GAGVTLNVLEMTADDLENALK	2173.09645	+2;+3	115.63	P70691; Q62452; Q63886; Q64435; Q6ZQM8
	GAGVTLNVLEMTADDLENALK + Oxidation (M)	2189.08959	+2;+3	119.77	P70691; Q62452; Q63886; Q64435; Q6ZQM8
	DRPIEPLDLAVFWVEYVMR	2347.20342	+2;+3;+4	152.76	P70691; Q62452; Q63886; Q64435; Q6ZQM8
	DRPIEPLDLAVFWVEYVMR + Oxidation (M)	2363.2001	+2;+3;+4	100.24	P70691; Q62452; Q63886; Q64435; Q6ZQM8
	AFITHSGSHGIYEGICNGVPMVMMPLFGDQMDNAK	3812.69631	+3;+4;+5	117.02	P70691; Q62452; Q63886; Q64435; Q6ZQM8
	AFITHSGSHGIYEGICNGVPMVMMPLFGDQMDNAK + Oxidation (M)	3828.68946	+3;+4	118.45	P70691; Q62452; Q63886; Q64435; Q6ZQM8
	AFITHSGSHGIYEGICNGVPMVMMPLFGDQMDNAK + Oxidation (M)	3828.68927	+3;+4;+5	134.71	P70691; Q62452; Q63886; Q64435; Q6ZQM8
	AFITHSGSHGIYEGICNGVPMVMMPLFGDQMDNAK + Oxidation (M)	3828.69255	+3;+4	102.71	P70691; Q62452; Q63886; Q64435; Q6ZQM8
	AFITHSGSHGIYEGICNGVPMVMMPLFGDQMDNAK + 2 Oxidation (M)	3844.68131	+3;+4	110.86	P70691; Q62452; Q63886; Q64435
	AFITHSGSHGIYEGICNGVPMVMMPLFGDQMDNAK + 2 Oxidation (M)	3844.68104	+3;+4	90.03	P70691; Q62452; Q63886; Q64435
	AFITHSGSHGIYEGICNGVPMVMMPLFGDQMDNAK + 2 Oxidation (M)	3844.68521	+3;+4	113.74	P70691; Q62452; Q63886; Q64435
	AFITHSGSHGIYEGICNGVPMVMMPLFGDQMDNAK + 3 Oxidation (M)	3860.67844	+4	95.74	P70691; Q62452; Q63886; Q64435
	SYKENIMR	1039.5134	+2;+3	59.4	P70691; Q62452; Q63886; Q64435; Q6ZQM8
	LVEYLK	763.44869	+2	47.57	Q62452; Q6ZQM8
	METRGAGVTLNVLEMTADDLENALK + Oxidation (M)	2706.32832	+3	55.32	P70691; Q62452; Q63886; Q64435; Q6ZQM8
	TYAVSHTQEDLNR	1532.72199	+2	65.65	Q6ZQM8
P17717	UDP-glucuronosyltransferase 2B17	Ugt2b17	2508.0	17	31.89
	WLPQNDLLGHPK	1416.75352	+2;+3	89.54	P17717; P70691; Q62452; Q63886; Q64435; Q6ZQM8
	AVFWIEFVMR + Oxidation (M)	1312.66418	+2	56.7	P17717; Q8BWQ1
	FSPGYQIEK	1067.52995	+2	64.54	P17717
	IILDELVQR	1097.64639	+2	95.82	P17717
	FVDVWTYEMPR	1441.67178	+2	80.9	P17717
	ANAIAWALAQIPQK	1493.83732	+2;+3	64.64	P17717
	VLVWPMEFSHWMNIK + Oxidation (M)	1931.9442	+3	50.5	P17717
	SDVLNALEEVIENPFYK	1978.99033	+2;+3	148.21	P17717
	GHEVTVLRPSAYYVLDPK	2043.08333	+2	76.55	P17717
	FLLPPSYVPVILSGLGGQMTFIER + Oxidation (M)	2649.42744	+3	95.52	P17717
	TPATLGHNTR	1066.55189	+2;+3	89.87	P17717
	FETFPTSVSK	1141.56692	+2	63.82	P17717
	DNLENFFIK	1138.56742	+1;+2	58.0	P17717
	FVDVWTYEMPR + Oxidation (M)	1457.66622	+2	59.54	P17717
	FLLPPSYVPVILSGLGGQMTFIER	2633.43226	+3	114.4	P17717
	SDVLNALEEVIENPFYKK	2107.08784	+3	71.03	P17717
	VLVWPMEFSHWMNIK	1915.94673	+3	55.73	P17717
Q8C196	Carbamoyl-phosphate synthase [ammonia], mitochondrial	Cps1	13064.0	82	57.53
	AMLSTGFK + Oxidation (M)	869.43224	+2	64.19	Q8C196
	VVAVDCGIK	948.47835	+2	75.61	Q8C196
	ETLIDLGTK	988.5453	+2	82.31	Q8C196
	APMFSWPR	990.47529	+2	55.23	Q8C196
	ELSEPSSTR	1004.47833	+2	65.62	Q8C196
	APMFSWPR + Oxidation (M)	1006.47044	+2	63.58	Q8C196
	SVGEVMAIGR	1017.52926	+2	65.24	Q8C196
	EIEYEVVR	1035.52528	+2	56.48	Q8C196
	LRDADPILR	1067.61006	+3	51.37	Q8C196
	EWPANLDLK	1084.55645	+2	59.14	Q8C196
	QNLIAEVSTK	1101.60449	+2	84.66	Q8C196
	KELSEPSSTR	1132.57287	+2;+3	63.51	Q8C196
	VMIGESIDEK + Oxidation (M)	1135.54431	+2	74.7	Q8C196
	FVHDNYVIR	1161.59444	+2;+3	74.86	Q8C196
	IALGIPLPEIK	1162.73403	+1;+2	102.31	Q8C196
	TAHIVLEDGTK	1182.62559	+1;+2;+3	91.92	Q8C196
	SIFSAVLDELK	1220.66712	+2;+3	94.36	Q8C196
	IMGTSPLQIDR	1229.64511	+2	93.46	Q8C196
	VSQEHPVVLTK	1235.68847	+2;+3	91.33	Q8C196
	IMGTSPLQIDR + Oxidation (M)	1245.64027	+2	96.35	Q8C196
	TLGVDFIDVATK	1277.68846	+2	84.71	Q8C196
	LYFEELSLER	1297.65724	+2	99.53	Q8C196
	AADTIGYPVMIR	1305.67611	+2	84.04	Q8C196
	AADTIGYPVMIR + Oxidation (M)	1321.67231	+2	56.33	Q8C196
	GQNQPVLNITNR	1352.71792	+2;+3	86.72	Q8C196
	MCHPSVDGFTPR	1391.57978	+2;+3	49.24	Q8C196
	MCHPSVDGFTPR + Oxidation (M)	1407.57471	+2;+3	53.47	Q8C196
	AFAMTNQILVER + Oxidation (M)	1407.72003	+2	92.96	Q8C196
	GLNSDSVTEETLR	1419.68641	+2	106.1	Q8C196
	ALENNMSLDEIVR	1502.73988	+2	100.33	Q8C196
	ALENNMSLDEIVR + Oxidation (M)	1518.73601	+2	101.8	Q8C196
	GLNSDSVTEETLRK	1547.78027	+2;+3	90.84	Q8C196
	SAYALGGLGSGICPNK	1552.73934	+2	105.65	Q8C196
	FLGVAEQLHNEGFK	1587.80539	+2;+3	114.16	Q8C196
	VLGTSVESIMATEDR	1606.78742	+2;+3	136.1	Q8C196
	IAPSFAVESMEDALK	1606.79175	+2;+3	106.41	Q8C196
	VLGTSVESIMATEDR + Oxidation (M)	1622.78165	+2;+3	106.56	Q8C196
	IAPSFAVESMEDALK + Oxidation (M)	1622.78629	+2;+3	122.46	Q8C196
	AFAISGPFNVQFLVK	1636.89885	+2	88.61	Q8C196
	IEFEGQSVDFVDPNK	1722.81086	+2;+3	115.5	Q8C196
	DGSIDLVINLPNNNTK	1725.89041	+2	85.49	Q8C196
	TSACFEPSLDYMVTK	1736.74496	+2	70.38	Q8C196
	TSACFEPSLDYMVTK + Oxidation (M)	1752.74106	+2	71.84	Q8C196
	TAVDSGIALLTNFQVTK	1776.9623	+2;+3	143.62	Q8C196
	LPTLEQPIIPSDYVAIK	1896.06144	+2;+3	95.71	Q8C196
	EPLFGISTGNIITGLAAGAK	1929.05826	+2;+3	157.4	Q8C196
	TVLMNPNIASVQTNEVGLK	2027.07283	+2;+3	125.88	Q8C196
	TVLMNPNIASVQTNEVGLK + Oxidation (M)	2043.06795	+2;+3	136.53	Q8C196
	KEPLFGISTGNIITGLAAGAK	2057.15425	+2;+3	118.23	Q8C196
	GQILTMANPIIGNGGAPDTTAR	2167.10629	+2;+3	138.85	Q8C196
	GQILTMANPIIGNGGAPDTTAR + Oxidation (M)	2183.1004	+2;+3	186.03	Q8C196
	QADAVYFLPITPQFVTEVIK	2278.22793	+2;+3	96.88	Q8C196
	VAGLLVLNYSNDYNHWLATK	2290.17616	+2;+3	103.06	Q8C196
	AERPDGLILGMGGQTALNCGVELFK	2634.30104	+3	141.4	Q8C196
	AERPDGLILGMGGQTALNCGVELFK + Oxidation (M)	2650.29591	+3	128.54	Q8C196
	QIDTLAAEYPSVTNYLYVTYNGQEHDIK	3244.55731	+3	93.98	Q8C196
	GYSFGHPSSVAGEVVFNTGLGGYPEALTDPAYK	3386.60907	+2;+3;+4	144.73	Q8C196
	VISHAISEHVEDAGVHSGDATLMLPTQTISQGAIEK	3740.86751	+3;+4;+5	142.35	Q8C196
	VISHAISEHVEDAGVHSGDATLMLPTQTISQGAIEK + Oxidation (M)	3756.86256	+3;+4;+5	130.96	Q8C196
	LFATEATSDWLNANNVPATPVAWPSQEGQNPSLSSIR	3967.934	+3;+4	132.3	Q8C196
	GAEVHLVPWNHDFTQMEYDGLLIAGGPGNPALAQPLIQNVK	4409.22816	+3;+4	127.12	Q8C196
	GAEVHLVPWNHDFTQMEYDGLLIAGGPGNPALAQPLIQNVK + Oxidation (M)	4425.22298	+3;+4	135.26	Q8C196
	TSVNVVR	773.44043	+2	67.79	Q8C196
	EIGFSDK	794.38081	+1;+2	55.42	Q8C196
	DILNMDK	847.41111	+1;+2	56.82	Q8C196
	LFAEAVQK	904.5029	+2	70.15	Q8C196
	YMESDGIK + Oxidation (M)	957.41191	+2	44.13	Q8C196
	AFAMTNQILVER	1391.72487	+2	87.12	Q8C196
	AMLSTGFK	853.43802	+2	56.12	Q8C196
	VMIGESIDEK	1119.54941	+2	72.96	Q8C196
	SLGQWLQEEK	1216.61048	+2	60.84	Q8C196
	VLILGSGGLSIGQAGEFDYSGSQAVK	2552.31072	+2;+3	82.34	Q8C196
	FLEEATR	864.43481	+2	44.66	Q8C196
	SVGEVMAIGR + Oxidation (M)	1033.52377	+2	60.68	Q8C196
	LNEINEK	858.44593	+2	51.47	Q8C196
	EVEMDAVGK	976.45415	+2	41.77	Q8C196
	VPAIYGVDTR	1089.58337	+2	44.87	Q8C196
	SLGQWLQEEKVPAIYGVDTR	2288.18482	+3	83.97	Q8C196
	SLFHYR	821.41935	+2	55.91	Q8C196
	ATGYPLAFIAAK	1221.67677	+2	54.7	Q8C196
	TVVVNCNPETVSTDFDECDK	2305.92108	+2	57.01	Q8C196
	RLPTLEQPIIPSDYVAIK	2052.16412	+3	41.95	Q8C196
Q8BMS1	Trifunctional enzyme subunit alpha, mitochondrial	Hadha	8691.0	47	56.75
	ALTSFER	822.42456	+2	53.5	Q8BMS1
	GLYPAPLK	857.50198	+2	55.21	Q8BMS1
	FGELALTK	877.49183	+2	80.34	Q8BMS1
	DTTVTGLGR	918.47795	+2	60.83	Q8BMS1
	ILQEGVDPK	997.54532	+2	61.43	Q8BMS1
	FGGGSVELLK	1005.55056	+2	81.72	Q8BMS1
	FVDLYGAQK	1039.53531	+2	75.13	Q8BMS1
	DTTASAVAVGLR	1159.6209	+2	84.39	Q8BMS1
	GFYIYQEGSK	1190.56221	+2	56.35	Q8BMS1
	MQLLEIITTDK	1303.70752	+2	98.13	Q8BMS1
	MQLLEIITTDK + Oxidation (M)	1319.70276	+2	97.67	Q8BMS1
	VIGMHYFSPVDK	1391.69276	+2;+3	66.86	Q8BMS1
	LTTYAMTVPFVR	1397.74061	+2	68.46	Q8BMS1
	VIGMHYFSPVDK + Oxidation (M)	1407.68725	+2;+3	81.93	Q8BMS1
	LTTYAMTVPFVR + Oxidation (M)	1413.73284	+2	73.26	Q8BMS1
	ALMGLYNGQVLCK	1454.70857	+2	96.44	Q8BMS1
	ALMGLYNGQVLCK + Oxidation (M)	1470.705	+2	83.83	Q8BMS1
	SLNSEMDNILANLR	1588.78759	+2;+3	126.75	Q8BMS1
	MVGVPAAFDMMLTGR	1594.76628	+2;+3	95.12	Q8BMS1
	SLNSEMDNILANLR + Oxidation (M)	1604.78222	+2;+3	110.74	Q8BMS1
	MVGVPAAFDMMLTGR + Oxidation (M)	1610.76075	+2;+3	87.47	Q8BMS1
	MVGVPAAFDMMLTGR + Oxidation (M)	1610.7616	+2;+3	65.59	Q8BMS1
	MVGVPAAFDMMLTGR + Oxidation (M)	1610.76072	+2;+3	87.62	Q8BMS1
	DSIFSNLIGQLDYK	1611.81536	+2;+3	119.81	Q8BMS1
	TIEYLEEVAVNFAK	1624.83481	+2;+3	117.71	Q8BMS1
	MVGVPAAFDMMLTGR + 2 Oxidation (M)	1626.75691	+2	85.18	Q8BMS1
	ADMVIEAVFEDLGVK	1634.82368	+2;+3	105.56	Q8BMS1
	ADMVIEAVFEDLGVK + Oxidation (M)	1650.81793	+2;+3	114.68	Q8BMS1
	MGLVDQLVEPLGPGIK	1664.91736	+2;+3	96.06	Q8BMS1
	MGLVDQLVEPLGPGIK + Oxidation (M)	1680.91178	+2;+3	106.79	Q8BMS1
	AGLEQGSDAGYLAESQK	1722.80554	+2	107.78	Q8BMS1
	LPAKPEVSSDEDVQYR	1831.89624	+2;+3	139.72	Q8BMS1
	TVLGVPEVLLGILPGAGGTQR	2046.18604	+2;+3	115.54	Q8BMS1
	NVQQLAILGAGLMGAGIAQVSVDK	2352.28546	+2;+3	147.39	Q8BMS1
	EVQSEFIEVMNEIWANDQIR	2449.15856	+2;+3	136.61	Q8BMS1
	YESAYGTQFTPCQLLLDHANNSSK	2732.22075	+2;+3	107.51	Q8BMS1
	EVESVTPEHCIFASNTSALPINQIAAVSK	3100.5211	+3	99.07	Q8BMS1
	LDALTTGFGFPVGAATLADEVGVDVAQHVAEDLGK	3482.75708	+2;+3;+4	157.54	Q8BMS1
	GDVAVIR	728.41954	+2	51.84	Q8BMS1
	MVGVPAAFDMMLTGR + 2 Oxidation (M)	1626.7587	+2	49.54	Q8BMS1
	DGPGFYTTR	1012.46313	+2	54.92	Q8BMS1
	MGLVDQLVEPLGPGIKSPEER	2263.19029	+3	68.7	Q8BMS1
	EVQSEFIEVMNEIWANDQIR + Oxidation (M)	2465.15521	+2;+3	89.22	Q8BMS1
	NVQQLAILGAGLMGAGIAQVSVDK + Oxidation (M)	2368.27746	+3	80.96	Q8BMS1
	MVGVPAAFDMMLTGR + 2 Oxidation (M)	1626.75531	+2	67.81	Q8BMS1
	MVGVPAAFDMMLTGR + 3 Oxidation (M)	1642.7518	+2	69.55	Q8BMS1
	THINYGVK	930.49422	+2	43.68	Q8BMS1
P24270	Catalase	Cat	8557.0	39	72.3
	IQALLDK	799.48144	+2	58.83	P24270
	VLNEEER	887.43546	+2	65.06	P24270
	DPASDQMK	890.38088	+2	65.29	P24270
	DYPLIPVGK	1000.56055	+2	65.36	P24270
	LFAYPDTHR	1118.5518	+2;+3	80.16	P24270
	LCENIAGHLK	1142.55891	+2;+3	55.12	P24270
	LAQEDPDYGLR	1275.61102	+2	83.8	P24270
	HMNGYGSHTFK	1277.56231	+2;+3	74.53	P24270
	HMNGYGSHTFK + Oxidation (M)	1293.55677	+2;+3	68.48	P24270
	LVNADGEAVYCK	1326.59612	+2	112.19	P24270
	NFTDVHPDYGAR	1390.62881	+2;+3	73.13	P24270
	FNSANEDNVTQVR	1492.69238	+2	106.13	P24270
	DAILFPSFIHSQK	1501.79424	+2;+3	84.48	P24270
	FSTVTGESGSADTVR	1512.70685	+2	141.83	P24270
	SALEHSVQCAVDVK	1530.71786	+2;+3	65.75	P24270
	EAETFPFNPFDLTK	1654.7891	+2	72.61	P24270
	NAIHTYTQAGSHMAAK	1699.8092	+2;+3	97.57	P24270
	NAIHTYTQAGSHMAAK + Oxidation (M)	1715.80497	+2;+3	93.14	P24270
	GAGAFGYFEVTHDITR	1739.82676	+2;+3	101.63	P24270
	ASQRPDVLTTGGGNPIGDK	1881.95558	+2;+3	154.32	P24270
	GPLLVQDVVFTDEMAHFDR	2188.06427	+2;+3	131.86	P24270
	GPLLVQDVVFTDEMAHFDR + Oxidation (M)	2204.0588	+2;+3	109.93	P24270
	FYTEDGNWDLVGNNTPIFFIR	2517.19628	+2;+3	148.27	P24270
	DGPMCMHDNQGGAPNYYPNSFSAPEQQR	3156.25787	+3	81.48	P24270
	DPDMVWDFWSLRPESLHQVSFLFSDR	3208.50809	+3;+4	130.12	P24270
	NPVNYFAEVEQMAFDPSNMPPGIEPSPDK	3219.45397	+2;+3;+4	125.58	P24270
	NPVNYFAEVEQMAFDPSNMPPGIEPSPDK + Oxidation (M)	3235.44734	+2;+3;+4	138.13	P24270
	NPVNYFAEVEQMAFDPSNMPPGIEPSPDK + Oxidation (M)	3235.44815	+2;+3;+4	124.68	P24270
	NPVNYFAEVEQMAFDPSNMPPGIEPSPDK + 2 Oxidation (M)	3251.44049	+2;+3	142.48	P24270
	NLPVGEAGR	911.48372	+2	55.83	P24270
	LNIMTAGSR	961.50283	+2	61.44	P24270
	RFNSANEDNVTQVR	1648.79416	+2;+3	80.78	P24270
	DPDMVWDFWSLRPESLHQVSFLFSDR + Oxidation (M)	3224.5046	+3;+4	77.67	P24270
	YNAEKPK	848.43969	+2	45.88	P24270
	DGPMCMHDNQGGAPNYYPNSFSAPEQQR + Oxidation (M)	3172.25852	+3	44.3	P24270
	DGPMCMHDNQGGAPNYYPNSFSAPEQQR + Oxidation (M)	3172.25852	+3	44.3	P24270
	VLNEEERK	1015.53033	+2	57.15	P24270
	LGPNYLQIPVNCPYR	1791.88155	+2	79.45	P24270
	DGPMCMHDNQGGAPNYYPNSFSAPEQQR + 2 Oxidation (M)	3188.25536	+3	42.62	P24270
O35488	Very long-chain acyl-CoA synthetase	Slc27a2	8312.0	36	59.84
	GEVGLLVCK	962.49377	+1;+2	61.53	O35488
	DAVSVFYVSR	1141.57792	+2	78.52	O35488
	ENFVYFHDR	1225.55294	+2;+3	54.54	O35488
	IKENYEFNGK	1240.60891	+2;+3	74.19	O35488
	TPHKPFLLFR	1254.72436	+3	51.89	O35488
	DETLTYAQVDR	1309.61656	+2	82.68	O35488
	DTLYFMDDAEK	1346.572	+2	89.01	O35488
	DTLYFMDDAEK + Oxidation (M)	1362.56724	+2	70.02	O35488
	IQDTIEITGTFK	1364.7206	+2	66.29	O35488
	TSNTNGVDTILDK	1376.68035	+2	119.73	O35488
	FSASQFWDDCR	1406.5408	+2	74.9	O35488
	ITQLTPFIGYAGGK	1464.79849	+2	67.28	O35488
	VDGVSAEPTPESWR	1528.71711	+2	113.35	O35488
	VTLMEEGFNPTVIK	1576.81805	+2	76.02	O35488
	VTLMEEGFNPTVIK + Oxidation (M)	1592.81258	+2	91.83	O35488
	YNVTVIQYIGELLR	1679.92682	+2;+3	105.17	O35488
	GDIYFNSGDLLMIDR	1727.81844	+2	110.0	O35488
	GDIYFNSGDLLMIDR + Oxidation (M)	1743.81283	+2;+3	117.78	O35488
	TFVPMTENIYNAIIDK	1867.94018	+2;+3	108.59	O35488
	TFVPMTENIYNAIIDK + Oxidation (M)	1883.93423	+2;+3	119.9	O35488
	VLLASPDLQEAVEEVLPTLK	2163.20583	+2;+3;+4	112.25	O35488
	SEVTFTTPAVYIYTSGTTGLPK	2332.18389	+2;+3	110.89	O35488
	FGDIHVYEFYASTEGNIGFVNYPR	2794.30663	+3	129.63	O35488
	GENVATTEVADIVGLVDFVEEVNVYGVPVPGHEGR	3665.81937	+2;+3;+4;+5	124.48	O35488
	ALHDQLGLR	1021.56826	+2;+3	67.96	O35488
	AFLEQAR	833.4405	+2	59.1	O35488
	YLCNTPQKPNDR	1493.67701	+2	55.44	O35488
	ANYLQR	763.3983	+2	40.38	O35488
	ENYEFNGK	999.43072	+2	45.78	O35488
	IGMASLK + Oxidation (M)	734.40068	+2	47.41	O35488
	FSASQFWDDCRK	1534.63517	+2	47.07	O35488
	DANGYCIK	928.37686	+1	60.73	O35488
	LFQHIAEYLPSYARPR	1960.03487	+4	52.93	O35488
	VLLASPDLQEAVEEVLPTLKK	2291.30078	+3	50.79	O35488
	YDVEKDEPVR	1248.60316	+2	52.59	O35488
	KYNVTVIQYIGELLR	1808.02162	+3	49.81	O35488
Q03265	ATP synthase subunit alpha, mitochondrial	Atp5f1a	5849.0	31	54.25
	APGIIPR	722.44477	+2	68.81	Q03265
	VGSAAQTR	788.41492	+2	62.84	Q03265
	ELIIGDR	814.45594	+2	54.88	Q03265
	LTDADAMK	863.40591	+1;+2	69.72	Q03265
	VLSIGDGIAR	999.57268	+2	83.65	Q03265
	VVDALGNAIDGK	1170.62533	+2	113.36	Q03265
	HALIIYDDLSK	1286.68873	+2;+3	98.04	Q03265
	TSIAIDTIINQK	1315.73652	+2	87.06	Q03265
	EIVTNFLAGFEP	1335.67423	+2	46.5	Q03265
	TGTAEMSSILEER	1422.66736	+2	137.31	Q03265
	TGTAEMSSILEER + Oxidation (M)	1438.66203	+2	115.19	Q03265
	EAYPGDVFYLHSR	1552.73262	+2;+3	99.46	Q03265
	ILGADTSVDLEETGR	1574.77952	+2	140.13	Q03265
	TGAIVDVPVGEELLGR	1623.88363	+1;+2;+3	98.06	Q03265
	NVQAEEMVEFSSGLK	1666.7873	+2	87.2	Q03265
	VVDALGNAIDGKGPIGSK	1709.93263	+2;+3	75.5	Q03265
	RTGAIVDVPVGEELLGR	1779.98699	+3	67.31	Q03265
	GMSLNLEPDNVGVVVFGNDK	2103.03133	+2;+3	141.7	Q03265
	GMSLNLEPDNVGVVVFGNDK + Oxidation (M)	2119.02552	+2;+3	138.47	Q03265
	QGQYSPMAIEEQVAVIYAGVR	2308.15167	+2;+3	154.77	Q03265
	QGQYSPMAIEEQVAVIYAGVR + Oxidation (M)	2324.14719	+2;+3	142.25	Q03265
	EVAAFAQFGSDLDAATQQLLSR	2337.16112	+2;+3	186.1	Q03265
	FENAFLSHVISQHQSLLGNIR	2409.25568	+2;+3;+4	142.71	Q03265
	STVAQLVK	844.50274	+2	63.67	Q03265
	FNDGTDEK	924.38291	+2	56.55	Q03265
	NVQAEEMVEFSSGLK + Oxidation (M)	1682.78096	+2	83.66	Q03265
	ISEQSDAK	876.41962	+2	60.31	Q03265
	AVDSLVPIGR	1025.58825	+2	55.6	Q03265
	QMSLLLR + Oxidation (M)	875.49037	+2	47.22	Q03265
	LELAQYR	891.48263	+2	62.38	Q03265
	LKEIVTNFLAGFEP	1576.85124	+2	64.71	Q03265
P60710;P63260	Actin, cytoplasmic 1;Actin, cytoplasmic 2	Actb;Actg1	7201.0	26	57.07;57.07
	IIAPPER	794.46633	+2	58.15	P60710; P63260; P68033; P68134; Q8BFZ3
	AGFAGDDAPR	975.44233	+1;+2	105.97	P60710; P63260; P68033; P68134
	DLTDYLMK	997.47976	+1;+2	72.14	P60710; P63260; P68033; P68134; Q8BFZ3
	DLTDYLMK + Oxidation (M)	1013.47575	+2	52.14	P60710; P63260; P68033; P68134; Q8BFZ3
	GYSFTTTAER	1131.52106	+2	72.16	P60710; P63260
	EITALAPSTMK	1160.61274	+2	75.38	P60710; P63260; P68033; P68134
	HQGVMVGMGQK	1170.56469	+2;+3	77.24	P60710; P63260; P68033; P68134; Q8BFZ3
	EITALAPSTMK + Oxidation (M)	1176.60736	+2	73.37	P60710; P63260; P68033; P68134
	HQGVMVGMGQK + Oxidation (M)	1186.55915	+2;+3	78.53	P60710; P63260; P68033; P68134; Q8BFZ3
	HQGVMVGMGQK + Oxidation (M)	1186.55864	+2;+3	70.63	P60710; P63260; P68033; P68134; Q8BFZ3
	DSYVGDEAQSK	1197.51655	+2	89.66	P60710; P63260; P68033; P68134
	HQGVMVGMGQK + 2 Oxidation (M)	1202.5531	+2;+3	66.46	P60710; P63260; P68033; P68134
	DSYVGDEAQSKR	1353.61683	+2	72.15	P60710; P63260; P68033; P68134
	IWHHTFYNELR	1514.74367	+2;+3	64.48	P60710; P63260; P68033; P68134
	QEYDESGPSIVHR	1515.69603	+2;+3	134.06	P60710; P63260
	SYELPDGQVITIGNER	1789.88604	+2;+3	131.87	P60710; P63260; P68033; P68134; Q8BFZ3
	VAPEEHPVLLTEAPLNPK	1953.0575	+2;+3	112.05	P60710; P63260
	DLYANTVLSGGTTMYPGIADR	2214.06319	+2;+3	158.06	P60710; P63260
	DLYANTVLSGGTTMYPGIADR + Oxidation (M)	2230.0577	+2;+3	143.61	P60710; P63260
	LCYVALDFEQEMATAASSSSLEK	2538.13194	+2;+3	92.35	P60710; P63260
	TTGIVMDSGDGVTHTVPIYEGYALPHAILR	3182.60662	+3;+4	83.35	P60710; P63260; Q8BFZ3
	TTGIVMDSGDGVTHTVPIYEGYALPHAILR + Oxidation (M)	3198.60165	+3;+4	108.86	P60710; P63260; Q8BFZ3
	AVFPSIVGRPR	1197.69988	+3	57.67	P60710; P63260; P68033; P68134
	QEYDESGPSIVHRK	1643.79164	+2;+3	76.55	P60710; P63260
	LCYVALDFEQEMATAASSSSLEK + Oxidation (M)	2554.12867	+3	41.96	P60710; P63260
	KDLYANTVLSGGTTMYPGIADR + Oxidation (M)	2358.15003	+3	76.26	P60710; P63260
P68033	Actin, alpha cardiac muscle 1	Actc1	2384.0	20	43.77
	IIAPPER	794.46633	+2	58.15	P60710; P63260; P68033; P68134; Q8BFZ3
	AGFAGDDAPR	975.44233	+1;+2	105.97	P60710; P63260; P68033; P68134
	DLTDYLMK	997.47976	+1;+2	72.14	P60710; P63260; P68033; P68134; Q8BFZ3
	DLTDYLMK + Oxidation (M)	1013.47575	+2	52.14	P60710; P63260; P68033; P68134; Q8BFZ3
	EITALAPSTMK	1160.61274	+2	75.38	P60710; P63260; P68033; P68134
	HQGVMVGMGQK	1170.56469	+2;+3	77.24	P60710; P63260; P68033; P68134; Q8BFZ3
	EITALAPSTMK + Oxidation (M)	1176.60736	+2	73.37	P60710; P63260; P68033; P68134
	HQGVMVGMGQK + Oxidation (M)	1186.55915	+2;+3	78.53	P60710; P63260; P68033; P68134; Q8BFZ3
	HQGVMVGMGQK + Oxidation (M)	1186.55864	+2;+3	70.63	P60710; P63260; P68033; P68134; Q8BFZ3
	DSYVGDEAQSK	1197.51655	+2	89.66	P60710; P63260; P68033; P68134
	HQGVMVGMGQK + 2 Oxidation (M)	1202.5531	+2;+3	66.46	P60710; P63260; P68033; P68134
	DSYVGDEAQSKR	1353.61683	+2	72.15	P60710; P63260; P68033; P68134
	IWHHTFYNELR	1514.74367	+2;+3	64.48	P60710; P63260; P68033; P68134
	SYELPDGQVITIGNER	1789.88604	+2;+3	131.87	P60710; P63260; P68033; P68134; Q8BFZ3
	YPIEHGIITNWDDMEK	1959.90388	+2	75.37	P68033; P68134
	YPIEHGIITNWDDMEK + Oxidation (M)	1975.89948	+2	57.27	P68033; P68134
	AVFPSIVGRPR	1197.69988	+3	57.67	P60710; P63260; P68033; P68134
	DLYANNVLSGGTTMYPGIADR + Oxidation (M)	2243.05464	+2	58.96	P68033
	QEYDEAGPSIVHR	1499.70234	+3	35.66	P68033; P68134
	VAPEEHPTLLTEAPLNPK	1955.04047	+3	48.98	P68033; P68134
P68134	Actin, alpha skeletal muscle	Acta1	2384.0	19	38.2
	IIAPPER	794.46633	+2	58.15	P60710; P63260; P68033; P68134; Q8BFZ3
	AGFAGDDAPR	975.44233	+1;+2	105.97	P60710; P63260; P68033; P68134
	DLTDYLMK	997.47976	+1;+2	72.14	P60710; P63260; P68033; P68134; Q8BFZ3
	DLTDYLMK + Oxidation (M)	1013.47575	+2	52.14	P60710; P63260; P68033; P68134; Q8BFZ3
	EITALAPSTMK	1160.61274	+2	75.38	P60710; P63260; P68033; P68134
	HQGVMVGMGQK	1170.56469	+2;+3	77.24	P60710; P63260; P68033; P68134; Q8BFZ3
	EITALAPSTMK + Oxidation (M)	1176.60736	+2	73.37	P60710; P63260; P68033; P68134
	HQGVMVGMGQK + Oxidation (M)	1186.55915	+2;+3	78.53	P60710; P63260; P68033; P68134; Q8BFZ3
	HQGVMVGMGQK + Oxidation (M)	1186.55864	+2;+3	70.63	P60710; P63260; P68033; P68134; Q8BFZ3
	DSYVGDEAQSK	1197.51655	+2	89.66	P60710; P63260; P68033; P68134
	HQGVMVGMGQK + 2 Oxidation (M)	1202.5531	+2;+3	66.46	P60710; P63260; P68033; P68134
	DSYVGDEAQSKR	1353.61683	+2	72.15	P60710; P63260; P68033; P68134
	IWHHTFYNELR	1514.74367	+2;+3	64.48	P60710; P63260; P68033; P68134
	SYELPDGQVITIGNER	1789.88604	+2;+3	131.87	P60710; P63260; P68033; P68134; Q8BFZ3
	YPIEHGIITNWDDMEK	1959.90388	+2	75.37	P68033; P68134
	YPIEHGIITNWDDMEK + Oxidation (M)	1975.89948	+2	57.27	P68033; P68134
	AVFPSIVGRPR	1197.69988	+3	57.67	P60710; P63260; P68033; P68134
	QEYDEAGPSIVHR	1499.70234	+3	35.66	P68033; P68134
	VAPEEHPTLLTEAPLNPK	1955.04047	+3	48.98	P68033; P68134
Q8BFZ3	Beta-actin-like protein 2	Actbl2	1445.0	10	22.34
	IIAPPER	794.46633	+2	58.15	P60710; P63260; P68033; P68134; Q8BFZ3
	DLTDYLMK	997.47976	+1;+2	72.14	P60710; P63260; P68033; P68134; Q8BFZ3
	DLTDYLMK + Oxidation (M)	1013.47575	+2	52.14	P60710; P63260; P68033; P68134; Q8BFZ3
	HQGVMVGMGQK	1170.56469	+2;+3	77.24	P60710; P63260; P68033; P68134; Q8BFZ3
	HQGVMVGMGQK + Oxidation (M)	1186.55915	+2;+3	78.53	P60710; P63260; P68033; P68134; Q8BFZ3
	HQGVMVGMGQK + Oxidation (M)	1186.55864	+2;+3	70.63	P60710; P63260; P68033; P68134; Q8BFZ3
	SYELPDGQVITIGNER	1789.88604	+2;+3	131.87	P60710; P63260; P68033; P68134; Q8BFZ3
	TTGIVMDSGDGVTHTVPIYEGYALPHAILR	3182.60662	+3;+4	83.35	P60710; P63260; Q8BFZ3
	TTGIVMDSGDGVTHTVPIYEGYALPHAILR + Oxidation (M)	3198.60165	+3;+4	108.86	P60710; P63260; Q8BFZ3
	GIHETTFNSIMK + Oxidation (M)	1392.67105	+2	54.41	Q8BFZ3
P20029	Endoplasmic reticulum chaperone BiP	Hspa5	6326.0	33	50.08
	VLEDSDLK	917.47133	+2	67.97	P20029
	ETAEAYLGK	980.48224	+2	78.49	P20029
	VLEDSDLKK	1045.56662	+2;+3	56.77	P20029
	ITITNDQNR	1073.54806	+2	74.52	P20029
	VYEGERPLTK	1190.63069	+2	70.03	P20029
	DAGTIAGLNVMR	1216.62418	+2;+3	77.44	P20029
	VEIIANDQGNR	1227.62195	+2	94.3	P16627; P20029; P63017
	DAGTIAGLNVMR + Oxidation (M)	1232.61952	+2	66.59	P20029
	FEELNMDLFR	1312.61389	+2	98.68	P20029
	FEELNMDLFR + Oxidation (M)	1328.60843	+2	98.85	P20029
	ELEEIVQPIISK	1396.7833	+2	89.76	P20029
	TWNDPSVQQDIK	1429.68509	+2	66.21	P20029
	SDIDEIVLVGGSTR	1459.75392	+2	88.86	P20029
	KELEEIVQPIISK	1524.87815	+2;+3	125.99	P20029
	TFAPEEISAMVLTK	1535.79236	+2;+3	118.01	P20029
	TFAPEEISAMVLTK + Oxidation (M)	1551.78642	+2;+3	115.75	P20029
	ITPSYVAFTPEGER	1565.77316	+2;+3	83.56	P20029
	TKPYIQVDIGGGQTK	1603.85713	+2;+3	96.6	P20029
	IINEPTAAAIAYGLDK	1658.88868	+2;+3	96.98	P16627; P20029; P63017
	NQLTSNPENTVFDAK	1676.80068	+2;+3	115.78	P20029
	LYGSGGPPPTGEEDTSEK	1819.81112	+2	144.62	P20029
	SQIFSTASDNQPTVTIK	1835.92727	+2	127.04	P20029
	VTHAVVTVPAYFNDAQR	1886.96541	+2;+3	116.95	P20029
	DNHLLGTFDLTGIPPAPR	1933.00794	+2;+3;+4	115.29	P20029
	IEWLESHQDADIEDFK	1973.90021	+2;+3	127.14	P20029
	IEIESFFEGEDFSETLTR	2147.9901	+2;+3	126.2	P20029
	LYGSGGPPPTGEEDTSEKDEL	2176.96546	+2	123.02	P20029
	LTPEEIER	985.50937	+2	67.77	P20029
	NELESYAYSLK	1315.63101	+1;+2	62.78	P20029
	ALSSQHQAR	996.5107	+2;+3	54.9	P20029
	NTVVPTK	757.43424	+2	61.06	P20029
	IINEPTAAAIAYGLDKR	1814.99081	+2;+3	65.19	P20029
	IEWLESHQDADIEDFKAK	2173.03499	+3;+4	63.19	P20029
P63017	Heat shock cognate 71 kDa protein	Hspa8	2012.0	24	37.93
	VEIIANDQGNR	1227.62195	+2	94.3	P16627; P20029; P63017
	IINEPTAAAIAYGLDK	1658.88868	+2;+3	96.98	P16627; P20029; P63017
	LLQDFFNGK	1080.56171	+2	56.51	P63017
	DAGTIAGLNVLR	1198.66813	+2	59.65	P63017
	FEELNADLFR	1252.61038	+2	93.79	P63017
	FDDAVVQSDMK	1253.55978	+2	84.64	P63017
	RFDDAVVQSDMK	1409.66153	+2	86.46	P63017
	RFDDAVVQSDMK + Oxidation (M)	1425.65635	+2	64.23	P63017
	TTPSYVAFTDTER	1486.69533	+2	87.49	P16627; P63017
	SFYPEEVSSMVLTK	1615.78063	+2	104.97	P63017
	NQVAMNPTNTVFDAK	1648.78802	+2	101.82	P63017
	STAGDTHLGGEDFDNR	1690.7185	+2;+3	131.25	P63017
	TVTNAVVTVPAYFNDSQR	1980.9911	+2;+3	108.59	P63017
	SINPDEAVAYGAAVQAAILSGDK	2259.14001	+2;+3	159.55	P63017
	FDDAVVQSDMK + Oxidation (M)	1269.55567	+2	73.26	P63017
	NSLESYAFNMK + Oxidation (M)	1318.58798	+2	61.27	P63017
	SQIHDIVLVGGSTR	1480.80038	+2;+3	78.49	P63017
	NQVAMNPTNTVFDAK + Oxidation (M)	1664.78354	+2	102.97	P63017
	MVNHFIAEFK + Oxidation (M)	1250.61264	+2	54.18	P63017
	SFYPEEVSSMVLTK + Oxidation (M)	1631.77445	+2	69.4	P63017
	QTQTFTTYSDNQPGVLIQVYEGER	2773.31967	+2	55.55	P63017
	GTLDPVEK	857.45151	+2	38.03	P63017
	EIAEAYLGK	992.5194	+2	60.99	P63017
	NSLESYAFNMK	1302.5936	+2	54.48	P63017
P16627	Heat shock 70 kDa protein 1-like	Hspa1l	815.0	4	8.74
	VEIIANDQGNR	1227.62195	+2	94.3	P16627; P20029; P63017
	IINEPTAAAIAYGLDK	1658.88868	+2;+3	96.98	P16627; P20029; P63017
	TTPSYVAFTDTER	1486.69533	+2	87.49	P16627; P63017
	ATAGDTHLGGEDFDNR	1674.7239	+2	71.95	P16627
P09103	Protein disulfide-isomerase	P4hb	4984.0	31	66.4
	LLDFIK	747.4539	+2	57.56	P09103
	DGVVLFK	776.44398	+2	71.53	P09103
	FFPASADR	909.43543	+2	58.53	P09103
	ILEFFGLK	965.55985	+2	77.18	P09103
	NNFEGEITK	1050.49937	+1;+2	55.5	P09103
	DHENIIIAK	1051.56746	+1;+2;+3	64.49	P09103
	TVIDYNGER	1065.50985	+2	66.89	P09103
	THILLFLPK	1080.67068	+2;+3	55.56	P09103
	EADDIVNWLK	1201.59922	+2	75.27	P09103
	LITLEEEMTK	1205.6226	+2	75.77	P09103
	SNFEEALAAHK	1215.58969	+2;+3	74.21	P09103
	MDSTANEVEAVK	1292.59305	+2	103.1	P09103
	MDSTANEVEAVK + Oxidation (M)	1308.58819	+2	117.39	P09103
	YKPESDELTAEK	1408.67445	+2;+3	60.68	P09103
	VLVGANFEEVAFDEK	1665.82623	+2;+3	121.72	P09103
	VDATEESDLAQQYGVR	1779.82794	+2;+3	150.5	P09103
	ILFIFIDSDHTDNQR	1832.90756	+2;+3	128.48	P09103
	HNQLPLVIEFTEQTAPK	1964.03803	+2;+3	123.15	P09103
	QFLLAAEAIDDIPFGITSNSGVFSK	2639.34878	+2;+3	166.08	P09103
	TGPAATTLSDTAAAESLVDSSEVTVIGFFK	2984.48888	+2;+3;+4	157.07	P09103
	FLESGGQDGAGDDEDLDLEEALEPDMEEDDDQK	3625.45381	+2;+3	97.22	P09103
	TGPAATTLSDTAAAESLVDSSEVTVIGFFKDVESDSAK	3815.84918	+3	83.44	P09103
	IFGGEIK	762.42835	+2	51.99	P09103
	SVSDYDGK	869.37724	+1;+2	48.39	P09103
	ITEFCHR	950.41133	+2;+3	58.11	P09103
	QLAPIWDK	969.52942	+2	53.13	P09103
	IKPHLMSQEVPEDWDK	1950.95299	+2	73.94	P09103
	ALAPEYAK	861.46065	+2	55.74	P09103
	FLESGGQDGAGDDEDLDLEEALEPDMEEDDDQK + Oxidation (M)	3641.44623	+3	68.9	P09103
	LITLEEEMTK + Oxidation (M)	1221.61755	+2	57.47	P09103
	YQLDKDGVVLFK	1423.77248	+3	53.3	P09103
P25688	Uricase	Uox	4826.0	26	69.64
	VLHIQR	764.46639	+2	57.84	P25688
	FAGPYDK	796.37645	+1;+2	58.99	P25688
	GEYSPSVQK	993.47809	+2	66.66	P25688
	NDEVEFVR	1006.47337	+2	62.27	P25688
	AHYHDNYGK	1103.48103	+2	56.94	P25688
	NGPPVIHSGIK	1117.62537	+2	69.1	P25688
	DQFTTLPEVK	1176.60408	+1;+2	53.23	P25688
	TTQSGFEGFLK	1213.59933	+2	86.63	P25688
	EVATSVQLTLR	1215.68473	+2	71.7	P25688
	MAHYHDNYGK	1234.52046	+2	41.85	P25688
	AHVYVEEVPWK	1355.6896	+2;+3	74.97	P25688
	DVDFEAIWGAVR	1376.67431	+2;+3	103.37	P25688
	EEVLLPLDNPYGK	1485.77435	+2;+3	69.3	P25688
	RDVDFEAIWGAVR	1532.77602	+2;+3	97.63	P25688
	DYLHGDNSDIIPTDTIK	1915.91726	+2;+3	103.5	P25688
	NIETFAMNICEHFLSSFNHVTR + Oxidation (M)	2671.19472	+3;+4	108.93	P25688
	TLYDIQVLSLSQLPEIEDMEISLPNIHYFNIDMSK + 2 Oxidation (M)	4140.03419	+3;+4	48.64	P25688
	NTVHVLAK	880.51391	+2	67.79	P25688
	DQFTTLPEVKDR	1447.7318	+2	72.31	P25688
	MGLINKEEVLLPLDNPYGK	2142.14088	+2;+3	93.81	P25688
	KDYLHGDNSDIIPTDTIK	2044.01447	+2;+3	72.38	P25688
	TLYDIQVLSLSQLPEIEDMEISLPNIHYFNIDMSK + Oxidation (M)	4124.04163	+3;+4	75.68	P25688
	NIETFAMNICEHFLSSFNHVTR	2655.20663	+3;+4	57.92	P25688
	MGLINKEEVLLPLDNPYGK + Oxidation (M)	2158.13932	+3	42.21	P25688
	TLYDIQVLSLSQLPEIEDMEISLPNIHYFNIDMSK	4108.04347	+3	67.89	P25688
	TLYDIQVLSLSQLPEIEDMEISLPNIHYFNIDMSK + Oxidation (M)	4124.0391	+3	55.74	P25688
Q8BWT1	3-ketoacyl-CoA thiolase, mitochondrial	Acaa2	5828.0	26	65.74
	GVFIVAAK	803.49153	+2	70.55	Q8BWT1
	ALDLDPSK	857.45059	+2	69.94	Q8BWT1
	YALQSQQR	992.50441	+2	72.71	Q8BWT1
	TPFGAYGGLLK	1122.60854	+2	97.76	Q8BWT1
	ITAHLVHELR	1187.67865	+2;+3	94.63	Q8BWT1
	LPMGMTAENLAAK	1345.67312	+2	88.84	Q8BWT1
	LPMGMTAENLAAK + Oxidation (M)	1361.66984	+2	99.34	Q8BWT1
	LPMGMTAENLAAK + Oxidation (M)	1361.67017	+2	101.62	Q8BWT1
	LPMGMTAENLAAK + 2 Oxidation (M)	1377.6647	+2	90.9	Q8BWT1
	VGVPTETGALTLNR	1426.78037	+2;+3	101.72	Q8BWT1
	DFSATDLTEFAAR	1442.66962	+2	97.21	Q8BWT1
	LEDTLWAGLTDQHVK	1724.87453	+2;+3	88.17	Q8BWT1
	TNVSGGAIALGHPLGGSGSR	1806.93441	+2;+3	171.69	Q8BWT1
	AANEAGYFNEEMAPIEVK	1981.90992	+2;+3	96.94	Q8BWT1
	AANEAGYFNEEMAPIEVK + Oxidation (M)	1997.90345	+2	103.37	Q8BWT1
	DMDLIDVNEAFAPQFLSVQK	2279.11394	+2;+3	114.25	Q8BWT1
	DMDLIDVNEAFAPQFLSVQK + Oxidation (M)	2295.10974	+2;+3	116.1	Q8BWT1
	QTMQVDEHARPQTTLEQLQK	2380.18068	+2;+3	61.45	Q8BWT1
	DGTVTAGNASGVSDGAGAVIIASEDAVK	2531.23543	+2;+3	165.98	Q8BWT1
	VPPETIDSVIVGNVMQSSSDAAYLAR	2718.35363	+2;+3;+4	151.41	Q8BWT1
	VVGYFVSGCDPTIMGIGPVPAINGALK	2720.3745	+2;+3	94.3	Q8BWT1
	VPPETIDSVIVGNVMQSSSDAAYLAR + Oxidation (M)	2734.34951	+2;+3;+4	156.11	Q8BWT1
	VVGYFVSGCDPTIMGIGPVPAINGALK + Oxidation (M)	2736.37146	+2;+3	72.33	Q8BWT1
	DGTVTAGNASGVSDGAGAVIIASEDAVKK	2659.3319	+2;+3	90.17	Q8BWT1
	KDGTVTAGNASGVSDGAGAVIIASEDAVK	2659.33243	+3	74.92	Q8BWT1
	QTMQVDEHARPQTTLEQLQK + Oxidation (M)	2396.17732	+2	49.63	Q8BWT1
P41216	Long-chain-fatty-acid--CoA ligase 1	Acsl1	4812.0	42	59.94
	ALEDLGR	772.40853	+2	62.61	P41216
	LLMDDLK	846.45283	+2	64.43	P41216
	AILDDLLK	899.53376	+2	82.98	P41216
	IENIYLR	919.51399	+2	51.28	P41216
	WLLDFASK	978.51843	+1;+2	54.06	P41216
	MPELIDIR	985.52782	+2	68.51	P41216
	MPELIDIR + Oxidation (M)	1001.52293	+2	62.44	P41216
	LLLEGVENK	1013.57727	+2	95.08	P41216
	IGFFQGDIR	1051.5464	+2	85.72	P41216; Q8JZR0
	IFGQANTSLK	1077.58353	+2	77.42	P41216
	DGWLHTGDIGK	1197.57925	+1;+2;+3	74.27	P41216
	LAQGEYIAPEK	1217.63086	+2	94.04	P41216; Q8JZR0
	SQIDELYATIK	1279.66789	+2	66.78	P41216
	GLQGSFEELCR	1283.56469	+2	75.78	P41216
	LLVYYYDDVR	1317.66222	+2	91.67	P41216
	VLQPTIFPVVPR	1364.81989	+2;+3	67.82	P41216
	AELSVIFADKPEK	1445.77837	+2;+3	81.37	P41216
	LVDVEEMNYLASK	1509.73951	+2;+3	99.35	P41216
	LVDVEEMNYLASK + Oxidation (M)	1525.73463	+2	100.02	P41216
	KPNQPYEWISYK	1551.77266	+2;+3	104.87	P41216
	EVAELAECIGSGLIQK	1704.84194	+2;+3	121.89	P41216
	IIVIMDSYGSDLVER	1708.87203	+2	124.48	P41216
	IIVIMDSYGSDLVER + Oxidation (M)	1724.86655	+2;+3	142.55	P41216
	LMITGAAPVSATVLTFLR	1860.05479	+2;+3	123.37	P41216
	TAEALDKDGWLHTGDIGK	1925.94987	+2;+3	106.95	P41216
	GAMITHQNIINDCSGFIK	2006.93521	+2	100.92	P41216
	GAMITHQNIINDCSGFIK + Oxidation (M)	2022.93279	+2;+3	112.43	P41216
	GIAVHPELFSIDNGLLTPTLK	2234.23357	+2;+3;+4	157.34	P41216
	ALKPPCDLSMQSVEIAGTTDGIR	2447.1857	+3	73.67	P41216
	IQSSLGGK	788.43947	+2	65.23	P41216
	GEGEVCVK	865.36832	+2	48.35	P41216
	SAVLEDDK	875.42415	+2	53.51	P41216
	CGVEIISLK	1006.52016	+2	78.74	P41216
	EAGLKPFEQVK	1244.67809	+2	57.62	P41216
	GIQVSNNGPCLGSR	1446.67183	+2	90.45	P41216
	LMITGAAPVSATVLTFLR + Oxidation (M)	1876.04899	+2;+3	76.57	P41216
	ALKPPCDLSMQSVEIAGTTDGIR + Oxidation (M)	2463.18005	+3	86.27	P41216
	VKPKPPEPEDLAIICFTSGTTGNPK	2684.35566	+2;+3;+4	84.72	P41216
	TLPTNTLMGFGAFAALTTFWYATRPK	2875.4724	+3	88.58	P41216
	NNSLWDK	875.41453	+1;+2	59.01	P41216
	TMYDGFQR + Oxidation (M)	1032.43399	+2	33.11	P41216
	TLPTNTLMGFGAFAALTTFWYATRPK + Oxidation (M)	2891.47511	+3	98.89	P41216
Q8JZR0	Long-chain-fatty-acid--CoA ligase 5	Acsl5	2063.0	35	50.37
	IGFFQGDIR	1051.5464	+2	85.72	P41216; Q8JZR0
	LAQGEYIAPEK	1217.63086	+2	94.04	P41216; Q8JZR0
	IENVYSR	879.44559	+2	58.51	Q8JZR0
	GSFEELCK	957.39518	+2	46.02	Q8JZR0
	EAILEDLQK	1057.56735	+2	57.54	Q8JZR0
	TLYENFQR	1069.52026	+2	58.51	Q8JZR0
	FLLNLAIISK	1130.70835	+2	86.96	Q8JZR0
	ATMLVENVEK	1132.58075	+2	51.62	Q8JZR0
	ATMLVENVEK + Oxidation (M)	1148.57578	+2	66.79	Q8JZR0
	DGWLHTGDIGR	1225.58554	+2;+3	73.62	Q8JZR0
	LVQGILFSCGGK	1266.64756	+2	78.2	Q8JZR0
	AEYLGSCLLHK	1278.61152	+2;+3	70.3	Q8JZR0
	ALKPTVFPTVPR	1324.78924	+2;+3	69.88	Q8JZR0
	ADIPVVICDTPQK	1443.71232	+2	77.87	Q8JZR0
	NNDLILYYFSDAK	1574.76299	+2;+3	87.04	Q8JZR0
	TIILMDPFDDDLMK	1665.7977	+2	95.48	Q8JZR0
	TIILMDPFDDDLMK + Oxidation (M)	1681.79282	+2	89.44	Q8JZR0
	TIILMDPFDDDLMK + 2 Oxidation (M)	1697.78865	+2	91.83	Q8JZR0
	SRPVLQVFVHGESLR	1722.95507	+3;+4	82.67	Q8JZR0
	GAMLTHENVVSNMAAFLK	1931.96241	+2;+3	79.76	Q8JZR0
	LMITGAAPISTPVLTFFR	1934.07386	+2;+3	66.33	Q8JZR0
	GAMLTHENVVSNMAAFLK + Oxidation (M)	1947.95654	+2;+3	78.34	Q8JZR0
	LMITGAAPISTPVLTFFR + Oxidation (M)	1950.06631	+2;+3	80.33	Q8JZR0
	TQEVLDKDGWLHTGDIGR	2039.00715	+2;+3	107.42	Q8JZR0
	SFLIGVVVPDPDSLPSFAAK	2058.10528	+2;+3	89.58	Q8JZR0
	SIFVHPEPFTIENGLLTPTLK	2352.27422	+2;+3	105.72	Q8JZR0
	KPVPPKPEDLSVICFTSGTTGDPK	2558.27668	+3;+4	88.83	Q8JZR0
	FLEPIFQPTSDDVTISYLPLAHMFER	3065.52279	+3;+4	87.83	Q8JZR0
	FLEPIFQPTSDDVTISYLPLAHMFER + Oxidation (M)	3081.52033	+3	76.47	Q8JZR0
	LLPDDMK	830.42167	+2	47.06	Q8JZR0
	GLAVSDNGPCLGYR	1466.66575	+2	78.61	Q8JZR0
	TIILMDPFDDDLMK + Oxidation (M)	1681.79399	+2	71.17	Q8JZR0
	CGVEMLSLHDAENIGK	1760.79081	+3	66.7	Q8JZR0
	TQEVLDK	831.43345	+2	47.85	Q8JZR0
	LLPDDMK + Oxidation (M)	846.41632	+2	61.18	Q8JZR0
Q8R0Y6	Cytosolic 10-formyltetrahydrofolate dehydrogenase	Aldh1l1	4768.0	53	64.19
	DGVPVFK	760.41274	+2	58.62	Q8R0Y6
	IGNPLDR	783.42461	+2	59.53	Q8R0Y6
	VSLELGGK	801.46028	+1;+2	72.38	Q8R0Y6
	FAELTLK	820.47039	+2	58.08	Q8R0Y6
	LIAEGTAPR	926.51953	+2	73.23	Q8R0Y6
	LSDHPDVR	937.46249	+2	62.34	Q8R0Y6
	FLFPEGIK	949.52855	+2	67.97	Q8R0Y6
	LVEYCQR	955.42662	+2	55.34	Q8R0Y6
	GQALPEVVAK	1010.5772	+2	69.86	Q8R0Y6
	ADPLGLEAEK	1041.53564	+2	68.31	Q8R0Y6
	IGFTGSTEVGK	1094.56214	+2	83.88	Q8R0Y6
	TDVAAPFGGFK	1108.55699	+2	71.97	Q8R0Y6
	AGLILFGNDDR	1189.61002	+2	72.37	Q8R0Y6
	FADGDVDAVLSR	1263.6116	+2	131.11	Q8R0Y6
	DLGEAALNEYLR	1362.67982	+1;+2	100.42	Q8R0Y6
	EESFGPIMIISR	1377.69788	+2	99.92	Q8R0Y6
	EESFGPIMIISR + Oxidation (M)	1393.69335	+2	89.07	Q8R0Y6
	LQAGTVFVNTYNK	1453.75876	+2	90.59	Q8R0Y6
	AVQMGMSSVFFNK + Oxidation (M)	1460.6798	+2	62.71	Q8R0Y6
	GASAINWTLIHGDK	1481.76446	+2;+3	80.73	Q8R0Y6
	HGSIIYHPSLLPR	1488.82194	+2;+3	96.59	Q8R0Y6
	SPLIIFADCDLNK	1493.72701	+2;+3	99.71	Q8R0Y6
	EGHEVVGVFTIPDK	1525.77997	+2;+3	88.82	Q8R0Y6
	ANATEFGLASGVFTR	1539.77035	+2;+3	125.41	Q8R0Y6
	DTNHGPQNHEAHLR	1624.74513	+2;+3;+4	106.3	Q8R0Y6
	RPQPEEGATYEGIQK	1701.83303	+2;+3	110.01	Q8R0Y6
	LFVEDSIHDQFVQK	1703.85382	+2;+3	83.08	Q8R0Y6
	EGHEVVGVFTIPDKDGK	1825.92366	+2;+3;+4	106.5	Q8R0Y6
	ILPNVPEVEDSTDFFK	1848.91458	+2;+3	108.34	Q8R0Y6
	LRGEDGESECVINYVEK	1984.88873	+2	50.53	Q8R0Y6
	GSASSALELTEEELATAEAVR	2133.04381	+2;+3	157.93	Q8R0Y6
	ETAMINWDQPAEAIHNWIR	2294.09063	+2;+3	126.14	Q8R0Y6
	ETAMINWDQPAEAIHNWIR + Oxidation (M)	2310.08536	+2;+3	102.46	Q8R0Y6
	LADLMEQHQEELATIEALDAGAVYTLALK	3155.60731	+2;+3	142.16	Q8R0Y6
	LADLMEQHQEELATIEALDAGAVYTLALK + Oxidation (M)	3171.60366	+3	119.25	Q8R0Y6
	EAFENGLWGK	1149.54733	+2	56.23	Q8R0Y6
	GVVNILPGSGSLVGQR	1551.87365	+2;+3	79.46	Q8R0Y6
	ECDVLPDDTVSTLYNR	1884.82254	+2	80.76	Q8R0Y6
	TYSTINPTDGSVICQVSLAQVSDVDK	2785.31402	+2;+3	70.2	Q8R0Y6
	VPGAWTEACGQK	1291.57007	+2	77.9	Q8R0Y6
	AVQMGMSSVFFNK + Oxidation (M)	1460.67909	+2	66.43	Q8R0Y6
	LTFFNSTLNTSGLVAQGEALPIPGAHRPGLVTK	3405.84041	+3;+4	81.58	Q8R0Y6
	VVEEVGK	758.41763	+2	55.17	Q8R0Y6
	GEDGESECVINYVEK	1715.70122	+2	74.13	Q8R0Y6
	LTLQMPYQLFIGGEFVDAEGAK + Oxidation (M)	2442.21752	+2;+3	93.65	Q8R0Y6
	THVGMSIQTFR	1275.64345	+2	59.25	Q8R0Y6
	GGFTIFWADDGLDTGDLLLQK	2281.13079	+2	95.54	Q8R0Y6
	DGVPVFKFPR	1160.63524	+3	55.88	Q8R0Y6
	MMPASQFFK + Oxidation (M)	1101.50024	+2	50.19	Q8R0Y6
	MMPASQFFK + 2 Oxidation (M)	1117.49489	+2	45.26	Q8R0Y6
	THVGMSIQTFR + Oxidation (M)	1291.63576	+2	57.21	Q8R0Y6
	AVQMGMSSVFFNK	1444.68082	+2	62.11	Q8R0Y6
	AVQMGMSSVFFNK + 2 Oxidation (M)	1476.67494	+2	54.37	Q8R0Y6
Q8K2B3	Succinate dehydrogenase [ubiquinone] flavoprotein subunit, mitochondrial	Sdha	4344.0	34	53.46
	SMTLEIR + Oxidation (M)	864.43822	+2	55.26	Q8K2B3
	ISQLYGDLK	1035.56176	+2	69.42	Q8K2B3
	HTLSYVDIK	1074.57271	+2	75.43	Q8K2B3
	WHFYDTVK	1094.52006	+2	54.81	Q8K2B3
	NTVIATGGYGR	1107.56837	+2	64.6	Q8K2B3
	SMQNHAAVFR	1159.55647	+2;+3	70.1	Q8K2B3
	SMQNHAAVFR + Oxidation (M)	1175.55096	+2;+3	74.57	Q8K2B3
	VGSVLQEGCEK	1193.54283	+2	87.41	Q8K2B3
	GEGGILINSQGER	1328.66924	+2	86.47	Q8K2B3
	VTLEYRPVIDK	1331.74832	+2;+3	68.17	Q8K2B3
	TGHSLLHTLYGR	1353.7168	+2;+3;+4	71.96	Q8K2B3
	ANAGEESVMNLDK	1376.62546	+2	104.67	Q8K2B3
	ANAGEESVMNLDK + Oxidation (M)	1392.61998	+2	82.57	Q8K2B3
	LGANSLLDLVVFGR	1472.83747	+2;+3	140.33	Q8K2B3
	GVIALCIEDGSIHR	1527.75546	+2;+3	101.69	Q8K2B3
	TLNEADCATVPPAIR	1615.77042	+2	106.03	Q8K2B3
	AAFGLSEAGFNTACLTK	1745.81099	+2	111.9	Q8K2B3
	VDEYDYSKPIQGQQK	1796.85836	+2;+3	83.09	Q8K2B3
	LPGISETAMIFAGVDVTK	1847.97009	+2	97.96	Q8K2B3
	VRVDEYDYSKPIQGQQK	2052.02841	+2;+3	45.59	Q8K2B3
	DHVYLQLHHLPPEQLATR	2166.13652	+2;+3;+4	95.06	Q8K2B3
	EPIPVLPTVHYNMGGIPTNYK	2339.19916	+2;+3	77.57	Q8K2B3
	EPIPVLPTVHYNMGGIPTNYK + Oxidation (M)	2355.19382	+2;+3	64.92	Q8K2B3
	VSDAISTQYPVVDHEFDAVVVGAGGAGLR	2928.46364	+2;+3	142.2	Q8K2B3
	GSDWLGDQDAIHYMTEQAPASVVELENYGMPFSR + Oxidation (M)	3828.70292	+3	69.99	Q8K2B3
	GSDWLGDQDAIHYMTEQAPASVVELENYGMPFSR + Oxidation (M)	3828.70439	+3	59.56	Q8K2B3
	AFGGQSLK	806.43003	+2	55.2	Q8K2B3
	LPGISETAMIFAGVDVTK + Oxidation (M)	1863.96735	+2;+3	126.69	Q8K2B3
	FADGSIR	764.38237	+2	55.75	Q8K2B3
	SMTLEIR	848.44337	+2	53.01	Q8K2B3
	KPFGEHWR	1055.53107	+2;+3	65.9	Q8K2B3
	GSDWLGDQDAIHYMTEQAPASVVELENYGMPFSR	3812.70467	+3;+4	99.13	Q8K2B3
	TYFSCTSAHTSTGDGTAMVTR + Oxidation (M)	2254.9284	+3	37.39	Q8K2B3
	GSDWLGDQDAIHYMTEQAPASVVELENYGMPFSR + 2 Oxidation (M)	3844.69597	+3	62.51	Q8K2B3
P26443	Glutamate dehydrogenase 1, mitochondrial	Glud1	5016.0	35	52.87
	FTMELAK	838.42667	+2	54.3	P26443
	YNLGLDLR	962.51975	+2	76.68	P26443
	ALASLMTYK	996.5328	+2	59.95	P26443
	MVEGFFDR	999.44952	+2	62.83	P26443
	NLNHVSYGR	1058.52713	+2;+3	52.07	P26443
	TAAYVNAIEK	1078.56726	+2	81.18	P26443
	LQHGSILGFPK	1195.67295	+2;+3	62.53	P26443
	YSTDVSVDEVK	1240.58398	+2	94.72	P26443
	DDGSWEVIEGYR	1424.62242	+2	96.02	P26443
	DIVHSGLAYTMER	1490.71939	+2;+3	86.04	P26443
	DIVHSGLAYTMER + Oxidation (M)	1506.71462	+2;+3	75.36	P26443
	IIAEGANGPTTPEADK	1582.78413	+2	123.61	P26443
	HGGTIPVVPTAEFQDR	1722.86906	+2;+3	114.32	P26443
	TFVVQGFGNVGLHSMR	1747.88384	+2;+3	118.98	P26443
	TFVVQGFGNVGLHSMR + Oxidation (M)	1763.87705	+2;+3	82.07	P26443
	GFIGPGIDVPAPDMSTGER	1914.91506	+2;+3	116.26	P26443
	DSNYHLLMSVQESLER	1919.90362	+2;+3	86.83	P26443
	GFIGPGIDVPAPDMSTGER + Oxidation (M)	1930.91065	+2;+3	106.2	P26443
	DSNYHLLMSVQESLER + Oxidation (M)	1935.89928	+2;+3	107.63	P26443
	GVFHGIENFINEASYMSILGMTPGFGDK	3030.42881	+2;+3	145.57	P26443
	GVFHGIENFINEASYMSILGMTPGFGDK + Oxidation (M)	3046.42237	+2;+3	150.84	P26443
	GVFHGIENFINEASYMSILGMTPGFGDK + Oxidation (M)	3046.41907	+2;+3	137.0	P26443
	GVFHGIENFINEASYMSILGMTPGFGDK + 2 Oxidation (M)	3062.41603	+2;+3	145.13	P26443
	FTMELAK + Oxidation (M)	854.42173	+2	46.53	P26443
	NYTDNELEK	1124.49981	+2	58.44	P26443
	RDDGSWEVIEGYR	1580.72272	+2;+3	54.32	P26443
	CVGVGESDGSIWNPDGIDPK	2089.90873	+2	71.49	P26443
	VYEGSILEADCDILIPAASEK	2281.08642	+2;+3	122.86	P26443
	GASIVEDK	817.41859	+2	54.86	P26443
	EDDPNFFK	1010.43643	+2	67.85	P26443
	MVEGFFDR + Oxidation (M)	1015.44462	+2	55.8	P26443
	KGFIGPGIDVPAPDMSTGER	2043.0144	+2	50.13	P26443
	GASIVEDKLVEDLK	1514.82023	+2;+3	73.35	P26443
	ALASLMTYK + Oxidation (M)	1012.52723	+2	50.02	P26443
	CAVVDVPFGGAK	1207.57437	+2	47.6	P26443
P19096	Fatty acid synthase	Fasn	3827.0	83	41.53
	AGLYGLPK	817.47059	+2	49.74	P19096
	VLEALLPLK	994.64339	+2	59.65	P19096
	YHGNVTLLR	1071.58421	+2	45.11	P19096
	TDSATDTTAPK	1106.50918	+2	82.16	P19096
	SDEAVKPLGVK	1141.63547	+2;+3	62.3	P19096
	HDLVMNVYR	1145.56706	+2	58.17	P19096
	VSDLLLSTDER	1246.64188	+2	97.76	P19096
	VYLWEDPNSK	1249.60012	+2	63.77	P19096
	FDASFFGVHPK	1250.61001	+2;+3	70.98	P19096
	VQEVQQVSTNK	1258.65296	+2	95.53	P19096
	HFQLEQDKPK	1268.65236	+2	56.11	P19096
	VGDPQELNGITR	1297.66375	+2	103.56	P19096
	EGGFLLVHTVLK	1311.75626	+3	57.38	P19096
	EDTQVADVTTSR	1320.61779	+2	81.57	P19096
	GVDLVLNSLAEEK	1385.74207	+2	84.82	P19096
	DNLEFFLTNLGK	1409.72041	+2;+3	87.03	P19096
	VAEVLAGEGHLYSR	1499.77428	+2;+3	104.46	P19096
	ACVDTALENLSTLK	1522.73564	+2	85.34	P19096
	LGPVGGVFNLAMVLR + Oxidation (M)	1557.87129	+2	101.22	P19096
	VYATILNAGTNTDGSK	1623.81152	+2	101.78	P19096
	DTSFEQHVLLHTGGK	1667.82659	+2;+3	65.04	P19096
	SNMGHPEPASGLAALTK	1679.83158	+2;+3	61.01	P19096
	AAMLGQEDPPQHGLPR	1715.84202	+2	67.27	P19096
	DPETLLGYSMVGCQR + Oxidation (M)	1729.74525	+2	62.62	P19096
	GNAGQTNYGFANSTMER	1816.78026	+2	118.96	P19096
	GNAGQTNYGFANSTMER + Oxidation (M)	1832.7748	+2	69.06	P19096
	WLSTSIPEAQWQSSLAR	1958.98682	+2	95.1	P19096
	LFDHPEVPTPPESASVSR	1963.96695	+2;+3	89.37	P19096
	LLLPEDPLISGLLNSQALK	2033.17924	+2;+3	137.83	P19096
	IPALLNTQPMLQLEYTATDR	2287.18596	+2;+3	75.28	P19096
	NVTFHGILLDALFEEANDSWR	2446.18948	+3	99.63	P19096
	TLLEGSGLESIINIIHSSLAEPR	2448.32489	+2;+3;+4	152.58	P19096
	TGGLAFHSYFMEGIAPTLLQALK	2464.28481	+2;+3	57.71	P19096
	TGGLAFHSYFMEGIAPTLLQALK + Oxidation (M)	2480.27674	+3	72.41	P19096
	QHSQDLAFVSMLNDIAATPTAAMPFR + Oxidation (M)	2847.3686	+3	62.13	P19096
	SLGLSLEETPVVFENVSFHQATILPK	2854.51269	+3	81.45	P19096
	LPESENLQEFWANLIGGVDMVTDDDRR + Oxidation (M)	3134.46564	+3	94.84	P19096
	VLLSLEHGVWAPNLHFHNPNPEIPALLDGR	3354.76229	+4;+5	40.6	P19096
	LSPDAIPGK	896.49728	+2	63.62	P19096
	AQVEDAFR	934.45239	+2	50.75	P19096
	TGTVALEVR	944.53081	+2	54.38	P19096
	AVAHILGIR	948.58818	+2;+3	48.64	P19096
	SEAVVAVLLTK	1128.67597	+2	74.75	P19096
	QQEQLVPTLEK	1311.70464	+2	64.01	P19096
	VTAIYIDPATHR	1355.72173	+2;+3	75.68	P19096
	ELSFAAVSFYHK	1397.69802	+2;+3	59.94	P19096
	LDPGSPELQQVLK	1422.77374	+2	86.5	P19096
	TLEAVQDLLEQGR	1470.77018	+2;+3	101.24	P19096
	FPQLDDTSFANSR	1496.69011	+2	131.17	P19096
	SNMGHPEPASGLAALTK + Oxidation (M)	1695.82603	+2;+3	56.09	P19096
	DPETLLGYSMVGCQR	1713.75318	+2	50.65	P19096
	EEEPEAVLPGAQPTLISAISK	2178.14241	+2;+3	87.14	P19096
	DAMLENQTPELFQDVNKPK	2216.0798	+2;+3	61.25	P19096
	DAMLENQTPELFQDVNKPK + Oxidation (M)	2232.07386	+2;+3	59.36	P19096
	IPALLNTQPMLQLEYTATDR + Oxidation (M)	2303.18628	+2	50.21	P19096
	TGGTYGEDLGADYNLSQVCDGK	2307.96211	+2;+3	125.07	P19096
	GYDYGPQFQGICEATLEGEQGK	2435.03969	+2	112.07	P19096
	VHLTGINVNPNALFPPVEFPAPR	2498.34257	+2;+3	93.25	P19096
	AIPQEKPIFLSVEDTSFQWVDSLK	2776.43177	+3	99.6	P19096
	QHSQDLAFVSMLNDIAATPTAAMPFR + 2 Oxidation (M)	2863.36527	+3	95.54	P19096
	QVQPEGPYR	1072.53025	+2	51.44	P19096
	VSVHIIEGDHR	1260.65817	+3	61.31	P19096
	LQVVDRPLPVR	1290.77882	+3	35.11	P19096
	QHSQDLAFVSMLNDIAATPTAAMPFR	2831.37575	+3	78.71	P19096
	QHSQDLAFVSMLNDIAATPTAAMPFR + Oxidation (M)	2847.36052	+3	75.19	P19096
	LPESENLQEFWANLIGGVDMVTDDDRR	3118.47148	+3	148.97	P19096
	GHALGETLACLPSEVQPAPSLLSQEEWESLFSR	3626.73887	+3	89.65	P19096
	YNGTLNLDR	1064.52571	+2	53.63	P19096
	EHDLVLPMR	1108.57108	+2	36.9	P19096
	EHDLVLPMR + Oxidation (M)	1124.56634	+3	36.01	P19096
	HDLVMNVYR + Oxidation (M)	1161.56134	+2	66.13	P19096
	ALIAEATK	815.47617	+2	66.97	P19096
	LSFFFDFK	1049.52392	+2	61.22	P19096
	GYTVLGVEGR	1049.55205	+2	47.64	P19096
	QAHTMDPQLR + Oxidation (M)	1211.57181	+3	43.19	P19096
	QGIQVLVSTSNVSSLEGAR	1944.02773	+2	123.37	P19096
	FVFTPHMEAECLSESTALQK	2313.04533	+3	54.17	P19096
	VAASVDLITK	1015.59248	+2	61.09	P19096
	EQTAHAFVNVLTR	1484.77854	+2	51.95	P19096
	LGPVGGVFNLAMVLR	1541.87616	+2	67.2	P19096
	SYIITGGLGGFGLELAR	1722.93539	+2	62.02	P19096
	GTNTGVWVGVSGSEASEALSR	2062.99584	+2	58.89	P19096
	AVAHGDGDTQR	1125.51719	+2	51.61	P19096
Q9ET01	Glycogen phosphorylase, liver form	Pygl	3040.0	51	56.35
	IFVDIEK	862.48122	+2	65.41	Q9ET01
	AAPGYHMAK	944.45384	+2;+3	52.8	Q8CI94; Q9ET01
	DFSELEPDK	1078.48374	+2	61.2	Q9ET01
	MSLIEEEGGK	1091.51844	+2	62.37	Q9ET01
	VSQLYMNQK	1109.55339	+2	46.84	Q9ET01
	YEYGIFNQK	1160.55128	+2	43.59	Q9ET01
	VFADYEAYVK	1203.58327	+2	79.25	Q9ET01
	GIVGVENVAELK	1226.68947	+2	83.49	Q9ET01
	EYYEALPELK	1253.6197	+2	61.82	Q9ET01
	GIVGVENVAELKK	1354.78347	+2;+3	78.71	Q9ET01
	DIWNMEPSDLK + Oxidation (M)	1362.61387	+2	60.03	Q9ET01
	INPSSMFDVHVK	1372.68224	+2;+3	83.17	Q9ET01
	INPSSMFDVHVK + Oxidation (M)	1388.67654	+2;+3	67.24	Q9ET01
	DIINMLFYHDR	1435.69308	+2;+3	79.19	Q9ET01
	VLYPNDNFFEGK	1441.68986	+2	91.44	Q8CI94; Q9ET01
	LHSFVSDDIFLR	1447.74789	+2;+3	93.04	Q9ET01
	DIINMLFYHDR + Oxidation (M)	1451.68795	+2;+3	70.56	Q9ET01
	IFVDIEKLPWAK	1457.83009	+3	86.68	Q9ET01
	DFSELEPDKFQNK	1595.7467	+2	87.44	Q9ET01
	ARPEFMLPVHFYGR + Oxidation (M)	1734.86841	+3;+4	82.9	Q9ET01
	QEYFVVAATLQDVIR	1750.92744	+2;+3	94.18	Q9ET01
	WLLLCNPGLADLIAEK	1813.94862	+2;+3	107.14	Q9ET01
	TFAYTNHTVLPEALER	1860.93941	+2;+3	120.18	Q9ET01
	LITSVAEVVNNDPMVGSK	1871.96642	+2;+3	86.79	Q9ET01
	LVIDQIDNGFFSPNQPDLFK	2306.15902	+2;+3	135.18	Q9ET01
	VIPATDLSEQISTAGTEASGTGNMK	2477.19449	+2;+3	140.32	Q9ET01
	VIPATDLSEQISTAGTEASGTGNMK + Oxidation (M)	2493.19083	+2;+3	109.82	Q9ET01
	APNDFNLQDFNVGDYIQAVLDR	2523.20452	+2;+3	181.68	Q9ET01
	WVDTQVVLALPYDTPVPGYMNNTVNTMR	3193.55855	+3	104.26	Q9ET01
	WVDTQVVLALPYDTPVPGYMNNTVNTMR + Oxidation (M)	3209.55634	+3	58.4	Q9ET01
	DGMGTVFDAFPDQVAIQLNDTHPALAIPELMR	3481.70085	+3;+4	121.03	Q9ET01
	IVALFPK	786.50142	+2	60.72	Q9ET01
	IHSDIVK	810.46021	+2	44.32	Q9ET01
	IGEDYVK	822.41313	+2	61.14	Q9ET01
	VDDVAALDK	944.48293	+2	77.92	Q9ET01
	HLHFTLVK	993.57714	+3	40.72	Q8CI94; Q9ET01
	WPVELVEK	998.5454	+2	56.61	Q9ET01
	VIFLENYR	1052.56727	+2	65.79	Q8CI94; Q9ET01
	MSLIEEEGGK + Oxidation (M)	1107.51259	+2	77.41	Q9ET01
	HLEIIYEINQK	1398.75305	+2	65.45	Q9ET01
	ISLSNESSNGVSANGK	1562.75454	+2	80.42	Q9ET01
	EGWQVEEADDWLR	1631.72102	+2	82.45	Q9ET01
	ARPEFMLPVHFYGR	1718.87271	+4	50.82	Q9ET01
	LITSVAEVVNNDPMVGSK + Oxidation (M)	1887.96341	+2	79.62	Q9ET01
	DYYFALAHTVR	1354.66857	+2;+3	64.37	Q9ET01
	WVDTQVVLALPYDTPVPGYMNNTVNTMR + Oxidation (M)	3209.5509	+3	61.67	Q9ET01
	FSQFLEK	897.46017	+2	38.93	Q9ET01
	DIWNMEPSDLK	1346.61892	+2	44.56	Q9ET01
	AWNTMVLK	961.50637	+2	51.11	Q9ET01
	DGMGTVFDAFPDQVAIQLNDTHPALAIPELMR + Oxidation (M)	3497.69654	+3;+4	49.05	Q9ET01
	VSQLYMNQK + Oxidation (M)	1125.54986	+2	47.88	Q9ET01
Q8CI94	Glycogen phosphorylase, brain form	Pygb	476.0	11	15.66
	AAPGYHMAK	944.45384	+2;+3	52.8	Q8CI94; Q9ET01
	VLYPNDNFFEGK	1441.68986	+2	91.44	Q8CI94; Q9ET01
	GIAGLGDVAEVR	1155.62692	+2	73.52	Q8CI94
	INPASMFDVHVK	1356.6878	+3	63.03	Q8CI94
	LLSLVDDEAFIR	1389.74961	+2	58.75	Q8CI94
	IGEGFLTDLSQLK	1419.7625	+2	55.37	Q8CI94
	DFNVGDYIEAVLDR	1624.77201	+2	87.83	Q8CI94
	HLHFTLVK	993.57714	+3	40.72	Q8CI94; Q9ET01
	VIFLENYR	1052.56727	+2	65.79	Q8CI94; Q9ET01
	QAVDQISSGFFSPK	1509.74849	+2	54.93	Q8CI94
	LVTSIGDVVNHDPVVGDR	1890.97977	+3	60.12	Q8CI94
P10126	Elongation factor 1-alpha 1	Eef1a1	6120.0	24	52.6
	QTVAVGVIK	913.56058	+2	51.9	P10126
	LPLQDVYK	974.54542	+2	77.67	P10126
	IGGIGTVPVGR	1024.60472	+2	95.27	P10126
	STTTGHLIYK	1119.5937	+2;+3	77.71	P10126
	MDSTEPPYSQK	1281.55606	+2	67.38	P10126
	MDSTEPPYSQK + Oxidation (M)	1297.55116	+2	79.37	P10126
	EHALLAYTLGVK	1313.73587	+2;+3	97.44	P10126
	YYVTIIDAPGHR	1403.72209	+2;+3	96.52	P10126
	THINIVVIGHVDSGK	1587.87707	+2;+3;+4	91.56	P10126
	VETGVLKPGMVVTFAPVNVTTEVK	2514.37645	+2;+3	108.98	P10126
	VETGVLKPGMVVTFAPVNVTTEVK + Oxidation (M)	2530.37102	+2;+3	106.03	P10126
	DGSASGTTLLEALDCILPPTRPTDKPLR	2982.51791	+3;+4	95.06	P10126
	SGDAAIVDMVPGKPMCVESFSDYPPLGR	2983.35554	+3	101.93	P10126
	SGDAAIVDMVPGKPMCVESFSDYPPLGR + Oxidation (M)	2999.35101	+3	93.26	P10126
	SGDAAIVDMVPGKPMCVESFSDYPPLGR + Oxidation (M)	2999.35091	+3	69.93	P10126
	SGDAAIVDMVPGKPMCVESFSDYPPLGR + 2 Oxidation (M)	3015.3478	+3	124.99	P10126
	IGYNPDTVAFVPISGWNGDNMLEPSANMPWFK	3566.66596	+3;+4	88.84	P10126
	IGYNPDTVAFVPISGWNGDNMLEPSANMPWFK + Oxidation (M)	3582.65753	+3	64.63	P10126
	IGYNPDTVAFVPISGWNGDNMLEPSANMPWFK + Oxidation (M)	3582.65757	+3;+4	69.47	P10126
	IGYNPDTVAFVPISGWNGDNMLEPSANMPWFK + 2 Oxidation (M)	3598.65351	+3	72.31	P10126
	EVSTYIK	838.44387	+2	38.03	P10126
	RYEEIVK	935.50885	+2	43.52	P10126
	NMITGTSQADCAVLIVAAGVGEFEAGISK	2897.39342	+3	74.22	P10126
	NMITGTSQADCAVLIVAAGVGEFEAGISK + Oxidation (M)	2913.39196	+3	74.99	P10126
P47738	Aldehyde dehydrogenase, mitochondrial	Aldh2	4140.0	25	60.12
	LADLIER	828.47124	+2	66.9	P47738
	TIEEVVGR	901.4879	+2	67.56	P47738
	VVGNPFDSR	989.49397	+2	82.22	P47738
	YGLAAAVFTK	1039.57201	+2	93.52	P47738
	AAFQLGSPWR	1131.58335	+2	58.22	P47738
	LGPALATGNVVVMK	1368.7819	+2	71.62	P47738
	LGPALATGNVVVMK + Oxidation (M)	1384.77689	+2	81.42	P47738
	EEIFGPVMQILK	1402.75506	+2	76.76	P47738
	GYFIQPTVFGDVK	1469.75744	+2;+3	78.85	P47738
	TEQGPQVDETQFK	1505.7009	+2	101.59	P47738
	TIPIDGDFFSYTR	1530.73561	+2	119.41	P47738
	ELGEYGLQAYTEVK	1598.78225	+2	99.68	P47738
	TFVQENVYDEFVER	1773.82099	+2;+3	132.45	P47738
	VAEQTPLTALYVANLIK	1843.04732	+2;+3	81.77	P47738
	TFPTVNPSTGEVICQVAEGNK	2236.05089	+2;+3	121.81	P47738
	VAFTGSTEVGHLIQVAAGSSNLK	2285.20271	+2;+3	137.47	P47738
	TFPTVNPSTGEVICQVAEGNKEDVDK	2822.30987	+3	111.47	P47738
	EAGFPPGVVNIVPGFGPTAGAAIASHEGVDK	2960.50514	+3	124.42	P47738
	TYLAALETLDNGKPYVISYLVDLDMVLK + Oxidation (M)	3172.66676	+3	104.62	P47738
	VTLELGGK	815.47646	+2	76.38	O35945; P24549; P47738; Q9CZS1
	LLCGGGAAADR	1048.48145	+2	85.02	P47738
	EEIFGPVMQILK + Oxidation (M)	1418.75037	+2	63.96	P47738
	HEPVGVCGQIIPWNFPLLMQAWK	2708.34503	+3	78.58	P47738
	YYAGWADK	972.43499	+2	45.98	P47738
	HEPVGVCGQIIPWNFPLLMQAWK + Oxidation (M)	2724.33185	+3	55.07	P47738
Q64458	Cytochrome P450 2C29	Cyp2c29	3172.0	30	55.51
	VQEEIDR	887.43575	+2	60.07	P33267; Q64458
	YALLLLLK	945.62755	+2	59.06	Q64458; Q6XVG2; Q91X77
	EFLILMDK + Oxidation (M)	1023.53276	+2	57.46	Q64458
	ESLDVTNPR	1029.51065	+2	71.82	Q64458
	GFGVVFSNGNR	1152.56901	+2	76.56	Q64458
	DFIDYYLIK	1188.60824	+2	65.8	Q64458
	NISQSFTNFSK	1271.61642	+2	62.2	Q64458
	EALIDRGEEFAGR	1461.72306	+2	48.94	Q64458
	VQEEAQCLVEELR	1590.73846	+2	103.94	Q64458
	GTTVITSLSSVLHDSK	1643.87571	+2;+3	107.41	Q64458
	VQEEAQCLVEELRK	1718.83339	+2;+3	94.48	Q64458
	YALLLLLKYPDVTAK	1720.01923	+2;+3	71.93	Q64458
	SHMPYTDAMIHEVQR	1813.82543	+2;+3;+4	114.1	Q64458; Q91X77
	SHMPYTDAMIHEVQR + Oxidation (M)	1829.82025	+2;+3;+4	122.39	Q64458; Q91X77
	SHMPYTDAMIHEVQR + Oxidation (M)	1829.81947	+2;+3;+4	114.26	Q64458; Q91X77
	SHMPYTDAMIHEVQR + 2 Oxidation (M)	1845.8153	+2;+3	104.51	Q64458; Q91X77
	FIDLLPTSLPHAVTCDIK	2028.04466	+2;+3	91.75	Q64458
	LPPGPTPLPIIGNFLQIDVK	2128.23214	+2;+3	141.42	Q64458
	EFPNPEMFDPGHFLNGNGNFK	2407.06686	+2;+3	86.19	Q64458
	EFPNPEMFDPGHFLNGNGNFK + Oxidation (M)	2423.06347	+3	67.37	Q64458
	QVNHIEQSEFSLENLASTINDLFGAGTETTSTTLR	3822.85768	+3;+4;+5	188.3	Q64458
	SDYFMPFSTGK	1278.55948	+2	42.45	Q64458; Q6XVG2; Q91X77
	SDYFMPFSTGK + Oxidation (M)	1294.55574	+2	45.09	Q64458; Q6XVG2; Q91X77
	EFLILMDK	1007.5369	+1;+2	53.43	Q64458
	SYLLEK	751.41249	+2	52.85	P56655; Q64458
	YPDVTAK	792.40265	+2	49.58	P56655; Q64458
	MELFLILTTILQNFK + Oxidation (M)	1839.02462	+3	43.92	P56655; Q64458
	ICAGEGLAR	934.43742	+2	45.61	P56654; Q64458; Q6XVG2; Q91X77
	GKLPPGPTPLPIIGNFLQIDVK	2313.34454	+3	42.58	Q64458
	FTLMTLR + Oxidation (M)	896.47921	+2	43.26	P56655; Q64458
P33267	Cytochrome P450 2F2	Cyp2f2	2516.0	31	60.69
	VQEEIDR	887.43575	+2	60.07	P33267; Q64458
	SQDLLTSLTK	1104.60382	+2	61.09	P33267
	DFIDCFLTK	1146.5103	+2	58.4	P33267
	EHQDSLDPNSPR	1393.6234	+2;+3	88.57	P33267
	SVSNIICSVVFGSR	1512.74269	+2;+3	99.83	P33267
	ILEEGSFLLEVLR	1516.85225	+2	113.55	P33267
	LLTIIHFINDNFK	1586.8827	+2;+3	88.73	P33267
	MEGKPFDPVFILSR	1634.85049	+2;+3	73.82	P33267
	MEGKPFDPVFILSR + Oxidation (M)	1650.84569	+2;+3	67.59	P33267
	TSMPYTDAVIHEVQR	1745.84133	+2;+3	96.11	P33267
	TSMPYTDAVIHEVQR + Oxidation (M)	1761.83584	+2;+3	122.74	P33267
	GQLPPGPKPLPILGNLLQLR	2120.28517	+3	71.55	P33267
	GTDVITLLNTVHYDSDQFK	2165.06492	+2;+3	107.2	P33267
	TPQEFNPEHFLDDNHSFK	2200.98384	+2;+3;+4	84.86	P33267
	IMSSPWGEMYNIFPSVLDWIPGPHK + 2 Oxidation (M)	2932.3954	+3	77.08	P33267
	QDPLSHFNMDTLLMTTHNLLFGGTETVGTTLR	3559.75053	+3;+4	78.8	P33267
	QDPLSHFNMDTLLMTTHNLLFGGTETVGTTLR + Oxidation (M)	3575.74503	+4	66.73	P33267
	QDPLSHFNMDTLLMTTHNLLFGGTETVGTTLR + Oxidation (M)	3575.745	+4	66.73	P33267
	MPTLEDR + Oxidation (M)	876.40229	+2	59.72	P33267
	GNGIAFSDGER	1121.51151	+2	51.48	P33267
	MPTLEDR	860.40733	+2	53.73	P33267
	HAFLILMK	971.56348	+2	51.28	P33267
	IMSSPWGEMYNIFPSVLDWIPGPHK + Oxidation (M)	2916.40199	+3	83.72	P33267
	FADVIPMNLPHR + Oxidation (M)	1424.72587	+2;+3	52.82	P33267
	FSVQILR	861.50821	+2	52.06	P33267
	FADVIPMNLPHR	1408.72965	+3	65.45	P33267
	EALVDKGEEFSGR	1435.69836	+2	72.1	P33267
	FDYDDER	958.36801	+2	44.74	P33267
	ILEEGSFLLEVLRK	1644.94753	+3	38.67	P33267
	GAYPVFFNFTR	1317.65193	+2	61.58	P33267
	QDPLSHFNMDTLLMTTHNLLFGGTETVGTTLR + 2 Oxidation (M)	3591.73568	+4	51.33	P33267
Q91X77	Cytochrome P450 2C50	Cyp2c50	2741.0	31	55.51
	YALLLLLK	945.62755	+2	59.06	Q64458; Q6XVG2; Q91X77
	SHMPYTDAMIHEVQR	1813.82543	+2;+3;+4	114.1	Q64458; Q91X77
	SHMPYTDAMIHEVQR + Oxidation (M)	1829.82025	+2;+3;+4	122.39	Q64458; Q91X77
	SHMPYTDAMIHEVQR + Oxidation (M)	1829.81947	+2;+3;+4	114.26	Q64458; Q91X77
	SHMPYTDAMIHEVQR + 2 Oxidation (M)	1845.8153	+2;+3	104.51	Q64458; Q91X77
	LPVFDK	717.40668	+2	56.57	Q6XVG2; Q91X77
	FSLTTLR	836.47655	+2	50.33	Q91X77
	ATNGMGIIFSK	1137.5868	+2	67.2	Q91X77
	VQEEIEHVIGK	1279.67827	+2;+3	87.85	P56654; Q6XVG2; Q91X77
	GTNVITSLSSVLR	1345.75764	+2;+3	81.18	Q91X77
	FDPGHFLDENGK	1374.62184	+2;+3	94.7	P56654; Q6XVG2; Q91X77
	EHEESLDVTIPR	1423.69544	+2;+3	76.86	P56654; Q91X77
	EALVDHGEEFAGR	1428.66448	+2;+3	106.62	P56654; Q91X77
	KPTVVLHGYEAVK	1439.81518	+2;+3	81.12	P56654; Q6XVG2; Q91X77
	LPPGPTPLPIIGNILQINVK	2093.26448	+2;+3	109.38	Q91X77
	LEHLAITVTDLFSAGTETTSTTLR	2576.333	+3	77.66	P56654; Q91X77
	DRDFLNLMEK	1279.62456	+2;+3	50.51	P56654; Q91X77
	VYGPVYTLYLGR	1399.75238	+2	100.93	P56654; Q6XVG2; Q91X77
	DFIDYFLINGGQENGNYPLK	2316.10622	+2;+3	115.87	Q91X77
	ATNGMGIIFSK + Oxidation (M)	1153.58105	+2	61.28	Q91X77
	DFLNLMEK + Oxidation (M)	1024.49184	+2	48.47	Q91X77
	SDYFMPFSTGK	1278.55948	+2	42.45	Q64458; Q6XVG2; Q91X77
	SDYFMPFSTGK + Oxidation (M)	1294.55574	+2	45.09	Q64458; Q6XVG2; Q91X77
	DRDFLNLMEK + Oxidation (M)	1295.62097	+2	42.5	Q91X77
	GRLPVFDK	930.52883	+3	49.44	Q6XVG2; Q91X77
	CLVEELR	906.42825	+2	46.52	P56654; Q6XVG2; Q91X77
	DICQSFTNLSK	1300.58065	+2	46.88	P56654; Q91X77
	MELFLFLTSILQNFNLKPLVHPK + Oxidation (M)	2757.5315	+4	61.42	P56654; Q6XVG2; Q91X77
	ICAGEGLAR	934.43742	+2	45.61	P56654; Q64458; Q6XVG2; Q91X77
	IKEHEESLDVTIPR	1664.877	+3	59.97	P56654; Q91X77
	DFLNLMEK	1008.49451	+1	49.19	P56654; Q91X77
Q6XVG2	Cytochrome P450 2C54	Cyp2c54	2092.0	28	58.16
	YALLLLLK	945.62755	+2	59.06	Q64458; Q6XVG2; Q91X77
	LPVFDK	717.40668	+2	56.57	Q6XVG2; Q91X77
	VQEEIEHVIGK	1279.67827	+2;+3	87.85	P56654; Q6XVG2; Q91X77
	FDPGHFLDENGK	1374.62184	+2;+3	94.7	P56654; Q6XVG2; Q91X77
	KPTVVLHGYEAVK	1439.81518	+2;+3	81.12	P56654; Q6XVG2; Q91X77
	ESLDVTIPR	1028.55175	+2	78.94	Q6XVG2
	DFIDYFLIK	1172.61284	+1;+2	65.63	P56655; Q6XVG2
	DRDFLNLLEK	1261.66787	+2;+3	57.92	Q6XVG2
	DICQSFTNLSR	1328.58664	+2	72.75	Q6XVG2
	GTTVITSLSSVLR	1332.76324	+2	90.79	Q6XVG2
	EALVDHGDVFAGR	1384.67451	+2;+3	104.85	Q6XVG2
	ATNGMGIGFSNGSVWK	1624.76572	+2	76.15	Q6XVG2
	LPPGPTPLPIIGNILQIDVK	2094.2498	+2;+3	123.84	P56654; Q6XVG2
	FIDLVPNNLPHEVTCDIK	2112.04076	+3	64.65	Q6XVG2
	VYGPVYTLYLGR	1399.75238	+2	100.93	P56654; Q6XVG2; Q91X77
	DFLNLLEK	990.54099	+2	53.62	Q6XVG2
	SHMPYTNAMIHEVQR + 2 Oxidation (M)	1844.83115	+3	85.29	Q6XVG2
	NNFEHLAITVTDLFIGGTESMSTTLR	2866.41632	+3	96.85	Q6XVG2
	SDYFMPFSTGK	1278.55948	+2	42.45	Q64458; Q6XVG2; Q91X77
	SDYFMPFSTGK + Oxidation (M)	1294.55574	+2	45.09	Q64458; Q6XVG2; Q91X77
	ATNGMGIGFSNGSVWK + Oxidation (M)	1640.76162	+2	46.11	Q6XVG2
	GRLPVFDK	930.52883	+3	49.44	Q6XVG2; Q91X77
	NNFEHLAITVTDLFIGGTESMSTTLR + Oxidation (M)	2882.41035	+3	51.18	Q6XVG2
	GAQEDDNHPLK	1222.55811	+2	72.05	Q6XVG2
	CLVEELR	906.42825	+2	46.52	P56654; Q6XVG2; Q91X77
	MELFLFLTSILQNFNLKPLVHPK + Oxidation (M)	2757.5315	+4	61.42	P56654; Q6XVG2; Q91X77
	ICAGEGLAR	934.43742	+2	45.61	P56654; Q64458; Q6XVG2; Q91X77
	SHMPYTNAMIHEVQR	1812.84388	+2;+3	62.08	Q6XVG2
Q4LDG0	Bile acyl-CoA synthetase	Slc27a5	3762.0	25	42.24
	MLFYGLK	870.46855	+2	64.71	Q4LDG0
	QALAWPDR	955.48891	+2	59.94	Q4LDG0
	GMPLLHSVR	1008.5546	+2;+3	48.51	Q4LDG0
	DAAAILVLPSK	1096.65073	+2	84.36	Q4LDG0
	LKDAVIQNTR	1156.6576	+2	54.88	Q4LDG0
	TISALSVFLGLAK	1318.78876	+2;+3	89.6	Q4LDG0
	HPPETFVDALER	1409.696	+2;+3	112.17	Q4LDG0
	IQDSLEITNTYK	1423.72161	+2	110.02	Q4LDG0
	YLCNVPEQPEDK	1479.63865	+2	68.37	Q4LDG0
	QGFCIPVEPGKPGLLLTK	1942.04477	+3	75.57	Q4LDG0
	EGFDVGIIADPLYILDNK	1991.02845	+2;+3	97.07	Q4LDG0
	VALVCTGSEGSSITNSQLDAR	2153.00916	+2;+3	176.91	Q4LDG0
	MLTPFELVQFDIETAEPLR	2248.14685	+2;+3	149.41	Q4LDG0
	MLTPFELVQFDIETAEPLR + Oxidation (M)	2264.14166	+2;+3	144.68	Q4LDG0
	SSGASVLIVDPDLQENLEEVLPK	2451.27459	+2;+3	88.06	Q4LDG0
	MLTPFELVQFDIETAEPLRDK	2491.2696	+2;+3	97.97	Q4LDG0
	MLTPFELVQFDIETAEPLRDK + Oxidation (M)	2507.2611	+2;+3	110.27	Q4LDG0
	LLAENIHCFYLGHSSPTPGVEALGASLDAAPSDPVPASLR	4118.02704	+4	116.5	Q4LDG0
	LYQHVR	814.44541	+2	46.45	Q4LDG0
	DVAFTFK	826.42311	+1	51.24	Q4LDG0
	LGDTFR	707.36117	+2	57.19	Q4LDG0
	GMPLLHSVR + Oxidation (M)	1024.55012	+2;+3	54.27	Q4LDG0
	SPAIFIFTSGTTGLPKPAILSHER	2539.38309	+3;+4	54.67	Q4LDG0
	SWLPAYATPHFIR	1557.81095	+2;+3	54.02	Q4LDG0
	DAAAILVLPSKTISALSVFLGLAK	2397.42385	+3	78.74	Q4LDG0
P16460	Argininosuccinate synthase	Ass1	4572.0	34	70.63
	VQVSVFK	805.47071	+2	52.02	P16460
	IDIVENR	857.46169	+2	64.89	P16460
	EDFEEAR	894.37293	+1;+2	57.95	P16460
	YVSHGATGK	918.45633	+2	70.83	P16460
	VFIEDVSK	935.49785	+2	77.45	P16460
	MPEFYNR	955.4234	+2	56.43	P16460
	NDLMEYAK	982.44389	+1;+2	64.1	P16460
	RQVEIAQR	998.56264	+2;+3	58.11	P16460
	KVFIEDVSK	1063.5932	+2	55.69	P16460
	QHGIPIPVTPK	1185.68778	+2;+3	57.79	P16460
	APNSPDVLEIEFK	1457.74306	+2	107.33	P16460
	EQGYDVIAYLANIGQK	1780.90092	+2;+3	84.4	P16460
	TTSLELFMYLNEVAGK + Oxidation (M)	1830.9086	+2;+3	101.64	P16460
	FAELVYTGFWHSPECEFVR	2362.05396	+2;+3	87.32	P16460
	EFVEEFIWPAVQSSALYEDR	2414.1441	+2;+3	133.77	P16460
	SPWSMDENLMHISYEAGILENPK	2660.22453	+2;+3	114.46	P16460
	SPWSMDENLMHISYEAGILENPK + Oxidation (M)	2676.21882	+2;+3	120.16	P16460
	SPWSMDENLMHISYEAGILENPK + Oxidation (M)	2676.21933	+2;+3	119.36	P16460
	SPWSMDENLMHISYEAGILENPK + 2 Oxidation (M)	2692.21509	+2;+3	100.35	P16460
	GIYETPAGTILYHAHLDIEAFTMDR	2833.37668	+3;+4	97.12	P16460
	GIYETPAGTILYHAHLDIEAFTMDR + Oxidation (M)	2849.37286	+3;+4	91.4	P16460
	ESPLSLYNEELVSMNVQGDYEPIDATGFININSLR + Oxidation (M)	3942.88134	+3;+4	94.38	P16460
	MPEFYNR + Oxidation (M)	971.41815	+2	53.94	P16460
	NQAPPGLYTK	1087.56746	+2	61.87	P16460
	FELTCYSLAPQIK	1557.75863	+2	83.37	P16460
	TTSLELFMYLNEVAGK	1814.91486	+2;+3	86.87	P16460
	YVSHGATGKGNDQVR	1587.77595	+3	55.8	P16460
	NDLMEYAK + Oxidation (M)	998.43867	+2	46.41	P16460
	QVEIAQR	842.46168	+2	44.02	P16460
	VIAPWR	740.43451	+2	48.47	P16460
	GQVYILGR	904.51408	+2	49.51	P16460
	GRNDLMEYAK	1195.56641	+2	55.63	P16460
	ESPLSLYNEELVSMNVQGDYEPIDATGFININSLR	3926.89112	+3	50.7	P16460
	TQDPAKAPNSPDVLEIEFK	2098.0637	+3	81.26	P16460
Q91V92	ATP-citrate synthase	Acly	3684.0	52	49.22
	EAGVFVPR	873.47168	+2	73.18	Q91V92
	TASFSESR	883.40407	+2	55.79	Q91V92
	FGGALDAAAK	919.4773	+2	69.9	Q91V92
	EILIPVFK	957.59122	+2	51.2	Q91V92
	GGPNYQEGLR	1089.52155	+2	77.42	Q91V92
	VDATADYICK	1143.49497	+2	66.62	Q91V92
	HLLVHAPEDK	1157.6213	+2	53.98	Q91V92
	YICTTSAIQNR	1314.60683	+2	83.19	Q91V92
	LYRPGSVAYVSR	1366.73837	+2	52.93	Q91V92
	LGLVGVNLSLDGVK	1382.81528	+2	90.52	Q91V92
	SMGFIGHYLDQK	1394.66827	+2;+3	54.32	Q91V92
	SMGFIGHYLDQK + Oxidation (M)	1410.66213	+2	49.03	Q91V92
	WGDIEFPPPFGR	1416.68431	+2	86.64	Q91V92
	YPGSTFMDHVLR	1421.67746	+3	79.81	Q91V92
	SGGMSNELNNIISR + Oxidation (M)	1506.71172	+2	105.88	Q91V92
	TTDGVYEGVAIGGDR	1508.71174	+2	113.81	Q91V92
	IGNTGGMLDNILASK + Oxidation (M)	1518.77163	+2	98.6	Q91V92
	AFDSGIIPMEFVNK	1566.77593	+2	94.63	Q91V92
	TIAIIAEGIPEALTR	1566.89819	+2;+3	96.71	Q91V92
	DLVSSLTSGLLTIGDR	1645.88948	+2;+3	147.91	Q91V92
	EAYPEEAYIADLDAK	1696.78297	+2	109.81	Q91V92
	GQELIYAGMPITEVFK	1794.92333	+2	71.67	Q91V92
	DEPSVAAMVYPFTGDHK + Oxidation (M)	1878.84579	+2;+3	67.25	Q91V92
	SAYDSTMETMNYAQIR	1879.80847	+2	118.23	Q91V92
	SAYDSTMETMNYAQIR + Oxidation (M)	1895.80277	+2	105.33	Q91V92
	SAYDSTMETMNYAQIR + Oxidation (M)	1895.80312	+2	107.75	Q91V92
	QHFPATPLLDYALEVEK	1970.01659	+2;+3	109.7	Q91V92
	SFDELGEIIQSVYEDLVAK	2154.07527	+2;+3	101.08	Q91V92
	EEADEYVDIGALNGIFVLGR	2179.0809	+2;+3	124.98	Q91V92
	EGDYVLFHHEGGVDVGDVDAK	2257.02967	+2;+3	59.61	Q91V92
	LTLLNPK	797.5023	+2	51.9	Q91V92
	LIMGIGHR + Oxidation (M)	911.50191	+3	44.32	Q91V92
	YPGSTFMDHVLR + Oxidation (M)	1437.67351	+2;+3	61.71	Q91V92
	IGNTGGMLDNILASK	1502.77762	+2	108.25	Q91V92
	MIVVLGEIGGTEEYK	1636.83845	+2	50.88	Q91V92
	AVQGMLDFDYVCSR	1648.7034	+2	46.56	Q91V92
	EEMGIGGVLGLLWFQR + Oxidation (M)	1819.93042	+2	108.96	Q91V92
	SAYDSTMETMNYAQIR + 2 Oxidation (M)	1911.79652	+2	94.72	Q91V92
	LLVGVDEK	871.50154	+2	53.06	Q91V92
	EEMGIGGVLGLLWFQR	1803.93263	+2	128.54	Q91V92
	SGGMSNELNNIISR	1490.7164	+2	98.51	Q91V92
	TILSLMTR	933.53378	+2	51.75	Q91V92
	HPEVDVLINFASLR	1608.86306	+2	54.7	Q91V92
	GQELIYAGMPITEVFK + Oxidation (M)	1810.91725	+2	61.75	Q91V92
	DEPSVAAMVYPFTGDHK	1862.8497	+2	60.81	Q91V92
	GAIVPAQEVPPPTVPMDYSWAR	2380.18685	+2;+3	60.82	Q91V92
	DGVYILDLAAK	1176.63989	+2	65.16	Q91V92
	GAIVPAQEVPPPTVPMDYSWAR + Oxidation (M)	2396.18782	+2	53.38	Q91V92
	VTPDTDWAHLLQDHPWLLSQSLVVKPDQLIK	3591.91375	+5	48.49	Q91V92
	AFDSGIIPMEFVNK + Oxidation (M)	1582.77066	+2	49.57	Q91V92
	MIVVLGEIGGTEEYK + Oxidation (M)	1652.83272	+2	67.35	Q91V92
	HPWDDISYVLPEHMSM + Oxidation (M)	1971.85158	+3	47.37	Q91V92
P30999	Catenin delta-1	Ctnnd1	3330.0	43	47.97
	IYISLLK	848.53792	+2	49.78	P30999
	NLSYQVHR	1015.52155	+2;+3	65.6	P30999
	VGGSSVDLHR	1025.52641	+2;+3	95.91	P30999
	SGDLGDMEPLK	1160.53974	+2	80.76	P30999
	QDVYGPQPQVR	1285.64233	+2	69.64	P30999
	SDFQVNLNNASR	1363.65025	+2	59.4	P30999
	GIPILVGLLDHPK	1370.82989	+2;+3	96.57	P30999
	SLDNNYSTLNER	1424.65245	+2	74.5	P30999
	EEIPMSNMGSNTK	1436.62974	+2	79.64	P30999
	GYELLFQPEVVR	1448.76791	+2	72.44	P30999
	QPELPEVIAMLGFR	1598.8503	+2;+3	98.13	P30999
	QPELPEVIAMLGFR + Oxidation (M)	1614.84388	+2;+3	74.05	P30999
	ALSAIAELLTSEHER	1638.85826	+2;+3	106.57	P30999
	KPTEDPANDTVDFPK	1672.79565	+2;+3	140.64	P30999
	HIEWESVLTNTAGCLR	1873.88217	+2;+3	77.46	P30999
	NGNGGPGPYVGQAGTATLPR	1882.92834	+2	112.2	P30999
	TPAILEASAGAIQNLCAGR	1900.95127	+2;+3	123.24	P30999
	SQSSHSYDDSTLPLIDR	1919.88785	+2	119.25	P30999
	HYEDGYPGGSDNYGSLSR	1972.81977	+2;+3	144.0	P30999
	LNGPQDHNHLLYSTIPR	1974.00786	+2;+3	98.2	P30999
	SMGYDDLDYGMMSDYGTAR	2146.83005	+2	131.5	P30999
	SMGYDDLDYGMMSDYGTAR + Oxidation (M)	2162.82282	+2	127.35	P30999
	SMGYDDLDYGMMSDYGTAR + Oxidation (M)	2162.82336	+2	79.78	P30999
	SMGYDDLDYGMMSDYGTAR + Oxidation (M)	2162.82298	+2	95.64	P30999
	SMGYDDLDYGMMSDYGTAR + 2 Oxidation (M)	2178.818	+2	78.98	P30999
	DMDLTEVITGTLWNLSSHDSIK	2474.20102	+2;+3	107.26	P30999
	DMDLTEVITGTLWNLSSHDSIK + Oxidation (M)	2490.19532	+2;+3	96.65	P30999
	SGDLGDMEPLK + Oxidation (M)	1176.53178	+2	61.23	P30999
	FHPEPYGLEDDQR	1601.71008	+2	84.39	P30999
	TGTPSDPR	829.39331	+2	46.4	P30999
	KPDREEIPMSNMGSNTK	1932.90351	+2	57.15	P30999
	SMGYDDLDYGMMSDYGTAR + 2 Oxidation (M)	2178.81934	+2	76.88	P30999
	TVQPVPMGPDGLPVDASAVSNNYIQTLGR	2995.50922	+2;+3	105.53	P30999
	SYEDMIGEEVPPDQYYWAPLAQHER	3022.34396	+3	46.62	P30999
	EIPQAER	841.42904	+2	46.38	P30999
	EPNEDCKPR	1132.46445	+3	41.88	P30999
	YQEALPTVANSTGPHAASCFGAK	2365.08389	+3	57.03	P30999
	TVQPVPMGPDGLPVDASAVSNNYIQTLGR + Oxidation (M)	3011.50697	+2;+3	72.17	P30999
	YRPSMEGYR + Oxidation (M)	1173.52442	+3	56.17	P30999
	SNAAAYLQHLCYR	1554.70916	+3	51.75	P30999
	SYEDMIGEEVPPDQYYWAPLAQHER + Oxidation (M)	3038.33955	+3	66.9	P30999
	FVGDADLER	1020.48942	+2	48.7	P30999
	SMGYDDLDYGMMSDYGTAR + 2 Oxidation (M)	2178.81973	+2	44.56	P30999
Q99JY0	Trifunctional enzyme subunit beta, mitochondrial	Hadhb	4036.0	28	52.42
	VGSPPLEK	825.46053	+2	73.4	Q99JY0
	LVMAAANR	844.45951	+2	54.34	Q99JY0
	AALSGLLHR	936.55178	+2;+3	79.34	Q99JY0
	NIVVVEGVR	983.5775	+2	60.39	Q99JY0
	ALAMGYKPK + Oxidation (M)	993.53299	+2;+3	56.85	Q99JY0
	EAALGAGFSDK	1064.51569	+2	91.19	Q99JY0
	DLMPHDLAR	1066.52419	+2;+3	63.98	Q99JY0
	DLMPHDLAR + Oxidation (M)	1082.51893	+2	59.46	Q99JY0
	MEQDEYALR	1153.50835	+2	73.15	Q99JY0
	DFIYVSQDPK	1210.58853	+2	59.36	Q99JY0
	IPFLLSGTSYK	1224.67775	+2	74.76	Q99JY0
	DQLLLGPTYATPK	1415.76829	+2	62.72	Q99JY0
	AQDEGHLSDIVPFK	1554.76899	+2;+3	90.43	Q99JY0
	DNGIRPSSLEQMAK + Oxidation (M)	1560.75476	+2	67.89	Q99JY0
	AMDSDWFAQNYMGR	1690.68658	+2	89.56	Q99JY0
	AMDSDWFAQNYMGR + Oxidation (M)	1706.68154	+2	95.17	Q99JY0
	AMDSDWFAQNYMGR + 2 Oxidation (M)	1722.67676	+2	87.18	Q99JY0
	DVVDYIIFGTVIQEVK	1836.98938	+2;+3	120.61	Q99JY0
	LNFLSPELPAVAEFSTNETMGHSADR	2832.33948	+2;+3;+4	152.65	Q99JY0
	LNFLSPELPAVAEFSTNETMGHSADR + Oxidation (M)	2848.33389	+3	152.52	Q99JY0
	LKPAFIKPYGTVTAANSSFLTDGASAMLIMSEDR	3601.81252	+4	92.24	Q99JY0
	AMDSDWFAQNYMGR + Oxidation (M)	1706.68159	+2	77.09	Q99JY0
	LKPAFIKPYGTVTAANSSFLTDGASAMLIMSEDR + Oxidation (M)	3617.8163	+4	57.25	Q99JY0
	MEQDEYALR + Oxidation (M)	1169.50349	+2	62.97	Q99JY0
	DNGIRPSSLEQMAK	1544.76206	+2	46.56	Q99JY0
	ALAMGYKPK	977.53792	+3	44.19	Q99JY0
	FNIWGGSLSLGHPFGATGCR	2121.99051	+2;+3	94.47	Q99JY0
	TNIPKDVVDYIIFGTVIQEVK	2390.31126	+3	52.44	Q99JY0
P35564	Calnexin	Canx	3172.0	26	49.92
	SDASTPPSPK	985.47259	+2	78.91	P35564
	EIEDPEDR	1001.43116	+2	65.22	P35564
	GSLSGWILSK	1046.57744	+2	80.79	P35564
	TAELSLDQFHDK	1402.67453	+2;+3	71.75	P35564
	VVDDWANDGWGLK	1473.68915	+2	113.39	P35564
	IPNPDFFEDLEPFK	1706.82014	+2	110.82	P35564
	APVPTGEVYFADSFDR	1769.82652	+2;+3	121.41	P35564
	KIPNPDFFEDLEPFK	1834.9146	+2;+3	107.68	P35564
	IADPDAVKPDDWDEDAPSK	2082.93953	+2;+3	114.6	P35564
	SDAEEDGVTGSQDEEDSKPK	2121.88265	+2;+3	148.35	P35564
	THLYTLILNPDNSFEILVDQSVVNSGNLLNDMTPPVNPSR	4436.23521	+3;+4	148.61	P35564
	THLYTLILNPDNSFEILVDQSVVNSGNLLNDMTPPVNPSR + Oxidation (M)	4452.2286	+3;+4	102.14	P35564
	IPDEEATKPEGWLDDEPEYIPDPDAEKPEDWDEDMDGEWEAPQIANPK + Oxidation (M)	5566.39482	+4	60.86	P35564
	TDAPQPDVK	969.4777	+2	64.69	P35564
	AEEDEILNR	1087.516	+2	71.63	P35564
	TPYTIMFGPDK	1268.61207	+2	73.89	P35564
	TDAPQPDVKDEEGK	1527.70494	+2;+3	69.25	P35564
	WKPPMIDNPNYQGIWKPR	2239.13811	+3;+4	91.53	P35564
	IPDEEATKPEGWLDDEPEYIPDPDAEKPEDWDEDMDGEWEAPQIANPK	5550.40197	+4;+5	70.65	P35564
	IADPDAVKPDDWDEDAPSKIPDEEATKPEGWLDDEPEYIPDPDAEKPEDWDEDMDGEWEAPQIANPK	7615.32506	+6	40.94	P35564
	IADPDAVKPDDWDEDAPSKIPDEEATKPEGWLDDEPEYIPDPDAEKPEDWDEDMDGEWEAPQIANPK + Oxidation (M)	7631.3329	+6	29.59	P35564
	RDEEEEEEK	1191.4894	+2	54.96	P35564
	KPEDWDERPK	1298.62713	+2;+3	66.31	P35564
	TYFTDK	773.36028	+2	36.36	P35564
	WKPPMIDNPNYQGIWKPR + Oxidation (M)	2255.12807	+3	48.13	P35564
	WEVDEMK	935.40612	+1	45.22	P35564
P32020	Non-specific lipid-transfer protein	Scp2	3225.0	31	49.73
	IGGIFAFK	851.49157	+2	71.71	P32020
	HIEVLIDK	965.55562	+2	73.9	P32020
	IAGNMGLAMK	1004.51507	+2	70.73	P32020
	VFVVGVGMTK	1035.57947	+2	65.94	P32020
	EATWVVDVK	1045.54581	+2	72.43	P32020
	MGFPEAASSFR	1198.54508	+2	114.79	P32020
	LEEEGEQFVK	1206.5779	+2	83.04	P32020
	MGFPEAASSFR + Oxidation (M)	1214.5396	+2	84.61	P32020
	MNPQSAFFQGK	1253.58834	+2	67.88	P32020
	WVINPSGGLISK	1269.70991	+2	84.89	P32020
	KLEEEGEQFVK	1334.6754	+2	60.23	P32020
	THQVSAAPTSSAGDGFK	1659.78591	+2;+3	130.91	P32020
	YGLSAHPITPQMFGYAGK	1936.95157	+2;+3	81.22	P32020
	ADCTITMADSDLLALMTGK	2014.90745	+2;+3	87.56	P32020
	ADCTITMADSDLLALMTGK + Oxidation (M)	2030.90451	+2;+3	96.37	P32020
	AVEIVAQEMMTDLPSTFEEK	2267.06942	+2;+3	131.78	P32020
	AVEIVAQEMMTDLPSTFEEK + Oxidation (M)	2283.06698	+2;+3	128.56	P32020
	AVEIVAQEMMTDLPSTFEEK + Oxidation (M)	2283.06566	+2;+3	103.79	P32020
	HSVNNTYSQFQDEYSLEEVMK	2547.12031	+2;+3	173.8	P32020
	HSVNNTYSQFQDEYSLEEVMK + Oxidation (M)	2563.11635	+2;+3	113.61	P32020
	ALEDAQIPYSAVEQACVGYVYGDSTSGQR	3122.39074	+3	104.44	P32020
	LQNLQLQPGK	1137.65162	+2	55.28	P32020
	MNPQSAFFQGK + Oxidation (M)	1269.58163	+2	60.66	P32020
	YGLSAHPITPQMFGYAGK + Oxidation (M)	1952.94966	+2;+3	54.04	P32020
	AVEIVAQEMMTDLPSTFEEK + 2 Oxidation (M)	2299.05957	+2;+3	114.61	P32020
	VFVVGVGMTK + Oxidation (M)	1051.57536	+2	60.9	P32020
	GSVLPNSDK	915.4671	+2	37.03	P32020
	ADCTITMADSDLLALMTGK + 2 Oxidation (M)	2046.89975	+2	64.47	P32020
	VALQHNLGLGGAVVVTLYR	1979.13526	+3	70.26	P32020
	GHPLGATGLAQCAELCWQLR	2215.01828	+3	52.74	P32020
	IAGNMGLAMK + Oxidation (M)	1020.51049	+2	45.43	P32020
Q9R0H0	Peroxisomal acyl-coenzyme A oxidase 1	Acox1	2558.0	40	73.98
	LVEIAAK	742.45936	+2	65.85	Q9R0H0
	HLKPLQSK	949.57128	+2;+3	48.29	Q9R0H0
	DVTLGSVLGR	1015.56797	+2	76.96	Q9R0H0
	NLQAQVSHR	1051.55346	+2	50.27	Q9R0H0
	SFLVGSAAQSLSK	1293.69377	+2	82.45	Q9R0H0
	ASEAHCHYVTVK	1389.61833	+2	61.85	Q9R0H0
	FGYEEMDNGYLK	1464.62317	+2	70.3	Q9R0H0
	EVAWNLTSVDLVR	1500.79626	+2	98.5	Q9R0H0
	TSNHAIVLAQLITR	1535.88062	+2;+3	85.33	Q9R0H0
	TQEFILNSPTVTSIK	1676.89811	+2	94.23	Q9R0H0
	AFTTWTANAGIEECR	1714.74278	+2	94.51	Q9R0H0
	EFGIADPEEIMWFK + Oxidation (M)	1726.7912	+2	85.81	Q9R0H0
	LVGGMVSYLNDLPSQR	1747.89265	+2;+3	113.47	Q9R0H0
	LFPLLATAYAFHFLGR	1836.0116	+2;+3	96.74	Q9R0H0
	YAQVKPDGTYVKPLSNK	1907.01686	+2;+3;+4	82.9	Q9R0H0
	EIGTHKPLPGITVGDIGPK	1928.07505	+2;+3;+4	104.27	Q9R0H0
	SEPEPQILDFQTQQYK	1949.93813	+2	97.45	Q9R0H0
	AAATFNPELITHILDGSPENTR	2366.18668	+2;+3	102.91	Q9R0H0
	ILELLTVTRPNAVALVDAFDFK	2444.36938	+2;+3	77.58	Q9R0H0
	INESIGQGDLSELPELHALTAGLK	2504.31226	+2;+3	87.45	Q9R0H0
	EIENLILNDPDFQHEDYNFLTR	2734.28697	+2;+3	90.83	Q9R0H0
	IQPQQVAVWPTLVDINSLDSLTEAYK	2927.53275	+2;+3	102.85	Q9R0H0
	LHMVNFVEPVGLNYSMFIPTLLNQGTTAQQEK	3618.82172	+3	132.28	Q9R0H0
	LHMVNFVEPVGLNYSMFIPTLLNQGTTAQQEK + 2 Oxidation (M)	3650.8122	+3;+4	85.0	Q9R0H0
	IYDQVQSGK	1036.52007	+2	59.38	Q9R0H0
	TEVHESYYK	1154.52425	+2	52.45	Q9R0H0
	GLETTATYDPK	1194.57866	+2	63.38	Q9R0H0
	FGYEEMDNGYLK + Oxidation (M)	1480.61866	+2	75.21	Q9R0H0
	EFGIADPEEIMWFK	1710.79506	+2	68.42	Q9R0H0
	YDGNVYENLFEWAK	1746.78817	+2	82.56	Q9R0H0
	LVGGMVSYLNDLPSQR + Oxidation (M)	1763.88745	+2	91.19	Q9R0H0
	GGDFLEGNIITGAQMSQVNSR	2193.04779	+2	57.29	Q9R0H0
	GGDFLEGNIITGAQMSQVNSR + Oxidation (M)	2209.04196	+2	109.67	Q9R0H0
	LTYGTMVFVR	1185.62285	+2	74.87	Q9R0H0
	WMHPSQELQIIGTYAQTEMGHGTHLR	3020.44166	+4;+5	61.99	Q9R0H0
	GECYGLHAFVVPIR	1605.78122	+2;+3	68.09	Q9R0H0
	LHMVNFVEPVGLNYSMFIPTLLNQGTTAQQEK + Oxidation (M)	3634.81589	+3	79.74	Q9R0H0
	LHMVNFVEPVGLNYSMFIPTLLNQGTTAQQEK + Oxidation (M)	3634.81387	+3	63.49	Q9R0H0
	LTYGTMVFVR + Oxidation (M)	1201.61805	+2	47.96	Q9R0H0
	AAATFNPELITHILDGSPENTRR	2522.29168	+4	55.46	Q9R0H0
Q05421	Cytochrome P450 2E1	Cyp2e1	3585.0	32	52.33
	FSLSILR	834.49718	+2	55.63	Q05421
	VCVGEGLAR	948.45284	+2	65.64	Q05421
	YGLLILMK	949.56838	+2	50.37	Q05421
	SLDINCPR	962.43247	+2	49.86	Q05421
	YGLLILMK + Oxidation (M)	965.56334	+2	61.71	Q05421
	GDIPVFQEYK	1194.59319	+2	55.13	Q05421
	EAHFLVEELK	1213.63614	+2	71.02	Q05421
	GIIFNNGPTWK	1245.65232	+2	73.68	Q05421
	EAHFLVEELKK	1341.73072	+2;+3	67.31	Q05421
	FGPVFTLHLGQR	1370.7469	+2;+3	67.27	Q05421
	DVTDCLLIEMEK	1453.65126	+2	88.7	Q05421
	DIDLSPVTIGFGSIPR	1685.89924	+2;+3	117.94	Q05421
	FINLVPSNLPHEATR	1706.91218	+2;+3	96.66	Q05421
	MNMPYMDAVVHEIQR	1832.83783	+2;+3	121.27	Q05421
	MNMPYMDAVVHEIQR + Oxidation (M)	1848.83199	+2;+3	120.3	Q05421
	MNMPYMDAVVHEIQR + Oxidation (M)	1848.83183	+2;+3	120.47	Q05421
	MNMPYMDAVVHEIQR + 2 Oxidation (M)	1864.82807	+2;+3	105.59	Q05421
	MNMPYMDAVVHEIQR + 2 Oxidation (M)	1864.82859	+2;+3	90.72	Q05421
	MNMPYMDAVVHEIQR + 2 Oxidation (M)	1864.82814	+2;+3	90.72	Q05421
	GTVVIPTLDSLLFDNYEFPDPETFKPEHFLNENGK	4021.96718	+3;+4	111.26	Q05421
	IVVLHGYK	927.55536	+2;+3	51.87	Q05421
	DVTDCLLIEMEK + Oxidation (M)	1469.64624	+2	83.49	Q05421
	MNMPYMDAVVHEIQR + 3 Oxidation (M)	1880.82263	+2;+3	76.41	Q05421
	MNMPYMDAVVHEIQR + Oxidation (M)	1848.83266	+2;+3	125.16	Q05421
	FDYDDK	801.31813	+2	35.39	Q05421
	YSDYFK	821.36075	+2	41.06	Q05421
	MELFLLLSAILQHFNLK + Oxidation (M)	2045.13677	+3	72.1	Q05421
	HSQEPMYTMENISVTLADLFFAGTETTSTTLR + 2 Oxidation (M)	3622.68203	+3	78.88	Q05421
	YPEIEEK	906.43361	+1;+2	58.91	Q05421
	HSQEPMYTMENISVTLADLFFAGTETTSTTLR + Oxidation (M)	3606.68466	+3	130.51	Q05421
	LHEEIDR	910.45086	+2	48.7	Q05421
	SLVDPKDIDLSPVTIGFGSIPR	2325.26128	+3	66.91	Q05421
P97872	Dimethylaniline monooxygenase [N-oxide-forming] 5	Fmo5	2981.0	29	53.66
	NPVEFTGK	890.44994	+2	46.03	P97872
	TILTTEDR	947.49383	+2	69.11	P97872
	SGDIGGLWR	959.48391	+2	88.49	P97872
	FQEAPEEGR	1061.47892	+2	78.59	P97872
	DSSGGSLVTVR	1076.54755	+2	59.19	P97872
	HGYPIDLLLSSR	1369.7368	+2;+3	100.41	P97872
	LLLGPCTPVQYR	1404.72692	+2	95.04	P97872
	IAVIGAGASGLTCIK	1418.76397	+2	86.24	P97872
	LPSQSEMMAEINK	1476.69663	+2	118.32	P97872
	LPSQSEMMAEINK + Oxidation (M)	1492.69088	+2	110.95	P97872
	LPSQSEMMAEINK + Oxidation (M)	1492.69135	+2	118.76	P97872
	LPSQSEMMAEINK + 2 Oxidation (M)	1508.68519	+2	83.87	P97872
	EFTETAAVFEDGSR	1557.69324	+2	89.45	P97872
	KLPSQSEMMAEINK	1604.79034	+2	112.37	P97872
	KLPSQSEMMAEINK + Oxidation (M)	1620.78577	+2;+3	100.09	P97872
	KLPSQSEMMAEINK + Oxidation (M)	1620.78611	+2	89.37	P97872
	ALSQHPTVNDDLPNR	1675.82801	+2;+3	96.5	P97872
	VIVIGIGNSGGDLAVEISHTAK	2149.17783	+3	102.23	P97872
	VFPPNLEKPTLAIIGLIQPLGAIMPISELQGR	3424.95351	+3;+4	75.17	P97872
	VFPPNLEKPTLAIIGLIQPLGAIMPISELQGR + Oxidation (M)	3440.94923	+3;+4	81.51	P97872
	HTIQGDYIDTMEEIADLVGVRPNILPLVFTDPR	3736.91938	+4	96.59	P97872
	IIAGLVK	712.48551	+2	52.11	P97872
	ASIYQSVVINTSK	1408.75885	+2	74.12	P97872
	FDHEMFGLKPK + Oxidation (M)	1363.66079	+2;+3	54.87	P97872
	KLPSQSEMMAEINK + 2 Oxidation (M)	1636.77982	+2	59.4	P97872
	FDHEMFGLKPK	1347.66576	+2;+3	61.75	P97872
	QQVDVFDGVLVCTGHHTDAHLPLESFPGIEK	3433.64663	+5	53.89	P97872
	DYKNPVEFTGK	1296.63596	+2;+3	58.24	P97872
	TTVCSVK	782.36746	+2	46.92	P97872
Q9CZ13	Cytochrome b-c1 complex subunit 1, mitochondrial	Uqcrc1	3106.0	23	48.13
	SGMFWLR + Oxidation (M)	911.43322	+2	53.27	Q9CZ13
	IPLAEWESR	1099.56765	+2	89.52	Q9CZ13
	TDLTDYLNR	1109.53694	+2	85.24	Q9CZ13
	IQEVDAQMLR	1201.61347	+2	86.33	Q9CZ13
	RIPLAEWESR	1255.66888	+2;+3	82.11	Q9CZ13
	LCTSATESEVTR	1341.5916	+2	93.59	Q9CZ13
	NNGAGYFLEHLAFK	1579.77823	+2;+3	97.99	Q9CZ13
	VYEEDAVPGLTPCR	1593.71678	+2	92.72	Q9CZ13
	EVESIGAHLNAYSTR	1645.80526	+2;+3	104.44	Q9CZ13
	NALVSHLDGTTPVCEDIGR	2041.95735	+2;+3	138.61	Q9CZ13
	MVLAAAGGVEHQQLLDLAQK	2091.11624	+2;+3	97.45	Q9CZ13
	MVLAAAGGVEHQQLLDLAQK + Oxidation (M)	2107.11113	+2;+3	130.91	Q9CZ13
	VVELLADIVQNSSLEDSQIEK	2328.20604	+2;+3;+4	152.58	Q9CZ13
	YFYDQCPAVAGYGPIEQLPDYNR	2724.19815	+2;+3	100.57	Q9CZ13
	EMQENDASMQNVVFDYLHATAFQGTPLAQAVEGPSENVR	4292.97043	+3;+4	101.42	Q9CZ13
	EMQENDASMQNVVFDYLHATAFQGTPLAQAVEGPSENVR + Oxidation (M)	4308.96581	+3;+4	69.98	Q9CZ13
	EMQENDASMQNVVFDYLHATAFQGTPLAQAVEGPSENVR + 2 Oxidation (M)	4324.9603	+3;+4	91.0	Q9CZ13
	IQEVDAQMLR + Oxidation (M)	1217.60842	+2	65.08	Q9CZ13
	EMQENDASMQNVVFDYLHATAFQGTPLAQAVEGPSENVR + Oxidation (M)	4308.96592	+3;+4	71.86	Q9CZ13
	FTGSEIR	808.40874	+2	49.88	Q9CXT8; Q9CZ13
	NRPGNALEK	997.53088	+2	46.99	Q9CZ13
	SGMFWLR	895.43843	+2	48.56	Q9CZ13
	VVELLADIVQNSSLEDSQIEKER	2613.3464	+3	46.32	Q9CZ13
Q9DBM2	Peroxisomal bifunctional enzyme	Ehhadh	2515.0	39	58.77
	ASLDHTVR	897.46752	+2	64.76	Q9DBM2
	LLEVIPSR	925.56148	+2	62.6	Q9DBM2
	LGILDVVVK	954.61246	+2	91.84	Q9DBM2
	HPYEVAIK	955.51399	+2	48.79	Q9DBM2
	LVAQGSPPLK	1008.5979	+2	72.49	Q9DBM2
	ALQYAFFAEK	1186.60343	+2	60.99	Q9DBM2
	VSDLAGLDVGWK	1258.65606	+2	89.2	Q9DBM2
	VGIPVVAVESDPK	1308.73141	+2	80.33	Q9DBM2
	EWQSLAGPHSSK	1325.6372	+2;+3	65.86	Q9DBM2
	FAQTVIGKPIEPR	1454.82634	+2;+3	65.45	Q9DBM2
	YSPIADMLCEAGR	1470.63072	+2	76.77	Q9DBM2
	VVGVPVALDLITSGR	1494.87831	+2;+3	105.88	Q9DBM2
	GQGLTGPSLPPGTPTR	1534.81144	+2	93.22	Q9DBM2
	VGFPEVMLGILPGAR	1554.86086	+2	89.77	Q9DBM2
	VGFPEVMLGILPGAR + Oxidation (M)	1570.85631	+2	81.21	Q9DBM2
	YSSPTTIATVMSLSK	1584.80644	+2	110.85	Q9DBM2
	YSSPTTIATVMSLSK + Oxidation (M)	1600.80104	+2	69.43	Q9DBM2
	SPTGLTLGSLVDEIQR	1684.90157	+2;+3	132.08	Q9DBM2
	QNPDIPQLEPSDYLR	1783.87528	+2	105.66	Q9DBM2
	TASAQPVSSVGVLGLGTMGR	1886.99005	+2	97.18	Q9DBM2
	TASAQPVSSVGVLGLGTMGR + Oxidation (M)	1902.98294	+2	84.52	Q9DBM2
	LCNPPVNAISPTVITEVR	1968.01953	+2	117.97	Q9DBM2
	IHKPDPWLSEFLSQYR	2015.029	+2;+3;+4	72.14	Q9DBM2
	ILNKPVPSLPNMDSVFAEAIAK	2353.27283	+2;+3	105.36	Q9DBM2
	ILNKPVPSLPNMDSVFAEAIAK + Oxidation (M)	2369.26574	+2;+3	71.92	Q9DBM2
	ILEEGMAASPEHIDVIYLHGYGWPR	2852.39778	+3;+4	84.35	Q9DBM2
	ILEEGMAASPEHIDVIYLHGYGWPR + Oxidation (M)	2868.39274	+3;+4	82.05	Q9DBM2
	MLAPYYNQGYFLIEEGSKPEDVDGVLEEFGFR	3711.74454	+3	52.67	Q9DBM2
	IITSTLEK	903.52835	+2	48.44	Q9DBM2
	LAPETCVR	933.44227	+2	51.85	Q9DBM2
	HISTDEALK	1012.52102	+2	59.54	Q9DBM2
	SGQASAKPNLR	1127.60554	+2	47.16	Q9DBM2
	GWYQYDKPLGR	1381.68038	+2	50.52	Q9DBM2
	YSPIADMLCEAGR + Oxidation (M)	1486.62612	+2	81.22	Q9DBM2
	MLAPYYNQGYFLIEEGSKPEDVDGVLEEFGFR + Oxidation (M)	3727.74133	+3	61.39	Q9DBM2
	SDPVEEAIK	986.49348	+2	55.7	Q9DBM2
	GTQLLPR	783.46123	+2	46.13	Q9DBM2
	GIAISFAR	833.47755	+2	55.38	Q9DBM2
	WSTPSGASWK	1105.52054	+2	68.52	Q9DBM2
Q9QZW0	Phospholipid-transporting ATPase 11C	Atp11c	2953.0	35	37.82
	EALFLR	747.42889	+2	52.35	Q9QZW0
	TLCVAFK	826.40848	+2	69.66	Q9QZW0
	LLHEFPK	882.49712	+2	51.11	Q9QZW0
	VWVLTGDK	916.50342	+2	56.19	Q9QZW0
	GDILLFCK	953.47247	+2	64.81	Q9QZW0
	INAQLVEAK	984.56172	+2	72.74	Q9QZW0
	QGYEDWLR	1065.48957	+2	57.85	Q9QZW0
	SLGPENLLLK	1082.63549	+2	69.77	Q9QZW0
	SAVYIIENAK	1106.59854	+2	73.49	Q9QZW0
	YTLWNFLPK	1180.62952	+2	56.91	Q9QZW0
	LHELLIEYR	1184.65667	+2;+3	63.77	Q9QZW0
	ISIYSNSIEAVAR	1421.75366	+2	115.1	Q9QZW0
	LFQTNTELLELTTK	1649.88827	+2;+3	109.73	Q9QZW0
	DTIALCTAESIDNLR	1679.78414	+2;+3	108.12	Q9QZW0
	ATIECEQPQPDLYR	1707.75822	+2	109.45	Q9QZW0
	LQDQAAETIEALHAAGLK	1877.9868	+2;+3	100.44	Q9QZW0
	TVFVGNHPISGTEPYIAQR	2085.06565	+2;+3	134.03	Q9QZW0
	EIEEYELLHTLNFDSVR	2106.02857	+2;+3	115.78	Q9QZW0
	YVWQSSPYNDEPWYNQK	2202.96306	+2	100.41	Q9QZW0
	VFDEIETNMNLIGATAVEDK	2208.06159	+2	132.64	Q9QZW0
	VFDEIETNMNLIGATAVEDK + Oxidation (M)	2224.05783	+2	127.25	Q9QZW0
	KEIEEYELLHTLNFDSVR	2234.1238	+2;+3;+4	127.74	Q9QZW0
	GTTQEVDGLSQTDGPLAYFDK	2241.04394	+2;+3	151.72	Q9QZW0
	GSPITLSIGDGANDVSMILESHVGIGIK + Oxidation (M)	2795.43859	+3	82.61	Q9QZW0
	TNDDVDGPVEGAGFTYISSSPDEIALVK	2895.36623	+2;+3	134.39	Q9QZW0
	EIPPDDFER	1116.50993	+2	49.58	Q9QZW0
	FGFTFLGNQNGYIR	1632.80492	+2	70.69	Q9QZW0
	DFFDEEINEGALVNTSDLNEELGQVDYVFTDK	3664.65953	+3	62.43	Q9QZW0
	GADSSIFPR	948.46827	+2	46.09	Q9QZW0
	NAMDGYR	825.34437	+2	39.05	Q9QZW0
	FLGSFFISWDK	1345.6722	+2	93.98	Q9QZW0
	IYGVAVYTGMETK + Oxidation (M)	1446.70707	+2	48.77	Q9QZW0
	VHSHQIELTK	1190.64244	+2	49.59	Q9QZW0
	MSVIVR	703.40584	+2	51.73	Q9QZW0
	GSPITLSIGDGANDVSMILESHVGIGIK	2779.44972	+3	75.26	Q9QZW0
O35490	Betaine--homocysteine S-methyltransferase 1	Bhmt	6499.0	17	51.84
	EAYNLGVR	920.4729	+2	63.36	O35490
	GFLPPASEK	944.49794	+2	68.04	O35490
	AIAEELAPER	1097.57315	+2	75.14	O35490
	VNEAACDIAR	1106.48522	+2	77.24	O35490
	AGPWTPEAAVEHPEAVR	1815.8922	+2;+3	101.75	O35490
	QGFIDLPEFPFGLEPR	1860.94359	+2;+3	123.0	O35490
	AGSNVMQTFTFYASEDK	1894.84012	+2	98.78	O35490
	LNAGEVVIGDGGFVFALEK	1934.01722	+2;+3	92.24	O35490
	QVADEGDALVAGGVSQTPSYLSCK	2440.12406	+2;+3	126.17	O35490
	EGLEAAR	744.37728	+2	70.77	O35490
	EATTEQQLR	1074.53146	+2	85.96	O35490
	AGSNVMQTFTFYASEDK + Oxidation (M)	1910.83615	+2	86.18	O35490
	AYLMSQPLAYHTPDCGK	1939.86363	+2;+3	59.35	O35490
	AYLMSQPLAYHTPDCGK + Oxidation (M)	1955.85977	+3	73.58	O35490
	HGSWGSGLDMHTKPWIR	1963.94974	+4	64.41	O35490
	GAAELMQQK	974.48673	+2	48.35	O35490
	AGASIVGVNCHFDPSVSLQTVK	2274.11502	+2;+3	67.98	O35490
Q8BWQ1	UDP-glucuronosyltransferase 2A3	Ugt2a3	2604.0	21	44.01
	TILEELGAR	1000.5567	+2	80.59	Q8BWQ1
	AVINEPSYK	1019.53078	+2	70.26	Q8BWQ1
	YPSIIIDQSK	1162.62468	+2	76.61	Q8BWQ1
	AVFWIEFVMR + Oxidation (M)	1312.66418	+2	56.7	P17717; Q8BWQ1
	IHHDQPVKPLDR	1453.77979	+2;+3;+4	82.18	Q8BWQ1
	ANLIASVLAQIPQK	1464.86798	+2;+3	88.36	Q8BWQ1
	VSISTMTSTDLLSAVR	1679.87738	+2;+3	101.65	Q8BWQ1
	VSISTMTSTDLLSAVR + Oxidation (M)	1695.87166	+2	129.61	Q8BWQ1
	LFNWIPQNDLLGHPK	1790.94935	+2;+3	58.66	Q8BWQ1
	LNEIANLAVNVIPNLSLWEAAK	2391.3173	+2;+3	113.22	Q8BWQ1
	IPLHFENIPLLYEIETAENR	2410.25459	+2;+3;+4	137.85	Q8BWQ1
	RIPLHFENIPLLYEIETAENR	2566.35749	+3;+4	70.71	Q8BWQ1
	EMEEFVQSSGEHGVVVFSLGSMVK	2611.23194	+3	89.71	Q8BWQ1
	AFITHGGTNGIYEAIYHGVPMVGVPMLGDQPHNIAHMEAK + Oxidation (M)	4288.06479	+4;+5;+6	60.62	Q8BWQ1
	AFITHGGTNGIYEAIYHGVPMVGVPMLGDQPHNIAHMEAK + Oxidation (M)	4288.06938	+5	46.42	Q8BWQ1
	VLVWPCDMSHWLNLK	1885.90752	+3	63.15	Q8BWQ1
	TLQDFFLQVTGDFESICR	2163.99487	+2	65.02	Q8BWQ1
	AFITHGGTNGIYEAIYHGVPMVGVPMLGDQPHNIAHMEAK	4272.07307	+5	84.29	Q8BWQ1
	AFITHGGTNGIYEAIYHGVPMVGVPMLGDQPHNIAHMEAK + Oxidation (M)	4288.06196	+4;+5;+6	59.45	Q8BWQ1
	EMEEFVQSSGEHGVVVFSLGSMVK + Oxidation (M)	2627.2238	+3	45.56	Q8BWQ1
	AFITHGGTNGIYEAIYHGVPMVGVPMLGDQPHNIAHMEAK + 2 Oxidation (M)	4304.05722	+5	52.02	Q8BWQ1
Q8CIM7	Cytochrome P450 2D26	Cyp2d26	2233.0	24	50.4
	HPEMADQAR	1053.46647	+2;+3	86.22	P24456; Q8CIM7
	HPEMADQAR + Oxidation (M)	1069.46168	+2	49.58	P24456; Q8CIM7
	GNPESSFNDK	1093.46868	+2	62.81	Q8CIM7
	LNSFIALVNK	1117.65114	+2	75.49	Q8CIM7
	GTTLIPNLSSVLK	1341.78797	+2	46.87	Q8CIM7
	DLTDAFLAEVEK	1349.6735	+2;+3	99.39	Q8CIM7
	GVILAPYGPEWR	1356.72154	+2	70.22	Q8CIM7
	FEYEDPFFNR	1362.59001	+2	70.4	Q8CIM7
	AVSNVIASLIYAR	1375.78463	+2;+3	100.04	Q8CIM7
	VHQEIDEVIGHVR	1529.79591	+2;+3;+4	90.26	Q8CIM7
	MPYTNAVIHEVQR	1556.77765	+2;+3	121.07	P24456; P24457; Q8CIM7
	EAEHPFNPSPLLSK	1564.78911	+2;+3	73.01	Q8CIM7
	MPYTNAVIHEVQR + Oxidation (M)	1572.77247	+2;+3	124.47	P24456; P24457; Q8CIM7
	FYPEHFLDAQGHFVK	1833.88506	+2;+3;+4	96.46	Q8CIM7
	SLEQWVTEEAGHLCDAFTK	2208.98577	+3	114.27	Q8CIM7
	ESLGEDTGFVGEVLNAIPMLLHIPGLPDK	3060.58548	+3	79.38	Q8CIM7
	ESLGEDTGFVGEVLNAIPMLLHIPGLPDK + Oxidation (M)	3076.58215	+3	72.33	Q8CIM7
	ELLVTYGEDTSDRPLMPIYNHIGYGHK	3117.52318	+3	61.26	Q8CIM7
	DETVWEKPLR	1271.65214	+2;+3	61.26	P24456; P24457; Q8CIM7
	RFEYEDPFFNR	1518.6907	+2;+3	62.59	Q8CIM7
	FADIVPTNLPHMTSR	1697.85739	+2;+3	75.82	Q8CIM7
	FADIVPTNLPHMTSR + Oxidation (M)	1713.85304	+3	71.23	Q8CIM7
	FSVSTLR	808.44535	+2	50.84	P11714; P24456; P24457; Q8CIM7
	ELLVTYGEDTSDRPLMPIYNHIGYGHK + Oxidation (M)	3133.51724	+3	56.96	Q8CIM7
P24456	Cytochrome P450 2D10	Cyp2d10	2376.0	19	44.64
	HPEMADQAR	1053.46647	+2;+3	86.22	P24456; Q8CIM7
	HPEMADQAR + Oxidation (M)	1069.46168	+2	49.58	P24456; Q8CIM7
	MPYTNAVIHEVQR	1556.77765	+2;+3	121.07	P24456; P24457; Q8CIM7
	MPYTNAVIHEVQR + Oxidation (M)	1572.77247	+2;+3	124.47	P24456; P24457; Q8CIM7
	SLEDWVTK	976.48769	+2	66.41	P11714; P24456; P24457
	FGDIAPLNLPR	1211.66758	+2	101.03	P24456
	FEYEDPYLIR	1343.6414	+2	60.48	P24456; P24457
	NLTDAFLAEIEK	1362.70476	+2;+3	83.92	P11714; P24456; P24457
	GNAESSFNDENLR	1451.62807	+2	91.54	P24456
	VQQEIDAVIGQVR	1453.79088	+2;+3	97.64	P24456
	SLLAIVENLLTENR	1583.89021	+2;+3	131.22	P24456
	YPPGPVPWPVLGNLLQVDLDNMPYSLYK + Oxidation (M)	3200.63133	+3	83.61	P24456
	DETVWEKPLR	1271.65214	+2;+3	61.26	P24456; P24457; Q8CIM7
	RFEYEDPYLIR	1499.74263	+2;+3	76.85	P24456; P24457
	NTWDPDQPPR	1224.55403	+2	51.93	P24456
	EVLLTCGEDTADRPQVPIFEYLGVKPGSQGVVLAPYGPEWR	4531.2542	+4	46.72	P24456
	FSVSTLR	808.44535	+2	50.84	P11714; P24456; P24457; Q8CIM7
	VLEDSLTEISGLIPEVLNMFPILLR + Oxidation (M)	2826.54823	+2;+3	86.76	P24456
	YPPGPVPWPVLGNLLQVDLDNMPYSLYK	3184.63465	+3	91.11	P24456
P24457	Cytochrome P450 2D11	Cyp2d11	1267.0	9	14.68
	MPYTNAVIHEVQR	1556.77765	+2;+3	121.07	P24456; P24457; Q8CIM7
	MPYTNAVIHEVQR + Oxidation (M)	1572.77247	+2;+3	124.47	P24456; P24457; Q8CIM7
	SLEDWVTK	976.48769	+2	66.41	P11714; P24456; P24457
	FEYEDPYLIR	1343.6414	+2	60.48	P24456; P24457
	NLTDAFLAEIEK	1362.70476	+2;+3	83.92	P11714; P24456; P24457
	GNPESSFNDENLR	1477.6439	+2	98.81	P24457
	DETVWEKPLR	1271.65214	+2;+3	61.26	P24456; P24457; Q8CIM7
	RFEYEDPYLIR	1499.74263	+2;+3	76.85	P24456; P24457
	FSVSTLR	808.44535	+2	50.84	P11714; P24456; P24457; Q8CIM7
P34927	Asialoglycoprotein receptor 1	Asgr1	2475.0	12	52.82
	EDLLALR	828.47154	+2	68.74	P34927
	WNDDVCR	952.35404	+2	40.4	P34927
	DEQNFLQR	1048.49534	+2	58.65	P34927
	ALSTQGSSVGR	1061.54807	+2	83.51	P34927
	SLSCQMAAFR	1158.49926	+2	64.39	P34927
	DLTEDHSSLLLHVK	1605.83725	+2;+3;+4	103.83	P34927
	YCQLENAHLVVVTSR	1776.86456	+2;+3	103.22	P34927
	HMGPLNTWIGLTDQNGPWK	2164.05243	+2;+3	145.71	P34927
	HMGPLNTWIGLTDQNGPWK + Oxidation (M)	2180.04555	+2;+3	150.93	P34927
	DYQDFQHLDNDNDHHQLR	2308.98496	+2;+3;+4;+5	144.59	P34927
	SLSCQMAAFR + Oxidation (M)	1174.49432	+2	60.67	P34927
	WVDGTDYETGFQNWRPEQPDNWYGHGLGGGEDCAHFTTDGR	4715.95213	+4;+5	57.47	P34927
P56654	Cytochrome P450 2C37	Cyp2c37	2070.0	25	56.33
	VQEEIEHVIGK	1279.67827	+2;+3	87.85	P56654; Q6XVG2; Q91X77
	FDPGHFLDENGK	1374.62184	+2;+3	94.7	P56654; Q6XVG2; Q91X77
	EHEESLDVTIPR	1423.69544	+2;+3	76.86	P56654; Q91X77
	EALVDHGEEFAGR	1428.66448	+2;+3	106.62	P56654; Q91X77
	KPTVVLHGYEAVK	1439.81518	+2;+3	81.12	P56654; Q6XVG2; Q91X77
	LEHLAITVTDLFSAGTETTSTTLR	2576.333	+3	77.66	P56654; Q91X77
	LPPGPTPLPIIGNILQIDVK	2094.2498	+2;+3	123.84	P56654; Q6XVG2
	FPVFDK	751.39066	+2	49.53	P56654
	YAILLLLK	945.62755	+2	59.06	P56654
	GTTVITSLSSVLHDSTEFPNPEK	2458.2227	+2;+3	91.81	P56654
	DRDFLNLMEK	1279.62456	+2;+3	50.51	P56654; Q91X77
	VYGPVYTLYLGR	1399.75238	+2	100.93	P56654; Q6XVG2; Q91X77
	MPYTDAMIHEVQR + Oxidation (M)	1605.72772	+2	59.54	P56654; P56655
	FIDLIPNSLPHEVTSDIK	2037.0811	+3	76.03	P56654
	DFIDYFLINGGQEDGNQPLQNR	2552.19338	+2;+3	112.28	P56654
	MPYTDAMIHEVQR + Oxidation (M)	1605.72857	+2;+3	57.87	P56654; P56655
	MPYTDAMIHEVQR	1589.73171	+2	92.11	P56654; P56655
	CLVEELR	906.42825	+2	46.52	P56654; Q6XVG2; Q91X77
	DICQSFTNLSK	1300.58065	+2	46.88	P56654; Q91X77
	MELFLFLTSILQNFNLKPLVHPK + Oxidation (M)	2757.5315	+4	61.42	P56654; Q6XVG2; Q91X77
	ICAGEGLAR	934.43742	+2	45.61	P56654; Q64458; Q6XVG2; Q91X77
	IKEHEESLDVTIPR	1664.877	+3	59.97	P56654; Q91X77
	DFLNLMEK	1008.49451	+1	49.19	P56654; Q91X77
	FSLMTLR + Oxidation (M)	882.46508	+2	46.95	P56654
	MPYTDAMIHEVQR + 2 Oxidation (M)	1621.72283	+3	53.0	P56654; P56655
Q01853	Transitional endoplasmic reticulum ATPase	Vcp	2525.0	43	58.56
	FGMTPSK	766.36919	+2	45.23	Q01853
	ESIESEIR	961.47262	+2	72.73	Q01853
	EMVELPLR	985.52824	+2	59.18	Q01853
	MDELQLFR	1050.51793	+2	65.05	Q01853
	LAGESESNLR	1074.53078	+2	74.13	Q01853
	LEILQIHTK	1093.65127	+2	52.28	Q01853
	GGNIGDGGGAADR	1115.49606	+2	81.45	Q01853
	RDHFEEAMR + Oxidation (M)	1205.52404	+2	43.72	Q01853
	WALSQSNPSALR	1328.68593	+2	87.91	Q01853
	IVSQLLTLMDGLK	1429.82397	+2;+3	107.28	Q01853
	IVSQLLTLMDGLK + Oxidation (M)	1445.81804	+2	61.7	Q01853
	YEMFAQTLQQSR	1500.70507	+2	90.28	Q01853
	YEMFAQTLQQSR + Oxidation (M)	1516.69823	+2	88.59	Q01853
	LDQLIYIPLPDEK	1555.85017	+2	78.47	Q01853
	VINQILTEMDGMSTK	1678.8278	+2;+3	115.62	Q01853
	MTNGFSGADLTEICQR + Oxidation (M)	1803.75883	+2	106.08	Q01853
	NAPAIIFIDELDAIAPK	1809.98966	+2;+3	111.05	Q01853
	ELQELVQYPVEHPDK	1822.91203	+2;+3	75.69	Q01853
	QTNPSAMEVEEDDPVPEIR	2154.97302	+2;+3	129.25	Q01853
	LIVDEAINEDNSVVSLSQPK	2169.11953	+2	97.0	Q01853
	LADDVDLEQVANETHGHVGADLAALCSEAALQAIR	3660.75255	+3;+4	68.39	Q01853
	IHVLPIDDTVEGITGNLFEVYLKPYFLEAYRPIR	3990.13292	+4;+5	81.81	Q01853
	LGDVISIQPCPDVK	1528.76342	+2	58.19	Q01853
	VINQILTEMDGMSTK + Oxidation (M)	1694.82042	+2	59.06	Q01853
	VINQILTEMDGMSTK + Oxidation (M)	1694.82183	+2	52.77	Q01853
	QAAPCVLFFDELDSIAK	1911.91236	+2;+3	89.0	Q01853
	QTNPSAMEVEEDDPVPEIR + Oxidation (M)	2170.97046	+2	93.99	Q01853
	EDEEESLNEVGYDDIGGCR	2173.83927	+2	63.3	Q01853
	DVDLEFLAK	1048.54585	+2	52.17	Q01853
	EVDIGIPDATGR	1241.62605	+2	57.02	Q01853
	AIANECQANFISIK	1566.75378	+2	60.72	Q01853
	REDEEESLNEVGYDDIGGCR	2329.94156	+3	75.97	Q01853
	ETVVEVPQVTWEDIGGLEDVK	2341.17017	+2;+3	83.53	Q01853
	MDELQLFR + Oxidation (M)	1066.51305	+2	64.86	Q01853
	VINQILTEMDGMSTK + 2 Oxidation (M)	1710.81831	+2	58.5	Q01853
	SVSDNDIR	904.42551	+2	62.27	Q01853
	AVANETGAFFFLINGPEIMSK	2255.12891	+2;+3	114.91	Q01853
	ETVVEVPQVTWEDIGGLEDVKR	2497.27759	+3	61.1	Q01853
	MTNGFSGADLTEICQR	1787.76321	+2	84.66	Q01853
	AVANETGAFFFLINGPEIMSK + Oxidation (M)	2271.12588	+2;+3	93.52	Q01853
	GILLYGPPGTGK	1171.6626	+2	49.39	Q01853
	AFEEAEK	822.3766	+2	53.41	Q01853
	NVFIIGATNRPDIIDPAILRPGR	2517.42248	+3;+4	39.59	Q01853
Q8VDN2	Sodium/potassium-transporting ATPase subunit alpha-1	Atp1a1	2917.0	36	37.73
	AAVPDAVGK	826.4557	+2	50.2	Q8VDN2
	LIFDNLK	861.49715	+2	58.39	Q8VDN2; Q9Z1W8
	LSLDELHR	981.52527	+2;+3	82.25	Q8VDN2
	LIIVEGCQR	1075.55337	+2	50.47	Q8VDN2; Q9Z1W8
	YHTEIVFAR	1134.58329	+2;+3	56.27	Q8VDN2
	AVAGDASESALLK	1230.64718	+2	84.75	Q8VDN2
	IVEIPFNSTNK	1260.67321	+2	71.01	Q8VDN2
	LNIPVNQVNPR	1262.71077	+2	66.69	Q8VDN2
	YEPAAVSEHGDK	1301.58989	+2;+3	77.33	Q8VDN2
	VIMVTGDHPITAK + Oxidation (M)	1396.73884	+2	74.27	Q8VDN2; Q9Z1W8
	DMTSEELDDILR	1435.65134	+2	84.45	Q8VDN2
	DMTSEELDDILR + Oxidation (M)	1451.64622	+2	71.44	Q8VDN2
	ADIGVAMGIVGSDVSK	1517.77592	+2	92.2	Q8VDN2
	SPDFTNENPLETR	1518.69571	+2	119.71	Q8VDN2
	ADIGVAMGIVGSDVSK + Oxidation (M)	1533.77294	+2	117.81	Q8VDN2
	AVFQANQENLPILK	1583.86744	+2	100.44	Q8VDN2
	VDNSSLTGESEPQTR	1618.7433	+2	125.83	Q8VDN2
	DAFQNAYLELGGLGER	1751.84791	+2;+3	98.73	Q8VDN2
	QGAIVAVTGDGVNDSPALK	1810.94328	+2	99.29	Q8VDN2
	MSINAEDVVVGDLVEVK	1815.93002	+2	120.73	Q8VDN2
	GVGIISEGNETVEDIAAR	1828.91687	+2;+3	127.89	Q8VDN2
	MSINAEDVVVGDLVEVK + Oxidation (M)	1831.92451	+2	143.25	Q8VDN2
	QAADMILLDDNFASIVTGVEEGR	2463.19372	+2;+3	142.94	Q8VDN2
	QAADMILLDDNFASIVTGVEEGR + Oxidation (M)	2479.19059	+2;+3	163.64	Q8VDN2
	EQPLDEELKDAFQNAYLELGGLGER	2833.37819	+3	79.82	Q8VDN2
	AAEILAR	742.43472	+2	58.12	Q8VDN2
	TSATWFALSR	1138.5778	+2	64.33	Q8VDN2
	NLEAVETLGSTSTICSDK	1912.87595	+2	111.09	Q8VDN2
	YGTDLSR	810.38845	+2	64.27	Q8VDN2
	DGPNALTPPPTTPEWVK	1818.91568	+2	47.49	Q8VDN2
	KEVSMDDHK	1087.4962	+2	45.41	Q8VDN2
	NMVPQQALVIR + Oxidation (M)	1283.70297	+2	55.53	Q8VDN2
	NIAFFSTNCVEGTAR	1674.74773	+2	95.58	Q8VDN2
	NMVPQQALVIR	1267.70864	+2	48.0	Q8VDN2
	VIMVTGDHPITAK	1380.74535	+3	48.07	Q8VDN2
	WVNDVEDSYGQQWTYEQR	2301.99604	+2	67.4	Q8VDN2
Q9Z1W8	Potassium-transporting ATPase alpha chain 2	Atp12a	214.0	4	3.48
	LIFDNLK	861.49715	+2	58.39	Q8VDN2; Q9Z1W8
	LIIVEGCQR	1075.55337	+2	50.47	Q8VDN2; Q9Z1W8
	VIMVTGDHPITAK + Oxidation (M)	1396.73884	+2	74.27	Q8VDN2; Q9Z1W8
	AAELLAR	742.43472	+2	58.12	Q9Z1W8
O09173	Homogentisate 1,2-dioxygenase	Hgd	3374.0	19	51.91
	LLIYTEFGK	1082.60262	+2	60.03	O09173
	RVPGGYTVINK	1202.67801	+2	47.1	O09173
	FSVDVFEETR	1227.57864	+2	94.41	O09173
	NCMSEFMGLIK	1317.56084	+2	49.99	O09173
	DFLIPVAWYEDR	1522.74747	+2;+3	95.1	O09173
	MSLQPNEICVIQR	1575.7553	+2	89.1	O09173
	YISGFGNECASEDPR	1689.67604	+2	86.53	O09173
	VDFVSGLYTLCGAGDIK	1802.85809	+2;+3	123.52	O09173
	SLRPGVAIADFVIFPPR	1854.05345	+2;+3;+4	112.21	O09173
	QDVSPFNVVAWHGNYTPYK	2221.05699	+2;+3	105.19	O09173
	GYILEVYGVHFELPDLGPIGANGLANPR	2980.54716	+2;+3	143.49	O09173
	YNLENFMVINAVAFDHADPSIFTVLTAK	3139.57255	+3	102.71	O09173
	YNLENFMVINAVAFDHADPSIFTVLTAK + Oxidation (M)	3155.56727	+3	124.48	O09173
	VPGGYTVINK	1046.57733	+2	65.5	O09173
	NCMSEFMGLIK + Oxidation (M)	1333.5556	+2	53.67	O09173
	MSLQPNEICVIQR + Oxidation (M)	1591.75221	+2	118.23	O09173
	WKPFEIPK	1043.58135	+2	51.81	O09173
	ILPSVSHKPFESIDQGHVTHNWDEVGPDPNQLR	3747.83929	+3;+4	61.25	O09173
	NCMSEFMGLIK + Oxidation (M)	1333.55542	+2	48.22	O09173
O08601	Microsomal triglyceride transfer protein large subunit	Mttp	1941.0	35	38.37
	TTAAAVILK	886.54977	+2	51.71	O08601
	GKPQDSVGYK	1077.54658	+2	66.39	O08601
	EMAVHNYDR	1133.49235	+2	48.79	O08601
	REEILQILK	1140.6879	+2;+3	45.37	O08601
	SDSSIILQER	1146.58967	+2	56.67	O08601
	EMAVHNYDR + Oxidation (M)	1149.48697	+2;+3	48.08	O08601
	AIPIVGQVLER	1193.71422	+2	108.13	O08601
	LILGGLEKPEK	1195.71893	+2;+3	67.69	O08601
	SNLNIFQYIGK	1295.69007	+2	74.42	O08601
	YDVSFITDEVK	1314.63628	+2	76.74	O08601
	SGSSSAYTGYVER	1362.60673	+2	65.46	O08601
	NALLPEGIPLLLK	1389.86218	+2;+3	68.36	O08601
	AFALNFQQTIAGK	1407.7506	+2	67.55	O08601
	LTYSTEVFLDGGK	1428.71305	+2	100.83	O08601
	YDVSFITDEVKK	1442.73127	+3	52.54	O08601
	SGFTTANQVLGVSSK	1494.7695	+2	134.79	O08601
	IEDSFVTAVLAEETR	1678.84322	+2;+3	100.82	O08601
	AEAVQSFLAFIQHLR	1728.93415	+2;+3	103.8	O08601
	EFYSYENEPVGIENLK	1929.90039	+2	102.2	O08601
	YAEAGEGPVSHLATTVLQR	1998.01954	+2;+3	125.65	O08601
	FLYACGFATHPDEELLR	2026.9311	+2;+3	75.93	O08601
	GLILLIDHSQDIQLQSGLK	2090.17901	+3	67.96	O08601
	YMLTVVQDILHFEMPASK	2121.06808	+2;+3	90.91	O08601
	YMLTVVQDILHFEMPASK + Oxidation (M)	2137.06276	+2;+3	83.09	O08601
	NLEPENLSK	1042.53061	+2	61.39	O08601
	VTYQAQQDK	1079.52496	+2	49.98	O08601
	EDTTMYLLALK	1296.66467	+2	60.6	O08601
	GHTTGLSLNNER	1297.63866	+2	63.67	O08601
	EDTTMYLLALK + Oxidation (M)	1312.65991	+2	57.58	O08601
	EEILQILK	984.58607	+2	48.39	O08601
	YMLTVVQDILHFEMPASK + Oxidation (M)	2137.05928	+3	93.18	O08601
	MLSASGDPVSVVK + Oxidation (M)	1304.66551	+2	55.88	O08601
	MLSASGDPVSVVK	1288.67294	+2	55.59	O08601
	NILLSIGELPK	1195.71876	+2	57.77	O08601
	YMLTVVQDILHFEMPASK + 2 Oxidation (M)	2153.05287	+3	52.86	O08601
P27773	Protein disulfide-isomerase A3	Pdia3	2708.0	26	56.63
	LNFAVASR	876.48336	+2	52.95	P27773
	QAGPASVPLR	994.5572	+2	70.92	P27773
	DASVVGFFR	996.50395	+2	63.97	P27773
	TADGIVSHLK	1039.56775	+2;+3	87.95	P27773
	FVMQEEFSR + Oxidation (M)	1187.52901	+2	68.5	P27773
	LAPEYEAAATR	1190.59465	+2	107.39	P27773
	DGEEAGAYDGPR	1235.50656	+2	65.91	P27773
	GFPTIYFSPANK	1340.67917	+2	79.1	P27773
	SEPIPESNEGPVK	1381.67473	+2	96.62	P27773
	DLFSDGHSEFLK	1393.65249	+2;+3	75.29	P27773
	ELNDFISYLQR	1396.70036	+2;+3	80.06	P27773
	EATNPPIIQEEKPK	1592.84154	+2;+3	73.62	P27773
	DLLTAYYDVDYEK	1606.74046	+2	99.11	P27773
	MDATANDVPSPYEVK	1635.74467	+2	94.87	P27773
	MDATANDVPSPYEVK + Oxidation (M)	1651.7396	+2	111.63	P27773
	ALEQFLQEYFDGNLK	1813.89	+2;+3	85.88	P27773
	VVVAENFDDIVNEEDK	1833.86403	+2	120.23	P27773
	EYDDNGEGITIFRPLHLANK	2301.13938	+2;+3	99.51	P27773
	TFSHELSDFGLESTTGEVPVVAIR	2590.29068	+2;+3;+4	168.93	P27773
	FVMQEEFSR	1171.53402	+2	53.38	P27773
	YGVSGYPTLK	1083.56225	+2	79.53	P27773
	FAHTNIESLVK	1257.67376	+2;+3	55.84	P27773
	ALEQFLQEYFDGNLKR	1969.99269	+3	66.68	P27773
	FIQDSIFGLCPHMTEDNK	2139.94411	+2;+3	60.33	P27773
	LSKDPNIVIAK	1196.71497	+2;+3	42.89	P27773
	RLAPEYEAAATR	1346.69846	+2	45.54	P27773
P11714	Cytochrome P450 2D9	Cyp2d9	1819.0	21	45.83
	SLEDWVTK	976.48769	+2	66.41	P11714; P24456; P24457
	NLTDAFLAEIEK	1362.70476	+2;+3	83.92	P11714; P24456; P24457
	FGDIVPVNLPR	1225.68358	+2;+3	81.52	P11714
	FEYEDPFLIR	1327.64631	+2	64.8	P11714
	VQQEIDEVIGQVR	1511.7957	+2;+3	97.21	P11714
	SFIAILDNLLTENR	1617.87453	+2;+3	136.32	P11714
	ITSHDIEVQDFLIPK	1753.9262	+2;+3	95.94	P11714
	GNPESSFNDENLLMVVR	1919.90511	+2	133.77	P11714
	GNPESSFNDENLLMVVR + Oxidation (M)	1935.89898	+2	134.12	P11714
	HPEMADQAHMPYTNAVIHEVQR + Oxidation (M)	2589.18862	+3;+4	75.67	P11714
	HPEMADQAHMPYTNAVIHEVQR + 2 Oxidation (M)	2605.18084	+3;+4	87.44	P11714
	EANHLCDAFTAQAGQPINPNPMLNK	2739.25442	+3	135.39	P11714
	VLEQSLTEVSGLIPEVLNAFPILLR	2749.56472	+2;+3	108.51	P11714
	EANHLCDAFTAQAGQPINPNPMLNK + Oxidation (M)	2755.25241	+3	73.31	P11714
	YPPGPVPWPVLGNLLQVDLGNMPYSLYK + Oxidation (M)	3142.62634	+3	74.9	P11714
	RFEYEDPFLIR	1483.74822	+3	68.62	P11714
	DESVWEKPLR	1257.63722	+2	53.21	P11714
	STCNVIASLIFAR	1439.72823	+2	57.88	P11714
	HPEMADQAHMPYTNAVIHEVQR	2573.19167	+3;+4	82.89	P11714
	FSVSTLR	808.44535	+2	50.84	P11714; P24456; P24457; Q8CIM7
	HPEMADQAHMPYTNAVIHEVQR + Oxidation (M)	2589.18429	+3;+4	61.77	P11714
Q91Y97	Fructose-bisphosphate aldolase B	Aldob	3441.0	19	50.27
[truncated: 17,258 more rows]

## Sheet: S1-2 (initial)
Supplemental Table S1, sheet 2. Mass spectrometry intensities of S-palmitoylated proteins identified by ABE procedure in the murine liver membrane fraction at 4 weeks. Mice were fed RD or HPD diet for 4 weeks and sacrificed, their livers isolated and proteins of the membrane fraction were treated or not with hydroxylamine (HA+ and HA-, respectively) followed by tagging with HPDP-biotin (the ABE p…
UniProt accession number	iTRAQ [HPD/RD protein ratio]	UniProt protein name	1RD HA+			1RD HA-			2RD HA+			2RD HA-			3RD HA+			3RD HA-			1HPD HA+			1HPD HA-			2HPD HA+			2HPD HA-			3HPD HA+			3HPD HA-
	iTRAQ		protein intensity	peptide_number	cluster_number	protein intensity	peptide_number	cluster_number	protein intensity	peptide_number	cluster_number	protein intensity	peptide_number	cluster_number	protein intensity	peptide_number	cluster_number	protein intensity	peptide_number	cluster_number	protein intensity	peptide_number	cluster_number	protein intensity	peptide_number	cluster_number	protein intensity	peptide_number	cluster_number	protein intensity	peptide_number	cluster_number	protein intensity	peptide_number	cluster_number	protein intensity	peptide_number	cluster_number		Total: 1859 proteins
Q9D6Y9AA6:A1805	0.85	1,4-alpha-glucan-branching enzyme	576372	4	566	495789	4	566	1.28675e+06	5	566	285012	5	566	1.09512e+06	5	566	366520	5	566	1.13273e+06	5	471	819549	6	471	707253	4	471	456358	4	471	2.02107e+06	5	471	339289	5	471
O08810	0.96	116 kDa U5 small nuclear ribonucleoprotein component	584273	9	815	648629	9	815	1.49709e+06	10	815	621355	9	815	1.97545e+06	12	815	894790	11	815	1.10322e+06	11	738	962024	11	738	1.66815e+06	9	738	776076	12	738	2.072e+06	10	738	838002	9	738
Q9CQV8	0.95	14-3-3 protein beta/alpha	87187.2	2	1276	755972	4	1276	3.6313e+06	3	1276	2.18627e+06	4	1276	111015	2	1276	1.39667e+06	2	1276	252794	1	1230	559672	3	1230	113021	2	1230	678289	4	1230	1.03018e+06	3	1230	94728.6	2	1230
P62259	0.96	14-3-3 protein epsilon	1.28317e+06	4	1390	297482	3	1390	2.68602e+06	4	1390	1.02846e+06	4	1390	1.89561e+06	4	1390	1300390	4	1390	2.02943e+06	5	1351	817940	4	1351	1.60291e+06	4	1351	696248	4	1351	1.45634e+06	4	1351	825300	4	1351
P68510	0.92	14-3-3 protein eta	1.32354e+06	3	1383	16915067	1	1383	2.14549e+07	2	1383	826041	2	1383	7.30038e+06	2	1383	1.8732e+07	1	1383	2.68986e+06	2	1342	2.30893e+07	1	1342	2.11657e+06	2	1342	1.6078e+07	1	1342	9.1937e+06	2	1342	1.57611e+06	3	1342
P61982	0.9	14-3-3 protein gamma	332920	2	1672	141862	2	1672	2.09339e+06	3	1672	440755	3	1672	717709	2	1672	306678	2	1672	2.32717e+06	4	1642	266539	2	1642	967032	3	1642	1.03687e+06	3	1642	3.10124e+06	5	1642	1.39325e+06	3	1642
P68254	0.96	14-3-3 protein theta	477562	4	538	375194	4	538	1.57797e+06	4	538	578829	4	538	1.40461e+06	4	538	729004	4	538	1.20198e+06	4	444	381134	4	444	680088	3	444	510844	3	444	908060	4	444	628602	4	444
P63101	1	14-3-3 protein zeta/delta	2.58534e+06	7	808	2.35281e+06	7	808	3.00106e+06	5	808	4.61564e+06	7	808	4.01658e+06	7	808	4.34169e+06	7	808	7.00309e+06	6	731	3.55343e+06	6	731	1.02143e+06	5	731	3.08414e+06	7	731	3.09107e+06	6	731	4.19532e+06	7	731
Q8VCR2	0.91	17-beta-hydroxysteroid dehydrogenase 13	1.49134e+07	12	480	4790561	11	480	2.46683e+07	11	480	8.20406e+06	10	480	2.29211e+07	12	480	4.8843e+06	9	480	1.20729e+07	10	603	6174172	11	603	1.23769e+07	11	603	4.13836e+06	12	603	1.221e+07	11	603	7270171	11	603
Q9R092	0.82	17-beta-hydroxysteroid dehydrogenase type 6	1.42264e+06	4	645	407334	5	645	1.43254e+06	4	645	1.10038e+06	5	645	4.32751e+06	6	645	1.1578e+06	5	645	4.10502e+06	3	551	772706	6	551	2.04324e+06	4	551	595805	4	551	3820961	6	551	1.27742e+06	5	551
Q8K3K7	1.03	1-acyl-sn-glycerol-3-phosphate acyltransferase beta	1.10108e+06	4	1315	196033	3	1315	1.05399e+07	4	1315	790055	4	1315	1.13252e+07	5	1315	305643	3	1315	5.27601e+06	4	396	399950	4	396	799249	3	396	194898	3	396	597867	3	396	756473	5	396
Q9D517	0.94	1-acyl-sn-glycerol-3-phosphate acyltransferase gamma	1.06661e+07	7	206	2.24074e+06	7	206	1.07191e+07	7	206	1.85282e+06	7	206	9675532	7	206	2.58858e+06	7	206	9.79943e+06	8	1809	1.65356e+07	7	1809	8.0964e+06	8	1809	1.48115e+07	7	1809	1.04281e+07	9	1809	5.86881e+06	7	1809
P16330	nd	2',3'-cyclic-nucleotide 3'-phosphodiesterase	128317	2	1798	157800	1	1798	511500	2	1798	970745	2	1798	362354	2	1798	375637	3	1798	97998	1	1780	322986	3	1780	320197	2	1780	59303.3	2	1780	372243	2	1780	306295	3	1780
Q9CQ62	1.41	2,4-dienoyl-CoA reductase, mitochondrial	2.55853e+07	14	547	7100509	11	547	4.72216e+07	15	547	1.42762e+07	15	547	3.55203e+07	14	547	1.2744e+07	15	547	2.83628e+07	15	188	1.32474e+07	15	188	2.97879e+07	13	188	1.16903e+07	16	188	3.35204e+07	16	188	1.39883e+07	14	188
Q9JKJ9	0.66	24-hydroxycholesterol 7-alpha-hydroxylase	80949.9	1	1289	16426.7	1	1289	214241	2	1289	42245.4	2	1289	234224	2	1289	34242.3	2	1289	73128.5	1	1246	13239.4	2	1246	267423	2	1246	192583	2	1246	63842.5	2	1246	1525.8	1	1246
Q60991	1.69	25-hydroxycholesterol 7-alpha-hydroxylase	5.35416e+06	10	554	1.88164e+06	10	554	5.00964e+06	9	554	1.50621e+06	10	554	8.73239e+06	14	554	3.49503e+06	8	554	1.43865e+07	13	460	1.1443e+07	12	460	2.83233e+06	11	460	1.36809e+07	11	460	7.63118e+06	10	460	5.26923e+06	14	460
Q8VI94	0.95	2'-5'-oligoadenylate synthase-like protein 1	933977	4	1135	283157	4	1135	729638	3	1135	523125	4	1135	858928	3	1135	626246	4	1135	992527	4	1070	356095	4	1070	651561	3	1070	272533	4	1070	674315	3	1070	436016	4	1070
Q3TXS7	1.04	26S proteasome non-ATPase regulatory subunit 1	1.77871e+07	18	1187	6.51335e+06	26	1187	1.0959e+07	21	1187	9.32932e+06	23	1187	2.79412e+07	20	1187	7.18332e+06	25	1187	2.45453e+07	19	1124	6.69659e+06	19	1124	1.28191e+07	22	1124	6.80455e+06	20	1124	2.35627e+07	22	1124	9.41849e+06	21	1124
Q8BG32	1.03	26S proteasome non-ATPase regulatory subunit 11	2.36909e+06	5	1053	464121	5	1053	1698119	5	1053	1468191	6	1053	1.31117e+06	5	1053	1.2739e+06	6	1053	933068	5	988	706994	5	988	1.59606e+06	5	988	762689	5	988	1.87687e+06	6	988	1.13531e+06	6	988
Q9D8W5	1.05	26S proteasome non-ATPase regulatory subunit 12	4.12331e+06	8	620	1.29025e+06	9	620	9.73886e+06	7	620	3.24106e+06	9	620	5234548	8	620	3.01187e+06	10	620	3.81998e+06	7	524	2.22544e+06	9	524	6.23665e+06	7	524	2.70822e+06	10	524	21418930	11	524	2.56972e+06	10	524
Q9WVJ2	1.01	26S proteasome non-ATPase regulatory subunit 13	2.83699e+06	8	370	1.53591e+06	8	370	7.54409e+06	9	370	2.98952e+06	10	370	3582456	9	370	4.01757e+06	10	370	5.46284e+06	7	1379	1624287	8	1379	2.04788e+06	7	1379	1.9661e+06	8	1379	5.14256e+06	9	1379	1.54152e+06	8	1379
O35593	0.99	26S proteasome non-ATPase regulatory subunit 14	2.21586e+06	3	287	509252	4	287	3.9799e+06	4	287	6.52627e+06	4	287	3.37137e+06	3	287	514528	4	287	1.03518e+07	4	1345	644589	4	1345	2.93063e+06	4	1345	7.78399e+06	4	1345	1.77261e+06	3	1345	866363	4	1345
Q8VDM4	1.06	26S proteasome non-ATPase regulatory subunit 2	8.85303e+06	26	936	5.80925e+06	29	936	1.69327e+07	27	936	9.24066e+06	31	936	1.58287e+07	30	936	9.42467e+06	31	936	1.10581e+07	30	872	8045889	30	872	1.30658e+07	33	872	5960020	26	872	1.42473e+07	30	872	8.99329e+06	33	872
P14685	1.04	26S proteasome non-ATPase regulatory subunit 3	4.94542e+06	4	756	856928	4	756	733875	2	756	1.99072e+06	5	756	962337	3	756	800590	4	756	1.8396e+07	3	675	389222	4	675	83290.2	1	675	1.42551e+06	5	675	590774	2	675	1.27315e+06	5	675
O35226	1	26S proteasome non-ATPase regulatory subunit 4	3.8164e+06	2	913	294718	2	913	1.87044e+07	3	913	1074505	3	913	1.36553e+07	2	913	977029	2	913	1.49201e+07	4	845	413854	1	845	1.11725e+07	3	845	1.2691e+06	2	845	2.41276e+06	3	845	2.0452e+06	3	845
Q8BJY1	0.96	26S proteasome non-ATPase regulatory subunit 5	3.04642e+06	5	695	240772	4	695	1.11414e+06	4	695	547680	4	695	1.09679e+06	4	695	107756	2	695	3647472	5	608	1.02677e+06	5	608	2.67596e+06	5	608	667309	4	608	832572	4	608	177902	3	608
Q99JI4	1.01	26S proteasome non-ATPase regulatory subunit 6	1.80337e+06	8	1230	481610	8	1230	2.38593e+06	8	1230	2.10439e+06	9	1230	3.59129e+06	9	1230	1995689	10	1230	1.57301e+06	8	1173	1.53877e+06	10	1173	1.84498e+06	7	1173	1.533e+06	9	1173	2.1959e+06	9	1173	1.99579e+06	10	1173
P26516	1.04	26S proteasome non-ATPase regulatory subunit 7	1.67692e+06	5	1013	33396.8	3	1013	636264	5	1013	95424.6	3	1013	197382	4	1013	61669.5	3	1013	74429.9	4	944	643432	4	944	327917	5	944	125155	3	944	781113	5	944	82103	3	944
Q9CX56	0.98	26S proteasome non-ATPase regulatory subunit 8	352398	3	1526	207924	3	1526	961220	4	1526	918381	4	1526	887528	4	1526	256798	4	1526	624254	4	1488	360962	3	1488	92256.6	2	1488	300472	4	1488	373598	3	1488	192418	3	1488
P62334	1.08	26S proteasome regulatory subunit 10B	5.67378e+06	14	1190	1718361	17	1190	1.26965e+07	16	1190	4.25482e+06	16	1190	1.16305e+07	15	1190	4.84548e+06	18	1190	5.38522e+06	15	1128	3.01076e+06	13	1128	7.67183e+06	15	1128	4.09389e+06	16	1128	7.51874e+06	14	1128	4.27879e+06	16	1128
P62192	1.08	26S proteasome regulatory subunit 4	6.20222e+06	15	1203	2.16352e+06	13	1203	9.63033e+06	13	1203	3.98608e+06	12	1203	7.79982e+06	15	1203	4231477	12	1203	4.93178e+06	13	1144	3.27801e+06	12	1144	9929219	14	1144	4.73779e+06	13	1144	6.10755e+06	12	1144	3.75467e+06	13	1144
O88685	1.06	26S proteasome regulatory subunit 6A	4.59565e+06	13	1438	1.9301e+06	14	1438	1.03015e+07	14	1438	3.41669e+06	11	1438	7.47014e+06	14	1438	3.36253e+06	13	1438	7.63693e+06	17	1403	3.47218e+06	14	1403	6280606	13	1403	2.28019e+06	13	1403	8.75325e+06	15	1403	6.10353e+06	16	1403
P54775	1.05	26S proteasome regulatory subunit 6B	1.85266e+06	8	1815	980464	9	1815	4.91269e+06	9	1815	7.36753e+06	9	1815	3.64304e+06	7	1815	1924817	8	1815	3.10544e+06	9	1797	1.83899e+06	10	1797	3.07257e+06	9	1797	1.63218e+06	8	1797	2.67161e+06	7	1797	1.90489e+06	6	1797
P46471	1.04	26S proteasome regulatory subunit 7	1.63489e+07	15	1072	8.14042e+06	18	1072	15678621	16	1072	1.566e+07	19	1072	10028253	13	1072	1.42491e+07	17	1072	2.9792e+07	15	1007	1.46744e+07	18	1007	2.62403e+07	15	1007	1.17719e+07	17	1007	21575466	18	1007	1.47452e+07	18	1007
P62196	1.09	26S proteasome regulatory subunit 8	4.9494e+06	10	1145	775475	7	1145	5.78962e+06	9	1145	2.16191e+06	8	1145	4.74893e+06	11	1145	1.90241e+06	8	1145	3.87481e+06	11	1083	1.32934e+06	7	1083	3.70883e+06	10	1083	2.04686e+06	10	1083	4.44151e+06	10	1083	2.40976e+06	10	1083
Q99N84	1.1	28S ribosomal protein S18b, mitochondrial	235498	2	1298	16579.2	1	1298	665958	2	1298	22873.3	1	1298	747699	2	1298	66112.6	1	1298	639311	2	1256	17219.2	1	1256	795400	2	1256	34410.5	1	1256	417392	2	1256	24871.9	1	1256
Q924T2	1.01	28S ribosomal protein S2, mitochondrial	358522	3	1563	265407	2	1563	511238	3	1563	378200	3	1563	133769	1	1563	296284	2	1563	93809.3	1	1527	0	0	1527	348535	2	1527	180243	2	1527	154240	2	1527	116304	1	1527
Q9CQV5	0.8	28S ribosomal protein S24, mitochondrial	249275	2	388	50327.8	2	388	164922	1	388	16204.1	1	388	116633	1	388	44579.4	2	388	100464	1	766	0	0	766	97312.4	1	766	6818.5	1	766	97812.1	1	766	0	0	766
Q8BK72	1.05	28S ribosomal protein S27, mitochondrial	0	0	1796	0	0	1796	420635	1	1796	92389.8	2	1796	409277	1	1796	256732	1	1796	193347	2	1778	0	0	1778	0	0	1778	401153	2	1778	683871	2	1778	81751.1	1	1778
Q9ER88	1	28S ribosomal protein S29, mitochondrial	645131	3	877	283541	4	877	1.2169e+06	4	877	650200	4	877	436731	2	877	711626	4	877	225345	2	807	399047	4	807	426025	2	807	921669	4	807	2.75191e+06	4	807	798466	4	807
Q9D0G0	0.9	28S ribosomal protein S30, mitochondrial	9.71069e+06	5	254	32594.3	4	254	1.94624e+07	4	254	138944	3	254	1.38816e+07	4	254	118451	3	254	10681859	5	1529	151752	4	1529	1.11196e+07	4	1529	134871	4	1529	1.08037e+07	5	1529	130410	3	1529
Q8BJZ4	1.09	28S ribosomal protein S35, mitochondrial	580771	3	623	530007	4	623	1.17681e+06	3	623	2.21734e+06	5	623	776004	3	623	1178989	5	623	2620459	5	527	896605	4	527	1.09286e+06	5	527	342192	3	527	818912	4	527	881448	4	527
O88986	0.84	2-amino-3-ketobutyrate coenzyme A ligase, mitochondrial	982884	3	389	516059	5	389	1.71902e+06	4	389	518222	4	389	1.01127e+06	3	389	300728	3	389	964990	4	379	487918	5	379	1.02475e+06	3	379	275656	2	379	1.74005e+06	4	379	537390	5	379
Q9QXE0	1.08	2-hydroxyacyl-CoA lyase 1	1.06586e+07	21	700	3.2839e+06	19	700	1.46169e+07	21	700	5.99748e+06	17	700	1.08073e+07	21	700	2.88904e+06	16	700	5.03547e+06	18	613	10190485	17	613	8.94506e+06	19	613	3.41856e+06	13	613	1.40171e+07	20	613	1.29208e+07	18	613
Q60597	1.06	2-oxoglutarate dehydrogenase, mitochondrial	3.91282e+07	44	1542	1.39403e+07	45	1542	3.8785e+07	47	1542	3.09954e+07	47	1542	3.94492e+07	42	1542	2.09217e+07	41	1542	2.40145e+07	43	1507	13795985	42	1507	3.42111e+07	45	1507	18004378	45	1507	3.70217e+07	46	1507	1.9372e+07	44	1507
P50136	1.09	2-oxoisovalerate dehydrogenase subunit alpha, mitochondrial	1.66964e+07	21	297	3.02824e+06	17	297	4.18701e+07	21	297	4.52979e+06	18	297	2.57013e+07	20	297	3.73326e+06	17	297	2.0468e+07	22	127	5.19662e+06	20	127	2.76209e+07	23	127	5.36481e+06	15	127	2.19668e+07	22	127	5.99223e+06	17	127
Q6P3A8	1.22	2-oxoisovalerate dehydrogenase subunit beta, mitochondrial	5.68666e+06	11	887	2.44266e+06	12	887	1.07033e+07	11	887	4.31824e+06	12	887	1.28456e+07	13	887	1.46838e+06	10	887	7.60562e+06	11	817	2.80752e+06	10	817	7.89699e+06	11	817	4.00059e+06	12	817	7.45562e+06	13	817	6.28202e+06	12	817
Q61694	1.13	3 beta-hydroxysteroid dehydrogenase type 5	5013895	6	614	2.56597e+06	7	614	2.05508e+07	8	614	9.16826e+06	8	614	19321376	8	614	6.57163e+06	8	614	1.43199e+07	8	518	4697041	7	518	1.13995e+07	7	518	4.22978e+06	8	518	1.19676e+07	6	518	7.20311e+06	8	518
Q9EQC1	1.07	3 beta-hydroxysteroid dehydrogenase type 7	2.25032e+06	4	1445	704936	5	1445	4.12965e+06	4	1445	860974	3	1445	2.5116e+06	4	1445	626945	4	1445	1946497	4	1410	1.13689e+06	5	1410	2.31533e+06	3	1410	609852	3	1410	3.02047e+06	4	1410	850950	4	1410
P26150	1.06	3 beta-hydroxysteroid dehydrogenase/Delta 5-->4-isomerase type 3	6.55817e+06	7	1401	3.2753e+06	5	1401	9.27026e+06	7	1401	3.97162e+06	6	1401	11656208	7	1401	2.06333e+06	5	1401	6.48996e+06	6	1365	4.02272e+06	8	1365	5.76613e+06	5	1365	4.18575e+06	6	1365	8.99035e+06	9	1365	2.43067e+06	7	1365
Q921S7	0.96	39S ribosomal protein L37, mitochondrial	1931858	9	890	882511	9	890	3.39432e+06	9	890	1.31435e+06	9	890	2.98109e+06	10	890	1.3199e+06	8	890	1.63392e+06	8	820	1.06595e+06	9	820	2025936	9	820	1.09469e+06	9	820	1.63348e+06	8	820	1127964	9	820
Q8K2M0	0.88	39S ribosomal protein L38, mitochondrial	1.55129e+06	4	495	546795	3	495	1.96191e+06	4	495	3.96613e+06	3	495	1.47581e+06	4	495	2.34075e+06	3	495	914321	3	403	668438	4	403	260078	2	403	2.71347e+06	3	403	1.16859e+06	4	403	1.85732e+06	2	403
Q9JKF7	0.93	39S ribosomal protein L39, mitochondrial	938800	3	343	240895	3	343	1.52949e+06	3	343	566174	3	343	1.7755e+06	3	343	311871	3	343	935818	3	1301	333371	3	1301	1.30465e+06	3	1301	1.05133e+06	3	1301	1.12438e+06	3	1301	454494	3	1301
Q9CY73	0.94	39S ribosomal protein L44, mitochondrial	257209	3	1500	219387	3	1500	223577	2	1500	382404	3	1500	430012	2	1500	250225	2	1500	293936	3	1466	141808	2	1466	158276	2	1466	275046	3	1466	48389.3	1	1466	174599	3	1466
Q9D0Q7	0.97	39S ribosomal protein L45, mitochondrial	173231	2	511	45068.1	2	511	423377	2	511	66998	2	511	118537	1	511	231385	2	511	150487	2	418	79930.5	1	418	247947	2	418	189030	2	418	194871	2	418	56300.8	2	418
Q9EQI8	0.95	39S ribosomal protein L46, mitochondrial	640566	3	1255	69148.3	3	1255	606183	2	1255	237513	3	1255	471637	2	1255	200648	3	1255	778300	3	1207	398087	3	1207	107617	2	1207	326797	3	1207	242780	2	1207	138648	2	1207
Q9CZ83	0.89	39S ribosomal protein L55, mitochondrial	76949.5	1	1447	16128.8	1	1447	286366	2	1447	22839.7	1	1447	211472	2	1447	205828	2	1447	70201.8	1	1413	19916.6	1	1413	177322	2	1413	10322.1	1	1413	154387	2	1413	225888	2	1413
O08756	1.36	3-hydroxyacyl-CoA dehydrogenase type-2	1.35395e+07	9	308	2.70924e+06	8	308	2.18799e+07	9	308	4.99713e+06	8	308	14617778	9	308	4.05556e+06	8	308	1.84759e+07	9	129	4925576	8	129	18491841	9	129	5.40195e+06	8	129	2.4479e+07	9	129	6.25315e+06	9	129
Q78JT3	1.05	3-hydroxyanthranilate 3,4-dioxygenase	24519.6	1	906	108192	3	906	742471	1	906	86915.5	2	906	25910.2	2	906	426528	2	906	656792	2	836	65404.3	2	836	134881	2	836	172949	3	836	431129	2	836	464949	2	836
Q99L13	1.12	3-hydroxyisobutyrate dehydrogenase, mitochondrial	573295	5	1234	358876	4	1234	1.67054e+06	5	1234	595696	5	1234	552616	5	1234	432244	4	1234	1.00859e+06	6	1178	255023	4	1178	2.41402e+06	6	1178	804736	7	1178	2.22737e+06	6	1178	914460	5	1178
Q921H8	0.91	3-ketoacyl-CoA thiolase A, peroxisomal	7.33426e+06	7	369	1.04558e+06	5	369	1.10652e+07	8	369	5.71505e+06	6	369	1.09876e+07	6	369	4.35514e+06	6	369	4311913	5	218	2.11655e+06	5	218	11873259	8	218	3.33314e+06	6	218	1.14382e+07	8	218	2.15269e+06	6	218
Q8VCH0	0.86	3-ketoacyl-CoA thiolase B, peroxisomal	1.1989e+07	8	115	2.93247e+06	10	115	1.94397e+07	8	115	3.62631e+06	6	115	1.04497e+07	8	115	1.01408e+07	8	115	5.12393e+06	9	454	1.33655e+06	7	454	18665543	7	454	8.80373e+06	9	454	1.82e+07	9	454	3091319	8	454
Q8BWT1	0.99	3-ketoacyl-CoA thiolase, mitochondrial	1.7835e+08	31	68	2.74441e+07	31	68	3.5624e+08	37	68	4.10977e+07	30	68	1.93651e+08	34	68	37750413	30	68	2.51922e+08	34	59	3.58401e+07	29	59	2.36431e+08	37	59	4.58666e+07	31	59	2.65884e+08	34	59	4.9691e+07	30	59
O88736	0.93	3-keto-steroid reductase	325632	3	1809	236480	3	1809	1.33326e+06	3	1809	223357	2	1809	1.03279e+06	3	1809	167804	2	1809	640424	3	1792	177063	2	1792	588462	3	1792	356585	3	1792	369279	2	1792	143723	2	1792
Q99J99	1	3-mercaptopyruvate sulfurtransferase	341232	2	572	170064	3	572	387536	1	572	518493	1	572	507060	1	572	228758	1	572	52507	1	476	290767	2	476	472229	2	476	228510	1	476	607804	2	476	514459	3	476
Q9D404	1.18	3-oxoacyl-[acyl-carrier-protein] synthase, mitochondrial	3.17699e+06	7	204	748003	6	204	5.57058e+06	7	204	394353	5	204	3.93087e+06	7	204	501714	3	204	3.03974e+06	6	128	739932	5	128	4446679	7	128	760245	5	128	4.91275e+06	7	128	1.17777e+06	5	128
P62281	0.99	40S ribosomal protein S11	1.18044e+07	5	170	2.56706e+06	5	170	1.86318e+07	5	170	3.26436e+06	5	170	1.69464e+07	5	170	2.06518e+06	5	170	1.34346e+07	5	216	7.20366e+06	5	216	1.22286e+07	5	216	3.07856e+06	5	216	1.79878e+07	7	216	6.24611e+06	7	216
P63323	1.17	40S ribosomal protein S12	2.72296e+06	3	1865	598417	4	1865	4.7317e+06	4	1865	1.43747e+06	4	1865	3.36484e+06	3	1865	2.16636e+06	3	1865	5.19276e+06	3	1857	3.46772e+06	4	1857	2.87803e+06	3	1857	94356874	3	1857	2.67031e+06	3	1857	4.9966e+07	3	1857
P62301	1.03	40S ribosomal protein S13	772693	2	1482	283659	3	1482	1.23269e+06	3	1482	443390	3	1482	1.3243e+06	3	1482	398009	3	1482	670208	4	1449	178513	3	1449	698068	3	1449	307487	3	1449	652417	3	1449	329014	3	1449
P62264	1.02	40S ribosomal protein S14	1.06392e+07	6	776	3.37516e+06	5	776	2.42093e+07	6	776	4.18153e+06	3	776	1.08002e+07	6	776	3.56118e+06	5	776	2.28279e+07	6	178	5.66334e+06	6	178	1.91726e+07	7	178	3.54177e+06	4	178	1.11158e+07	5	178	4.78394e+06	5	178
P62245	1.03	40S ribosomal protein S15a	8.13501e+06	5	1494	3.64078e+06	5	1494	8.77878e+06	4	1494	2.78259e+06	5	1494	7.03465e+06	4	1494	3055220	3	1494	9.21228e+06	4	1457	4.33948e+06	4	1457	7.43237e+06	4	1457	3864861	5	1457	7.06234e+06	5	1457	3.30465e+06	5	1457
P14131	1.02	40S ribosomal protein S16	1.52748e+07	6	983	4.08692e+06	7	983	2.29608e+07	6	983	6.39487e+06	6	983	1.13613e+07	5	983	6.52086e+06	6	983	1.58964e+07	6	277	5.11263e+06	7	277	1.51602e+07	7	277	3.28489e+06	5	277	1.22181e+07	6	277	5.77555e+06	7	277
P63276	1.13	40S ribosomal protein S17	4.81369e+06	8	520	2.34437e+06	7	520	5474635	7	520	2.72675e+06	6	520	3.59293e+06	7	520	2.19012e+06	6	520	4.7072e+06	8	425	2.87497e+06	7	425	3.95313e+06	8	425	1.40686e+06	8	425	3738307	8	425	2.6974e+06	7	425
P62270	1.08	40S ribosomal protein S18	138572	2	1827	125567	2	1827	197314	2	1827	1.61017e+06	2	1827	1623803	3	1827	2.66155e+06	2	1827	325182	3	1811	601824	3	1811	2.11528e+06	3	1811	1.37659e+06	1	1811	905828	3	1811	1.01148e+06	2	1811
Q9CZX8	1.06	40S ribosomal protein S19	2.9046e+06	4	1862	252248	3	1862	5.48145e+06	2	1862	339216	3	1862	3.96837e+06	3	1862	1.00769e+06	4	1862	3.57789e+06	3	1853	612416	3	1853	1.88963e+06	2	1853	276680	2	1853	2.81165e+06	3	1853	541884	3	1853
P25444	1.1	40S ribosomal protein S2	1.74464e+07	12	722	5910052	12	722	3.33954e+07	13	722	9.939e+06	12	722	2.76742e+07	13	722	8.44675e+06	12	722	2.65688e+07	12	637	12637201	13	637	22771274	12	637	9.02614e+06	14	637	2.3818e+07	14	637	9.79636e+06	12	637
P60867	1.2	40S ribosomal protein S20	1.0425e+07	3	245	1.97969e+06	2	245	2.19802e+07	4	245	5.20181e+06	4	245	1.36437e+07	2	245	5.05152e+06	4	245	1.44933e+07	3	251	2.37762e+06	3	251	1.58962e+07	4	251	2.66846e+06	3	251	9.43521e+06	2	251	3.04146e+06	2	251
Q9CQR2	1.02	40S ribosomal protein S21	1828384	2	999	973280	2	999	431881	1	999	2.65342e+06	2	999	4.28577e+06	2	999	2.15336e+06	2	999	3.72663e+06	2	351	90981.5	2	351	353473	1	351	60472.7	1	351	236766	1	351	68050.5	1	351
P62267	1.01	40S ribosomal protein S23	8676048	4	371	2.33468e+06	4	371	6.60175e+06	5	371	4.22249e+06	5	371	10309529	6	371	4.34829e+06	4	371	1.51043e+07	4	157	2.98241e+06	4	157	3.67123e+06	2	157	2.95093e+06	4	157	1.02273e+07	6	157	3.89555e+06	5	157
P62849	1.02	40S ribosomal protein S24	373400	2	1527	148584	2	1527	257114	1	1527	29798.7	1	1527	409600	2	1527	42070.8	1	1527	197677	2	1490	242762	3	1490	157390	2	1490	176407	2	1490	224655	1	1490	71388.9	1	1490
P62852	1.08	40S ribosomal protein S25	4.02351e+06	2	672	403830	2	672	7.3147e+06	2	672	803290	2	672	3.87643e+06	1	672	1.72797e+06	3	672	4.52997e+06	2	373	1.81474e+06	2	373	4.39535e+06	2	373	422265	1	373	5.58778e+06	2	373	1.62674e+06	2	373
Q6ZWY3	1.06	40S ribosomal protein S27-like	3.0601e+06	2	825	1.72857e+06	2	825	4.76654e+06	2	825	2.94739e+06	2	825	5.21771e+06	2	825	2.97105e+06	2	825	5.24829e+06	2	749	963008	1	749	5.59184e+06	2	749	803635	1	749	3.89883e+06	2	749	1.74254e+06	2	749
P62908	1.05	40S ribosomal protein S3	3.31309e+07	17	747	9.92218e+06	15	747	6.43284e+07	16	747	2.78066e+07	17	747	4.82102e+07	16	747	2.46309e+07	16	747	4.84627e+07	17	117	1.69531e+07	17	117	3.9441e+07	16	117	1.88224e+07	18	117	3.95119e+07	17	117	1.62693e+07	16	117
P97351	1.06	40S ribosomal protein S3a	1.99499e+07	17	763	4.61927e+06	16	763	3.32614e+07	15	763	1.33353e+07	17	763	2.41854e+07	15	763	1.0426e+07	16	763	27012119	12	288	8.50441e+06	16	288	2.86243e+07	16	288	8.46453e+06	16	288	2.33085e+07	17	288	6.70985e+06	14	288
P62702	1.07	40S ribosomal protein S4, X isoform	26467792	19	473	7163053	18	473	4.89288e+07	18	473	1.36711e+07	17	473	3.39776e+07	17	473	1.09322e+07	16	473	3.50029e+07	18	189	9.12378e+06	16	189	2.87108e+07	16	189	9.97683e+06	15	189	3.30492e+07	19	189	9.9749e+06	19	189
P97461	0.94	40S ribosomal protein S5	1.8026e+06	5	1773	1.04849e+06	6	1773	6.93152e+06	5	1773	1.82738e+06	5	1773	6.95724e+06	6	1773	1.74864e+06	7	1773	4.26312e+06	5	1756	1.93646e+06	7	1756	5.2233e+06	6	1756	1.24054e+06	5	1756	4.17918e+06	6	1756	1.87714e+06	5	1756
P62754	1.09	40S ribosomal protein S6	1.46543e+07	4	352	2.07546e+06	3	352	1.99069e+07	4	352	6.39752e+06	4	352	2.29473e+07	6	352	2.77354e+06	3	352	2.27636e+07	5	679	5.75827e+06	4	679	9.32931e+06	5	679	659634	3	679	1.43375e+07	5	679	4748222	4	679
P62082	1.14	40S ribosomal protein S7	882478	4	1012	476312	4	1012	1.68213e+06	4	1012	140728	4	1012	1.67549e+06	4	1012	708627	4	1012	918483	3	943	4.54725e+06	4	943	1.8395e+06	3	943	583236	4	943	1.14261e+06	4	943	671082	4	943
P62242	1.05	40S ribosomal protein S8	2.20664e+07	7	1052	4776282	7	1052	4.80968e+07	7	1052	2.12685e+06	4	1052	2.00862e+07	7	1052	1.35076e+06	3	1052	1.99906e+07	7	296	1.00742e+07	7	296	16625150	6	296	5648226	8	296	2.10108e+07	7	296	7.14008e+06	5	296
Q6ZWN5	1.21	40S ribosomal protein S9	6.43234e+06	5	347	2.19996e+06	6	347	1.12693e+07	6	347	3.16377e+06	6	347	1.20414e+07	5	347	4.92009e+06	7	347	8.35275e+06	6	1184	3.26999e+06	6	1184	9.66088e+06	6	1184	1.71565e+06	6	1184	7.15085e+06	6	1184	3.54159e+06	5	1184
P14206	1.17	40S ribosomal protein SA	5.17591e+06	8	1214	2.24193e+06	9	1214	1.55812e+07	9	1214	3.90517e+06	8	1214	1.32774e+07	8	1214	4.06932e+06	10	1214	13633339	11	1154	4.45735e+06	11	1154	1.39295e+07	10	1154	2.97842e+06	9	1154	1.03358e+07	9	1154	4.78372e+06	10	1154
P61922	1.31	4-aminobutyrate aminotransferase, mitochondrial	5.74128e+06	11	717	1.72576e+06	11	717	7.37804e+06	11	717	2.81859e+06	12	717	7.40924e+06	11	717	2.38012e+06	10	717	1.42946e+07	13	630	7.7078e+06	12	630	8.3989e+06	11	630	1.06647e+07	12	630	1.54948e+07	12	630	4.46622e+06	13	630
Q9DCU9	1.16	4-hydroxy-2-oxoglutarate aldolase, mitochondrial	2.30774e+06	3	321	109820	2	321	4.12493e+06	3	321	512280	3	321	2.43291e+06	3	321	220375	2	321	2.09575e+06	3	322	467347	2	322	3.93644e+06	3	322	395526	2	322	3.37068e+06	3	322	653121	3	322
P49429	1.27	4-hydroxyphenylpyruvate dioxygenase	7.00536e+06	13	1783	2.50456e+06	13	1783	1.25547e+07	12	1783	6023192	13	1783	6.3811e+06	10	1783	3.77257e+06	11	1783	5.79698e+06	9	1766	3525117	11	1766	9.46291e+06	12	1766	4.22531e+06	11	1766	9.2433e+06	13	1766	6.48438e+06	13	1766
Q9JLJ2	1.06	4-trimethylaminobutyraldehyde dehydrogenase	9.91057e+06	11	445	3.08804e+06	10	445	18954054	11	445	4.57742e+06	9	445	1.22695e+07	10	445	5.49881e+06	11	445	8.08753e+06	9	521	3.43222e+06	9	521	1.14394e+07	11	521	3.22408e+06	8	521	1.27192e+07	10	521	5.76701e+06	12	521
P70290	1	55 kDa erythrocyte membrane protein	1.4883e+06	5	323	74501.3	4	323	859315	4	323	186452	4	323	1.18878e+06	4	323	141768	5	323	1.35501e+06	5	1723	644340	4	1723	2.40242e+06	5	1723	147830	3	1723	1.27831e+06	5	1723	253996	4	1723
Q8VC19	0.95	5-aminolevulinate synthase, nonspecific, mitochondrial	530844	2	734	91573.4	1	734	1.49644e+06	3	734	247343	3	734	1.12983e+06	2	734	293917	3	734	892612	2	651	156144	2	651	1.24684e+06	3	651	268695	3	651	714276	3	651	271514	2	651
Q8BRK8	0.82	5'-AMP-activated protein kinase catalytic subunit alpha-2	597199	6	537	172457	7	537	564684	4	537	1.064e+06	5	537	904118	6	537	647524	4	537	1.93068e+06	5	443	116175	3	443	2.21151e+06	8	443	776757	5	443	1.07995e+06	6	443	79694.8	4	443
O54950	0.91	5'-AMP-activated protein kinase subunit gamma-1	751255	4	852	182827	4	852	692694	4	852	181864	4	852	519093	4	852	19754.6	3	852	315627	3	779	157491	3	779	645613	4	779	6511.8	3	779	351453	4	779	226064	3	779
Q8K010	1.03	5-oxoprolinase	569038	6	617	1.2625e+06	6	617	2.94249e+06	6	617	1.33906e+06	7	617	889476	7	617	1.16695e+06	5	617	1.39345e+08	10	522	288480	7	522	9.14672e+07	7	522	1.49724e+07	7	522	9.76049e+07	6	522	800022	7	522
P63038	1.08	60 kDa heat shock protein, mitochondrial	2.91953e+07	32	1535	4.76543e+06	31	1535	4.08633e+07	34	1535	8.45793e+06	31	1535	3.32815e+07	33	1535	1.44526e+07	33	1535	2.78213e+07	32	1499	9.60256e+06	32	1499	4.59699e+07	36	1499	8.65417e+06	31	1499	2.60785e+07	33	1499	2.42722e+07	33	1499
A0JNU3	0.92	60 kDa lysophospholipase	281849	2	1780	77332.4	2	1780	305921	2	1780	81509.5	2	1780	234997	2	1780	33291.5	2	1780	285305	2	1763	110729	2	1763	269220	2	1763	30740.7	1	1763	291421	2	1763	84082.3	1	1763
P14869	1.03	60S acidic ribosomal protein P0	2.73075e+07	15	364	9.56466e+06	13	364	4.15369e+07	15	364	1.40805e+07	13	364	40456335	14	364	1.16944e+07	14	364	3.96367e+07	16	265	8.96451e+06	16	265	2.74227e+07	14	265	9.74468e+06	15	265	2.70058e+07	13	265	9.64998e+06	12	265
P47955	1.18	60S acidic ribosomal protein P1	2.58641e+06	1	195	218810	2	195	5.37519e+06	3	195	331429	2	195	6.63344e+06	3	195	281341	2	195	4.88422e+06	2	1574	933719	3	1574	482231	2	1574	215704	2	1574	3.63131e+06	2	1574	751085	3	1574
P99027	1.46	60S acidic ribosomal protein P2	79239	1	991	1.49576e+06	2	991	268593	1	991	64195.3	1	991	921118	2	991	86146.7	1	991	520766	2	260	66821.2	1	260	1.95827e+06	1	260	0	0	260	2.39008e+06	2	260	0	0	260
Q6ZWV3	1.04	60S ribosomal protein L10	3.82022e+07	16	259	1.15808e+07	15	259	5.39966e+07	15	259	1.74534e+07	15	259	5.17904e+07	16	259	1.6435e+07	16	259	5.07912e+07	15	184	1.63039e+07	15	184	3.94141e+07	15	184	1.11382e+07	14	184	3.76831e+07	16	184	15428573	16	184
P53026	1.12	60S ribosomal protein L10a	1.78911e+07	9	194	5.17983e+06	10	194	2.67317e+07	9	194	8.39009e+06	10	194	2.50202e+07	9	194	7.29887e+06	9	194	21056641	9	862	8.92748e+06	9	862	15783248	7	862	4870765	9	862	1.81335e+07	11	862	7.49845e+06	10	862
Q9CXW4	1.19	60S ribosomal protein L11	1.11792e+07	3	578	1.57435e+06	1	578	9279788	2	578	6.02332e+06	3	578	13899135	3	578	5.44318e+06	3	578	1.60086e+07	3	484	2.66082e+06	2	484	1.15946e+07	3	484	4.15516e+06	3	484	6.25001e+06	3	484	2.82572e+06	2	484
P35979	1.07	60S ribosomal protein L12	7.86136e+06	6	1844	2.62189e+06	7	1844	1.92351e+07	7	1844	4.48119e+06	7	1844	1.43252e+07	7	1844	6.62815e+06	8	1844	1.2906e+07	7	1830	6.11693e+06	8	1830	7.56945e+06	7	1830	5.22354e+06	7	1830	1.17823e+07	7	1830	4.60746e+06	8	1830
P47963	1.04	60S ribosomal protein L13	8.54641e+06	6	903	2.47119e+06	6	903	2.04997e+07	6	903	1.17077e+06	4	903	9.87172e+06	5	903	2.76825e+06	5	903	1.45596e+07	6	833	5.28213e+06	6	833	1.26552e+07	5	833	1.98417e+06	5	833	1.11149e+07	5	833	6.97644e+06	7	833
P19253	1.17	60S ribosomal protein L13a	7.35194e+06	6	399	2.03541e+06	5	399	1.63676e+07	6	399	4.84633e+06	6	399	1.26294e+07	6	399	3.45791e+06	6	399	1.22281e+07	6	352	4.80189e+06	7	352	7.5848e+06	5	352	940366	5	352	7.09352e+06	6	352	5.12292e+06	6	352
Q9CR57	1.28	60S ribosomal protein L14	7.90375e+06	4	211	1189907	3	211	7.01577e+06	3	211	1.95267e+06	3	211	1.02791e+07	5	211	2.13936e+06	3	211	4.32194e+06	3	1394	2.63236e+06	3	1394	1.45419e+07	4	1394	1.11888e+06	4	1394	5.76813e+06	3	1394	2.16646e+06	2	1394
Q9CZM2	0.92	60S ribosomal protein L15	6.12049e+06	7	337	1.15275e+06	6	337	17033565	10	337	1.89058e+06	6	337	1.50412e+07	9	337	2539577	7	337	6.31857e+06	6	870	4.69613e+06	8	870	1.03801e+07	8	870	3.22174e+06	6	870	1.0279e+07	9	870	4.43762e+06	7	870
Q9CPR4	1.23	60S ribosomal protein L17	2.23389e+07	6	1161	6.9527e+06	6	1161	3.77388e+07	6	1161	1.47678e+07	7	1161	3.18198e+07	7	1161	1.31393e+07	6	1161	7.239e+07	8	1098	2.22817e+07	8	1098	3.0628e+07	7	1098	8.90726e+06	6	1098	2.1849e+07	7	1098	1.27421e+07	6	1098
P35980	1.16	60S ribosomal protein L18	2.66002e+06	3	1410	1.34464e+06	2	1410	6.09788e+06	3	1410	1.1561e+06	1	1410	4.34396e+06	3	1410	1.34041e+06	1	1410	5.24139e+06	3	1374	895961	2	1374	1.71336e+06	2	1374	1.78317e+06	3	1374	2.97525e+06	3	1374	912269	1	1374
P62717	1.1	60S ribosomal protein L18a	1.15143e+07	7	363	2.17955e+06	6	363	4.97088e+07	9	363	6.61757e+06	8	363	1.8978e+07	7	363	5.06018e+06	9	363	12011339	7	767	6.55802e+06	7	767	1.17042e+07	8	767	2.57141e+06	7	767	2.80608e+07	7	767	7.54287e+06	7	767
P84099	1.07	60S ribosomal protein L19	9.76977e+06	2	1665	807005	1	1665	1.77435e+07	2	1665	0	0	1665	1.36967e+07	3	1665	956216	1	1665	5.32086e+06	2	1634	420453	1	1634	7.36961e+06	2	1634	232046	1	1634	1.7099e+06	1	1634	0	0	1634
O09167	1.18	60S ribosomal protein L21	5.80629e+06	6	804	1.36979e+06	4	804	1.00427e+07	5	804	2.48046e+06	6	804	7.55891e+06	5	804	2.05237e+06	4	804	7.37494e+06	5	725	2.29292e+06	5	725	6988963	6	725	1.93927e+06	6	725	6.98868e+06	6	725	2.0602e+06	5	725
P67984	1.28	60S ribosomal protein L22	2.96448e+06	2	272	1.45384e+06	3	272	5271041	2	272	2.24199e+06	3	272	8.90901e+06	3	272	2.4997e+06	3	272	1.05734e+07	3	341	2.94588e+06	3	341	4.0982e+06	2	341	2.38779e+06	3	341	6.24375e+06	3	341	3.33659e+06	3	341
P62830	1.17	60S ribosomal protein L23	2.38164e+06	3	740	531482	2	740	1.69451e+06	3	740	372882	2	740	3.37923e+06	3	740	2.30618e+06	3	740	4819894	4	658	413491	2	658	2.74427e+06	3	658	508600	2	658	2.95965e+06	3	658	877145	2	658
P62751	1.1	60S ribosomal protein L23a	642139	1	1023	64993.8	1	1023	1.54302e+06	1	1023	154722	1	1023	1.44842e+06	2	1023	0	0	1023	2.03248e+06	2	292	188904	1	292	420642	1	292	63858.1	1	292	869352	1	292	139883	1	292
Q8BP67	1.09	60S ribosomal protein L24	2.55885e+06	3	324	538499	3	324	4.87865e+06	4	324	1.04347e+06	4	324	3.1171e+06	3	324	314430	3	324	1959439	4	780	952242	4	780	3.49226e+06	4	780	1.12531e+06	4	780	3.29627e+06	4	780	270232	2	780
P61358	1.01	60S ribosomal protein L27	142570	1	1074	946924	3	1074	2.51502e+06	2	1074	879077	2	1074	1.29673e+06	3	1074	1.42477e+06	2	1074	1.96471e+06	2	1009	400354	2	1009	2.97764e+06	3	1009	1.41919e+06	2	1009	1.12788e+06	3	1009	216619	2	1009
P14115	1.13	60S ribosomal protein L27a	8.05417e+06	3	536	1.00726e+06	2	536	1.46199e+07	3	536	1371613	2	536	1.29179e+07	3	536	1.74862e+06	2	536	17421923	3	276	864004	2	276	1.12092e+07	3	276	1.48862e+06	2	276	5.98945e+06	2	276	1.77781e+06	2	276
P41105	1.15	60S ribosomal protein L28	4.26644e+06	3	1036	2098772	3	1036	3.43674e+06	2	1036	3.608e+06	3	1036	4.78161e+06	3	1036	3483113	3	1036	5.27545e+06	3	972	3.43111e+06	2	972	3.90345e+06	2	972	3.26192e+06	3	972	3.08978e+06	2	972	2.87246e+06	3	972
P27659	1.14	60S ribosomal protein L3	2.05443e+07	22	1907	1.11818e+07	20	1907	43101148	26	1907	2.00036e+07	21	1907	36542733	25	1907	1.7903e+07	22	1907	3.1989e+07	24	1901	2.49346e+07	23	1901	3.55955e+07	25	1901	2.5846e+07	24	1901	2.98093e+07	24	1901	1.79398e+07	21	1901
P62889	1.07	60S ribosomal protein L30	6.92121e+06	6	629	1.46548e+06	5	629	1.18301e+07	6	629	4.35254e+06	6	629	8.67317e+06	6	629	4.30633e+06	5	629	5.62499e+06	6	532	883054	3	532	7.31778e+06	5	532	3.5166e+06	5	532	6.20392e+06	5	532	1.21688e+06	5	532
P62911	0.91	60S ribosomal protein L32	347490	2	1768	516641	3	1768	1.12755e+06	2	1768	530966	2	1768	1.21645e+06	3	1768	563361	3	1768	914543	2	1750	893724	2	1750	514932	3	1750	22708.4	1	1750	905345	2	1750	893796	3	1750
Q9D1R9	1.05	60S ribosomal protein L34	179262	1	1043	603764	1	1043	4.82694e+06	1	1043	951346	1	1043	1.26707e+07	2	1043	1043368	1	1043	3648318	1	979	1.08746e+06	1	979	475396	1	979	0	0	979	2.46995e+06	1	979	1.10828e+06	1	979
O55142	1.01	60S ribosomal protein L35a	202816	1	935	595614	1	935	2.90189e+06	2	935	1.10516e+06	2	935	237833	2	935	1.17508e+06	1	935	552363	2	871	678452	2	871	276507	2	871	568102	2	871	210664	2	871	722520	2	871
Q9D8E6	1.2	60S ribosomal protein L4	2.90546e+07	16	446	5.39931e+06	14	446	5.76313e+07	17	446	1.30684e+07	15	446	4.97048e+07	17	446	1.44541e+07	16	446	3.72993e+07	15	717	1.58271e+07	16	717	3.05358e+07	15	717	7.97473e+06	11	717	2.87761e+07	15	717	1.68678e+07	15	717
P47962	1.28	60S ribosomal protein L5	2.17449e+07	19	1888	8.2805e+06	19	1888	4.30545e+07	20	1888	1.65608e+07	20	1888	2.99956e+07	20	1888	1.60649e+07	20	1888	3.84936e+07	20	1881	1.2387e+07	17	1881	2.74415e+07	19	1881	8.86861e+06	19	1881	2.52704e+07	20	1881	1.43011e+07	20	1881
P47911	1.14	60S ribosomal protein L6	2.60338e+07	14	305	6.62812e+06	11	305	4.31325e+07	12	305	1.17722e+07	13	305	3.44113e+07	12	305	1.08798e+07	13	305	4.15988e+07	14	258	1.00339e+07	12	258	3.15435e+07	12	258	7.45457e+06	14	258	2.51531e+07	12	258	1.20452e+07	13	258
P14148	1.17	60S ribosomal protein L7	6.72953e+06	10	998	4.61901e+06	11	998	1.13828e+07	10	998	5.63361e+06	10	998	9.73581e+06	10	998	3.59018e+06	8	998	1.11323e+07	11	932	5.51563e+06	11	932	9.36326e+06	10	932	2.51135e+06	9	932	5.33847e+06	10	932	3.64427e+06	9	932
P12970	1.15	60S ribosomal protein L7a	2.27692e+07	9	873	6.78255e+06	10	873	4.74657e+07	10	873	9315134	9	873	3.97546e+07	10	873	8.28115e+06	9	873	3.96233e+07	10	803	1.41509e+07	10	803	3.49787e+07	10	803	6.41673e+06	8	803	3.10015e+07	10	803	1.34196e+07	10	803
P62918	1.16	60S ribosomal protein L8	2.98161e+07	6	358	9.95271e+06	6	358	6.41126e+07	6	358	15496194	6	358	4.18249e+07	6	358	1.52716e+07	6	358	4.42485e+07	6	130	9.4555e+06	6	130	4.26998e+07	6	130	1.20767e+07	6	130	3.28277e+07	6	130	1.58909e+07	6	130
P51410	1.04	60S ribosomal protein L9	7.00666e+06	9	653	4.34229e+06	8	653	9.36982e+06	9	653	7.62861e+06	8	653	1.55599e+07	8	653	7.3174e+06	9	653	9.10276e+06	8	291	5.56068e+06	8	291	11249295	9	291	4.58477e+06	8	291	1.24391e+07	9	291	6.09064e+06	8	291
Q9DCD0	1.16	6-phosphogluconate dehydrogenase, decarboxylating	930127	2	1095	68930.3	2	1095	1.86585e+06	3	1095	281096	2	1095	1.2169e+06	3	1095	382842	3	1095	747816	3	1027	179058	1	1027	1.49245e+06	3	1027	235750	1	1027	1.05683e+06	3	1027	658584	3	1027
O88962	0.92	7-alpha-hydroxycholest-4-en-3-one 12-alpha-hydroxylase	1.76019e+07	14	1700	1.97375e+06	13	1700	4.5065e+06	12	1700	2699364	12	1700	7.05614e+06	12	1700	2.71323e+06	13	1700	4240032	13	1671	1.75068e+06	13	1671	4.07899e+06	13	1671	1.6611e+06	10	1671	3.43476e+06	12	1671	2.692e+06	11	1671
O88455	0.79	7-dehydrocholesterol reductase	3.05247e+06	3	886	7.53137e+06	3	886	2.33989e+06	3	886	1.87591e+07	4	886	8.22841e+06	4	886	1.90481e+07	4	886	4.49009e+06	3	816	1.41157e+07	4	816	8.63417e+06	3	816	1.56353e+07	4	816	6.32862e+06	1	816	9.66772e+06	2	816
Q8CAY6	1.17	Acetyl-CoA acetyltransferase, cytosolic	2.5617e+06	7	428	331454	5	428	7.01189e+06	7	428	1.18749e+06	6	428	4.19586e+06	6	428	1.04498e+06	6	428	3460977	7	344	880066	6	344	5.39354e+06	6	344	1.31787e+06	7	344	3.53333e+06	5	344	1.69961e+06	6	344
Q8QZT1	1.29	Acetyl-CoA acetyltransferase, mitochondrial	63788916	26	109	11372653	21	109	1.40158e+08	27	109	2.18412e+07	22	109	8.3081e+07	25	109	2.12942e+07	22	109	8.04245e+07	24	63	2.01476e+07	24	63	1.0591e+08	24	63	2.54894e+07	25	63	1.05582e+08	24	63	34056885	27	63
Q5SWU9	0.59	Acetyl-CoA carboxylase 1	1569570	13	1825	594922	12	1825	2.64525e+06	13	1825	1.25832e+06	15	1825	4.0372e+06	15	1825	1.05739e+06	14	1825	872705	8	1808	267028	10	1808	2.28375e+06	12	1808	481209	11	1808	1.10091e+06	11	1808	380938	9	1808
E9Q4Z2	0.57	Acetyl-CoA carboxylase 2	369673	2	782	57201	2	782	381645	2	782	95340.5	2	782	204180	2	782	54610.6	1	782	52596	2	705	45055.6	1	705	1.1584e+06	3	705	67541.5	2	705	198526	2	705	65053.6	1	705
Q9QXG4	0.71	Acetyl-coenzyme A synthetase, cytoplasmic	1.57736e+07	3	1911	2.80081e+06	3	1911	3.19694e+06	3	1911	3.19506e+06	2	1911	1.13603e+06	2	1911	9.29866e+06	2	1911	1.1554e+06	2	94	1.30485e+08	3	94	928844	2	94	156616498	2	94	939372	2	94	1.1265e+08	3	94
Q99J27	1.05	Acetyl-coenzyme A transporter 1	72753	2	1435	61016.2	2	1435	109671	2	1435	13486.9	2	1435	76853.1	1	1435	147461	2	1435	90237.6	2	1401	29561.6	2	1401	11084.6	1	1401	5648.2	2	1401	83393.6	2	1401	144829	3	1401
Q9WV54	1.24	Acid ceramidase	3.6735e+06	6	198	1.195e+06	4	198	2.63758e+06	5	198	2019730	5	198	2.82236e+06	6	198	2.58941e+06	5	198	2.06668e+06	5	186	95986.6	2	186	4.93485e+06	6	186	1.03293e+06	4	186	1.69816e+06	5	186	2043623	5	186
Q99KI0	1.17	Aconitate hydratase, mitochondrial	7.92279e+06	16	1407	4.50206e+06	18	1407	1.62488e+07	17	1407	5.06902e+06	14	1407	9.46538e+06	16	1407	3.52402e+06	13	1407	9.73572e+06	16	1371	5.87416e+06	17	1371	1.30809e+07	17	1371	6.7831e+06	14	1371	1.16623e+07	16	1371	8.36636e+06	17	1371
P68033	1.01	Actin, alpha cardiac muscle 1	2.67004e+07	3	240	4.97898e+06	3	240	3.32204e+07	4	240	1.96728e+06	3	240	23239976	4	240	4541891	3	240	2.54227e+07	4	123	3.73086e+06	3	123	1.87785e+07	4	123	4.6115e+06	3	123	1.99563e+07	3	123	8.00153e+06	3	123
P68134	nd	Actin, alpha skeletal muscle	2.67004e+07	3	240	4.97898e+06	3	240	3.32204e+07	4	240	1.96728e+06	3	240	23239976	4	240	4541891	3	240	2.54227e+07	4	123	3.73086e+06	3	123	1.87785e+07	4	123	4.6115e+06	3	123	1.99563e+07	3	123	8.00153e+06	3	123
P60710	0.96	Actin, cytoplasmic 1	2.10162e+08	14	1545	7.67383e+07	13	1545	4.06404e+08	14	1545	1.50506e+08	14	1545	3.42088e+08	14	1545	1.3581e+08	14	1545	3.18559e+08	14	1510	1.3563e+08	13	1510	2.8312e+08	13	1510	1.01598e+08	13	1510	2.65114e+08	14	1510	1.4615e+08	14	1510
P63260	0.96	Actin, cytoplasmic 2	2.10162e+08	14	1545	7.67383e+07	13	1545	4.06404e+08	14	1545	1.50506e+08	14	1545	3.42088e+08	14	1545	1.3581e+08	14	1545	3.18559e+08	14	1510	1.3563e+08	13	1510	2.8312e+08	13	1510	1.01598e+08	13	1510	2.65114e+08	14	1510	1.4615e+08	14	1510
Q8K4G5	0.82	Actin-binding LIM protein 1	4.61341e+07	4	90	375475	4	90	2.67872e+07	3	90	350451	4	90	2.30712e+07	2	90	229943	3	90	2.36442e+07	4	230	338359	3	230	1.79319e+07	3	230	602657	4	230	1.75472e+07	3	230	326500	3	230
Q69ZX8	0.86	Actin-binding LIM protein 3	999091	2	138	44367.8	2	138	1.76125e+06	1	138	3.96329e+06	2	138	2.08269e+06	1	138	2.49568e+07	3	138	3021071	2	166	210197	2	166	1.16871e+06	1	166	98799.5	2	166	927399	1	166	114838	2	166
Q9QZB7	1.1	Actin-related protein 10	4.46594e+06	2	381	12378.1	1	381	479794	1	381	0	0	381	519983	1	381	0	0	381	40186.3	1	827	7.48707e+06	2	827	407858	1	827	0	0	827	304800	1	827	3.71151e+06	2	827
P61161	1.09	Actin-related protein 2	1.14954e+06	5	1082	1.47061e+06	10	1082	2.51793e+06	8	1082	746192	6	1082	3.61047e+06	9	1082	979567	6	1082	3.64273e+06	8	1016	714234	7	1016	1867486	6	1016	771674	7	1016	725545	5	1016	837710	6	1016
Q9R0Q6	1.14	Actin-related protein 2/3 complex subunit 1A	21707.9	1	565	60299	2	565	216934	2	565	118222	2	565	140629	2	565	79366.4	2	565	266083	2	470	120518	2	470	212968	2	470	95625.3	2	470	241349	2	470	59330.4	2	470
Q9WV32	0.95	Actin-related protein 2/3 complex subunit 1B	1.67878e+06	4	553	580188	4	553	3.3982e+06	4	553	1.29117e+06	3	553	2.19278e+06	4	553	1.13083e+06	4	553	2.13917e+06	4	459	864885	4	459	1.79855e+06	4	459	671013	4	459	1.13196e+06	3	459	960014	4	459
Q9JM76	1.02	Actin-related protein 2/3 complex subunit 3	540652	3	674	111647	2	674	3.09664e+06	3	674	468161	3	674	1.02468e+06	3	674	292542	2	674	716860	3	583	290349	3	583	882666	3	583	163680	1	583	1.7107e+06	3	583	106363	2	583
P59999	1.08	Actin-related protein 2/3 complex subunit 4	836667	3	843	274268	3	843	957344	3	843	479489	3	843	964193	3	843	600664	3	843	578174	2	769	340300	3	769	706524	3	769	350483	3	769	758204	3	769	405715	3	769
Q9CPW4	1.16	Actin-related protein 2/3 complex subunit 5	2.47948e+06	2	854	398890	1	854	842648	2	854	353123	1	854	318306	2	854	397743	1	854	699934	2	782	289668	1	782	334227	2	782	517428	1	782	816887	2	782	362356	2	782
Q99JY9	1.1	Actin-related protein 3	5.89161e+06	10	832	3.3323e+06	12	832	8.69855e+06	11	832	4952959	12	832	7.22079e+06	11	832	4.74035e+06	12	832	5.54574e+06	9	756	3.86896e+06	12	756	5.18106e+06	10	756	2.95094e+06	11	756	6.3992e+06	8	756	4.97907e+06	11	756
E9PZJ8	0.98	Activating signal cointegrator 1 complex subunit 3	434447	4	585	89310.1	4	585	308266	3	585	143720	4	585	255204	3	585	137411	4	585	356839	4	491	51529.2	3	491	71775.8	3	491	98307.2	4	491	290123	4	491	105742	4	491
Q8BK64	0.88	Activator of 90 kDa heat shock protein ATPase homolog 1	4.38646e+06	8	650	301785	4	650	4.90085e+06	7	650	1.1289e+06	5	650	3.64116e+06	7	650	604409	6	650	4.12273e+06	7	559	1.5594e+06	4	559	6.29638e+06	6	559	688441	4	559	2779056	6	559	933872	6	559
Q9CR21	0.88	Acyl carrier protein, mitochondrial	2.36771e+07	4	114	313994	1	114	3.30468e+07	4	114	668625	2	114	2.83207e+07	4	114	514597	2	114	3.05736e+07	4	139	1.55485e+06	3	139	2.01708e+07	3	139	292259	1	139	1.83412e+07	3	139	497484	2	139
Q8R146	1.09	Acylamino-acid-releasing enzyme	2.01844e+06	4	1642	115880	2	1642	843074	5	1642	520182	3	1642	573988	4	1642	595571	2	1642	88877.4	3	1610	309251	3	1610	973548	4	1610	417376	3	1610	1.06364e+06	5	1610	732154	5	1610
Q8K370	1.17	Acyl-CoA dehydrogenase family member 10	3.54055e+06	6	993	201362	3	993	1.22618e+06	3	993	231520	3	993	272596	2	993	479946	4	993	2.71151e+06	6	927	657667	5	927	822922	4	927	775104	5	927	425664	3	927	320757	3	927
Q80XL6	0.89	Acyl-CoA dehydrogenase family member 11	3.51043e+07	25	1142	8.60872e+06	23	1142	2.99536e+07	20	1142	1.23073e+07	21	1142	28011183	23	1142	7.58701e+06	17	1142	2.17461e+07	24	1078	1.09147e+07	24	1078	24938190	20	1078	9.11712e+06	21	1078	2.1558e+07	22	1078	1.09239e+07	20	1078
Q8JZN5	0.97	Acyl-CoA dehydrogenase family member 9, mitochondrial	3.32026e+06	9	1534	2.52866e+06	6	1534	1.90966e+07	10	1534	5.63976e+06	11	1534	16234763	8	1534	1.94416e+07	9	1534	1.44329e+07	11	1498	3.15704e+06	10	1498	2.40236e+07	11	1498	4.49279e+06	10	1498	1.27561e+07	9	1498	2.02474e+07	8	1498
P13516	0.41	Acyl-CoA desaturase 1	11993106	10	1541	3277618	8	1541	2.36028e+07	10	1541	6.81883e+06	9	1541	2.16369e+07	9	1541	7.90146e+06	10	1541	1.04874e+06	5	1505	3.71065e+06	10	1505	9.21516e+06	8	1505	5.88488e+06	9	1505	3552055	9	1505	2.90654e+06	9	1505
P13011	nd	Acyl-CoA desaturase 2	11993106	10	1541	3277618	8	1541	2.36028e+07	10	1541	6.81883e+06	9	1541	2.16369e+07	9	1541	7.90146e+06	10	1541	1.04874e+06	5	1505	3.71065e+06	10	1505	9.21516e+06	8	1505	5.88488e+06	9	1505	3552055	9	1505	2.90654e+06	9	1505
Q99PL7	nd	Acyl-CoA desaturase 3	11993106	10	1541	3277618	8	1541	2.36028e+07	10	1541	6.81883e+06	9	1541	2.16369e+07	9	1541	7.90146e+06	10	1541	1.04874e+06	5	1505	3.71065e+06	10	1505	9.21516e+06	8	1505	5.88488e+06	9	1505	3552055	9	1505	2.90654e+06	9	1505
Q6T707	nd	Acyl-CoA desaturase 4	11993106	10	1541	3277618	8	1541	2.36028e+07	10	1541	6.81883e+06	9	1541	2.16369e+07	9	1541	7.90146e+06	10	1541	1.04874e+06	5	1505	3.71065e+06	10	1505	9.21516e+06	8	1505	5.88488e+06	9	1505	3552055	9	1505	2.90654e+06	9	1505
Q8VCW8	1.31	Acyl-CoA synthetase family member 2, mitochondrial	2.39915e+07	9	1258	5.33401e+06	9	1258	3.2617e+07	9	1258	6.45437e+06	9	1258	1.33054e+07	8	1258	1.73055e+07	10	1258	3394304	8	1212	1.38846e+07	9	1212	2.27104e+07	10	1212	7.34725e+07	11	1212	1.71347e+07	11	1212	2.6989e+07	11	1212
Q91YX5	0.99	Acyl-CoA:lysophosphatidylglycerol acyltransferase 1	297801	3	858	184184	5	858	528259	4	858	2.52158e+06	5	858	509155	4	858	358234	5	858	761954	4	787	326699	5	787	438220	4	787	573085	7	787	184865	3	787	352546	4	787
Q5XG73	0.95	Acyl-CoA-binding domain-containing protein 5	5.19272e+06	8	1035	866061	10	1035	9433067	7	1035	1.71199e+06	7	1035	11269718	9	1035	1.65922e+06	8	1035	4.84388e+06	6	970	2.44773e+06	5	970	5.38988e+06	7	970	4.08463e+06	6	970	4.12267e+06	6	970	4.83765e+06	4	970
A2AKK5	1.16	Acyl-coenzyme A amino acid N-acyltransferase 1	1.97619e+06	6	1322	601469	6	1322	3.89978e+06	6	1322	1.19044e+06	5	1322	2.77448e+06	6	1322	842749	4	1322	3.33661e+06	6	1278	1.12891e+06	6	1278	1.66433e+06	5	1278	734434	5	1278	2.57459e+06	6	1278	1.32521e+06	6	1278
Q8BGG9	1.2	Acyl-coenzyme A amino acid N-acyltransferase 2	1.97619e+06	6	1322	601469	6	1322	3.89978e+06	6	1322	1.19044e+06	5	1322	2.77448e+06	6	1322	842749	4	1322	3.33661e+06	6	1278	1.12891e+06	6	1278	1.66433e+06	5	1278	734434	5	1278	2.57459e+06	6	1278	1.32521e+06	6	1278
Q91VA0	1.36	Acyl-coenzyme A synthetase ACSM1, mitochondrial	5.32838e+06	11	1248	1.96966e+06	9	1248	8.10837e+06	11	1248	4.34133e+06	11	1248	5.96308e+06	9	1248	2820106	9	1248	8.27758e+06	11	1198	2.39893e+06	9	1198	9.02735e+06	10	1198	4.69805e+06	11	1198	8.21424e+06	10	1198	4.94278e+06	11	1198
Q8BGA8	nd	Acyl-coenzyme A synthetase ACSM5, mitochondrial	276304	3	1877	176907	3	1877	718734	3	1877	193197	3	1877	162530	2	1877	146572	3	1877	129085	3	1869	213230	3	1869	798042	3	1869	230473	3	1869	968994	3	1869	297549	3	1869
Q8BWN8	0.98	Acyl-coenzyme A thioesterase 4	85206.4	1	908	21631.3	1	908	178616	1	908	307013	1	908	136849	1	908	23226	1	908	2.06381e+06	2	838	117425	1	838	68178.3	1	838	34314	1	838	111879	1	838	24966.9	1	838
P55264	1.26	Adenosine kinase	2.98801e+06	6	1630	394948	6	1630	3.30164e+06	7	1630	1.73922e+06	8	1630	3.04466e+06	7	1630	1.85521e+06	6	1630	2628990	7	1596	1.43319e+06	6	1596	3.81176e+06	8	1596	1724535	7	1596	2.80372e+06	7	1596	519191	7	1596
P50247	1.63	Adenosylhomocysteinase	4.02674e+07	24	752	1.23944e+07	22	752	58600566	22	752	2.68535e+07	24	752	52670123	25	752	5.25022e+07	20	752	4.46343e+07	24	670	1.42526e+07	21	670	7.99406e+07	23	670	24340487	21	670	8.53061e+07	25	670	4.21147e+07	25	670
Q9WTP6	0.96	Adenylate kinase 2, mitochondrial	1.47134e+07	12	1107	2.23987e+06	8	1107	2.12262e+07	10	1107	6.00641e+06	10	1107	1.75025e+07	10	1107	3.36768e+06	9	1107	1.31418e+07	12	1040	2.22492e+06	7	1040	1.47351e+07	11	1040	4.65537e+06	9	1040	1.58645e+07	12	1040	4.43836e+06	10	1040
Q9WUR9	0.69	Adenylate kinase 4, mitochondrial	466960	2	1480	213035	3	1480	561977	2	1480	284653	2	1480	662551	2	1480	183539	2	1480	232852	1	1447	27008.1	1	1447	1.2362e+06	3	1447	68446.1	1	1447	72666.3	1	1447	301375	2	1447
P40124	1.06	Adenylyl cyclase-associated protein 1	4.25594e+06	9	1496	1.55991e+06	10	1496	1.30328e+07	10	1496	1.77977e+06	7	1496	1.0696e+07	8	1496	1.57168e+06	8	1496	6.51852e+06	9	1461	1.27661e+06	7	1461	4.20142e+06	8	1461	1092664	6	1461	1.38065e+07	11	1461	2.92031e+06	10	1461
Q8JZZ7	nd	Adhesion G protein-coupled receptor L2	362767	3	1904	289724	1	1904	77072.6	1	1904	632354	3	1904	677873	3	1904	673013	3	1904	350379	3	1898	370954	2	1898	466297	2	1898	388593	1	1898	640760	3	1898	363764	2	1898
Q9D7N9	0.97	Adipocyte plasma membrane-associated protein	1.1439e+06	6	542	380331	4	542	5.51417e+06	5	542	768875	4	542	2.93652e+06	5	542	554061	4	542	2.1643e+06	4	226	295963	5	226	1.2762e+06	5	226	451831	5	226	2.91682e+06	6	226	379146	5	226
P51881	0.92	ADP/ATP translocase 2	3.90365e+07	11	733	1.26084e+07	11	733	59675516	12	733	2.05403e+07	11	733	5.40497e+07	12	733	16228275	10	733	3.31584e+07	11	650	1.58471e+07	12	650	3.67966e+07	11	650	1.03779e+07	11	650	3.01334e+07	12	650	2.42107e+07	12	650
Q8VDL4	1.05	ADP-dependent glucokinase	214290	1	1317	77031	4	1317	493802	3	1317	145852	4	1317	502168	3	1317	78005.1	3	1317	448254	2	1273	164945	4	1273	364792	4	1273	119284	3	1273	407217	4	1273	102370	3	1273
P56528	0.86	ADP-ribosyl cyclase/cyclic ADP-ribose hydrolase 1	1.40165e+07	12	86	267300	8	86	2.64785e+07	11	86	652619	8	86	2.21601e+07	12	86	357534	8	86	1.88057e+07	12	96	1.25466e+06	8	96	1.28483e+07	12	96	269941	8	96	15644147	12	96	819227	6	96
P84078	0.95	ADP-ribosylation factor 1	1.76962e+06	3	1376	659364	5	1376	2.86442e+06	4	1376	1.10308e+06	3	1376	2.31655e+06	3	1376	731840	3	1376	1.47743e+06	4	1335	1.30014e+06	3	1335	1.58955e+06	4	1335	635730	3	1335	1.5372e+06	4	1335	1.17635e+06	5	1335
Q8BSL7	nd	ADP-ribosylation factor 2	1.76962e+06	3	1376	659364	5	1376	2.86442e+06	4	1376	1.10308e+06	3	1376	2.31655e+06	3	1376	731840	3	1376	1.47743e+06	4	1335	1.30014e+06	3	1335	1.58955e+06	4	1335	635730	3	1335	1.5372e+06	4	1335	1.17635e+06	5	1335
P61205	0.95	ADP-ribosylation factor 3	1.76962e+06	3	1376	659364	5	1376	2.86442e+06	4	1376	1.10308e+06	3	1376	2.31655e+06	3	1376	731840	3	1376	1.47743e+06	4	1335	1.30014e+06	3	1335	1.58955e+06	4	1335	635730	3	1335	1.5372e+06	4	1335	1.17635e+06	5	1335
P61750	0.96	ADP-ribosylation factor 4	1.76962e+06	3	1376	659364	5	1376	2.86442e+06	4	1376	1.10308e+06	3	1376	2.31655e+06	3	1376	731840	3	1376	1.47743e+06	4	1335	1.30014e+06	3	1335	1.58955e+06	4	1335	635730	3	1335	1.5372e+06	4	1335	1.17635e+06	5	1335
P84084	0.96	ADP-ribosylation factor 5	1.76962e+06	3	1376	659364	5	1376	2.86442e+06	4	1376	1.10308e+06	3	1376	2.31655e+06	3	1376	731840	3	1376	1.47743e+06	4	1335	1.30014e+06	3	1335	1.58955e+06	4	1335	635730	3	1335	1.5372e+06	4	1335	1.17635e+06	5	1335
P62331	1.06	ADP-ribosylation factor 6	186271	1	793	143226	1	793	253021	2	793	307120	1	793	125630	1	793	180624	1	793	113428	1	714	134966	1	714	106276	1	714	69457.3	1	714	400218	2	714	149723	1	714
P61211	1.13	ADP-ribosylation factor-like protein 1	526678	3	552	151161	4	552	1.20316e+06	4	552	360246	5	552	1.42355e+06	4	552	345633	5	552	564139	3	458	265721	4	458	359332	3	458	264202	5	458	837803	4	458	432591	5	458
Q8BGR6	nd	ADP-ribosylation factor-like protein 15	2.97238e+06	3	513	1143833	3	513	1.34138e+06	3	513	1.8482e+06	3	513	796821	2	513	1.85876e+06	3	513	2.82555e+06	3	420	1.54286e+06	3	420	2.58903e+06	3	420	819352	2	420	2.06452e+06	3	420	1.4934e+06	3	420
Q8VEH3	1.05	ADP-ribosylation factor-like protein 8A	1189121	3	712	390548	4	712	3.6793e+06	3	712	1.11132e+06	4	712	1.02947e+06	3	712	555642	4	712	3.15321e+06	5	625	576061	4	625	2.0004e+06	4	625	693150	5	625	795182	3	625	706176	4	625
Q9CQW2	1.05	ADP-ribosylation factor-like protein 8B	1189121	3	712	390548	4	712	3.6793e+06	3	712	1.11132e+06	4	712	1.02947e+06	3	712	555642	4	712	3.15321e+06	5	625	576061	4	625	2.0004e+06	4	625	693150	5	625	795182	3	625	706176	4	625
P46656	1.07	Adrenodoxin, mitochondrial	147599	1	1589	842670	2	1589	122096	1	1589	1.2893e+06	2	1589	3.15687e+06	2	1589	226793	1	1589	2636497	2	1552	89311.6	1	1552	240790	1	1552	755871	2	1552	2.7909e+06	2	1552	887850	2	1552
Q9QZQ1	1	Afadin	595016	5	1822	299413	6	1822	2.32792e+06	4	1822	25629.5	3	1822	1.25294e+07	5	1822	47972.6	3	1822	1.22779e+07	4	1805	102062	4	1805	918612	5	1805	41817.2	5	1805	338453	3	1805	663264	3	1805
Q8JZQ2	1.01	AFG3-like protein 2	354797	4	946	325193	7	946	919064	6	946	354836	7	946	1.19134e+06	7	946	404343	7	946	976744	9	884	250922	4	884	318384	5	884	257824	6	884	613417	6	884	136063	4	884
Q8CG76	1.11	Aflatoxin B1 aldehyde reductase member 2	1.11689e+07	5	1268	3.70393e+06	4	1268	13797128	5	1268	2.1503e+06	5	1268	5.48185e+06	5	1268	1.028e+07	6	1268	7.69807e+06	5	1222	2.56046e+06	4	1222	2.80216e+06	4	1222	4.94822e+06	4	1222	2.27814e+06	5	1222	3.69039e+06	4	1222
A2AS89	1.01	Agmatinase, mitochondrial	1.07329e+07	9	174	2.74671e+06	10	174	2.17128e+07	10	174	5.11197e+06	9	174	1.262e+07	10	174	4.11353e+06	11	174	1.65854e+07	11	221	3.53588e+06	10	221	1.42654e+07	11	221	4.55034e+06	12	221	1.71353e+07	10	221	6.83325e+06	13	221
O08715	0.96	A-kinase anchor protein 1, mitochondrial	1.38409e+06	3	901	500231	4	901	1.64639e+06	3	901	1.16901e+06	4	901	1.30785e+06	3	901	520892	3	901	630497	3	830	618182	4	830	2.69499e+06	2	830	1046084	4	830	1.2427e+06	3	830	917734	4	830
Q8QZR5	1.4	Alanine aminotransferase 1	360555	3	1197	203689	3	1197	226297	2	1197	166773	2	1197	2.44358e+06	3	1197	77470.7	2	1197	1.04187e+06	4	1138	336788	3	1138	952097	3	1138	328873	2	1138	1.38565e+06	4	1138	555343	3	1138
Q8BGT5	0.9	Alanine aminotransferase 2	618182	5	1231	276158	4	1231	842147	5	1231	396164	4	1231	396322	3	1231	161557	2	1231	963299	4	1174	275189	4	1174	671323	3	1174	217595	4	1174	647000	3	1174	146960	3	1174
Q3UEG6	1.49	Alanine--glyoxylate aminotransferase 2, mitochondrial	2.57102e+06	11	1860	1.14117e+06	11	1860	5.11815e+06	13	1860	2.60191e+06	12	1860	2.63096e+06	9	1860	1.98334e+06	10	1860	3.43586e+06	11	1851	1.36924e+06	10	1851	3.78941e+06	11	1851	2.99364e+06	11	1851	5.99684e+06	11	1851	2.40198e+06	10	1851
Q8BGQ7	1.36	Alanine--tRNA ligase, cytoplasmic	2.36153e+06	1	1613	1243352	2	1613	0	0	1613	2.54529e+06	1	1613	0	0	1613	2.47175e+06	2	1613	0	0	1579	0	0	1579	242648	1	1579	1.63402e+06	2	1579	1.07415e+06	2	1579	2.17944e+06	2	1579
Q9JII6	1.31	Alcohol dehydrogenase [NADP(+)]	213493	2	1661	119968	2	1661	485541	2	1661	1.91927e+06	3	1661	423927	2	1661	3922434	3	1661	3.66721e+06	3	1630	410781	3	1630	1.39029e+06	3	1630	441005	2	1630	1.18281e+06	3	1630	364986	2	1630
P00329	0.73	Alcohol dehydrogenase 1	5.5142e+07	21	126	1.63172e+07	20	126	98430826	20	126	2.83519e+07	20	126	6.05985e+07	21	126	1.89377e+07	20	126	3.88547e+07	19	269	2.06927e+07	21	269	6.90645e+07	21	269	1.8784e+07	21	269	6.93489e+07	22	269	2.83336e+07	20	269
P28474	1.1	Alcohol dehydrogenase class-3	1.88814e+07	5	955	274766	4	955	3.51055e+06	5	955	784932	4	955	1.2597e+06	4	955	1.72792e+06	4	955	1.28343e+06	4	894	2.58822e+06	5	894	1.63657e+07	5	894	402384	3	894	2.0631e+07	5	894	1.01921e+06	4	894
Q571I9	0.97	Aldehyde dehydrogenase family 16 member A1	5883981	11	1873	2.01575e+06	8	1873	7.09777e+06	10	1873	3.17876e+06	9	1873	5.31883e+06	8	1873	2.56314e+06	8	1873	3.859e+06	9	1865	1.50131e+06	8	1865	5.43752e+06	9	1865	2.47297e+06	9	1865	5.96018e+06	10	1865	2.77622e+06	10	1865
Q80VQ0	nd	Aldehyde dehydrogenase family 3 member B1	508876	2	1525	3.04455e+06	2	1525	2.40694e+06	2	1525	192259	2	1525	548701	2	1525	1.35332e+06	2	1525	1.19593e+06	2	1487	819775	3	1487	1.3961e+06	3	1487	146368	2	1487	285242	2	1487	54027	2	1487
E9Q3E1	nd	Aldehyde dehydrogenase family 3 member B2	508876	2	1525	3.04455e+06	2	1525	2.40694e+06	2	1525	192259	2	1525	548701	2	1525	1.35332e+06	2	1525	1.19593e+06	2	1487	819775	3	1487	1.3961e+06	3	1487	146368	2	1487	285242	2	1487	54027	2	1487
J3QMK6	nd	Aldehyde dehydrogenase family 3 member B3	508876	2	1525	3.04455e+06	2	1525	2.40694e+06	2	1525	192259	2	1525	548701	2	1525	1.35332e+06	2	1525	1.19593e+06	2	1487	819775	3	1487	1.3961e+06	3	1487	146368	2	1487	285242	2	1487	54027	2	1487
Q8BH00	1.26	Aldehyde dehydrogenase family 8 member A1	1.38795e+07	20	1905	5.33649e+06	20	1905	2.01962e+07	18	1905	8.00154e+06	19	1905	1.59019e+07	20	1905	7.41362e+06	17	1905	8.44811e+06	19	1899	6.44863e+06	18	1899	2.30471e+07	22	1899	1.26741e+07	21	1899	1.94749e+07	20	1899	1.82252e+07	20	1899
Q9CZS1	1.14	Aldehyde dehydrogenase X, mitochondrial	4.82843e+06	9	1245	7.65509e+06	10	1245	1.16662e+07	10	1245	2.53989e+06	8	1245	2.92091e+06	8	1245	2215416	8	1245	7.68678e+06	10	1195	3.21664e+06	8	1195	7.57194e+06	9	1195	3.13621e+06	9	1195	5.87614e+06	10	1195	3.36598e+06	10	1195
O35945	1.53	Aldehyde dehydrogenase, cytosolic 1	3.51101e+06	6	1321	2.55034e+06	6	1321	6.33582e+06	6	1321	3.01688e+06	6	1321	4.41979e+06	5	1321	3.87162e+06	6	1321	3.84628e+06	6	1277	5.32157e+06	7	1277	7.67011e+06	6	1277	3.5903e+06	5	1277	6163242	7	1277	3838213	7	1277
P47738	1.14	Aldehyde dehydrogenase, mitochondrial	9.94963e+07	27	108	3.50823e+07	27	108	1.66248e+08	25	108	4.39612e+07	25	108	1.49055e+08	27	108	5.09671e+07	26	108	5.9689e+07	24	224	2.18187e+07	26	224	1.599e+08	27	224	5.69638e+07	26	224	1.62248e+08	27	224	5.94705e+07	27	224
G3X982	1.48	Aldehyde oxidase 3	1.05441e+07	17	1301	4.01099e+06	17	1301	7.4714e+06	16	1301	4.05312e+06	17	1301	4.14048e+06	15	1301	2185776	14	1301	6.36269e+06	16	1259	4.74138e+06	14	1259	1.71667e+07	15	1259	8.26755e+06	16	1259	1.01887e+07	16	1259	8.01885e+06	16	1259
Q8BS35	0.92	Alkylglycerol monooxygenase	706643	3	1637	477066	2	1637	499016	3	1637	27332.8	1	1637	396302	2	1637	305361	3	1637	891910	3	1603	0	0	1603	375702	2	1603	985329	2	1603	651368	3	1603	25272.9	1	1603
Q64FW2	0.88	All-trans-retinol 13,14-reductase	3.62816e+06	9	624	952164	8	624	6.34661e+06	10	624	1.50968e+06	9	624	6.25025e+06	9	624	1293889	9	624	2.16073e+06	7	528	400970	6	528	2284574	7	528	1.2669e+06	8	528	2.67499e+06	9	528	1.3718e+06	9	528
Q99JW1	nd	Alpha/beta hydrolase domain-containing protein 17A	456268	2	317	63813.4	1	317	3.14865e+06	3	317	273015	3	317	602068	2	317	51660	2	317	862161	4	971	278062	2	971	1.39789e+06	3	971	179797	4	971	812903	3	971	83057.6	3	971
Q7M759	1.05	Alpha/beta hydrolase domain-containing protein 17B	587049	3	383	0	0	383	1.83549e+06	3	383	12089.8	1	383	1.31768e+06	3	383	8039.5	1	383	1066218	3	160	3386	1	160	342739	2	160	0	0	160	805939	3	160	10162.2	2	160
Q8VCV1	nd	Alpha/beta hydrolase domain-containing protein 17C	456268	2	317	63813.4	1	317	3.14865e+06	3	317	273015	3	317	602068	2	317	51660	2	317	862161	4	971	278062	2	971	1.39789e+06	3	971	179797	4	971	812903	3	971	83057.6	3	971
Q9DBE8	1.05	Alpha-1,3/1,6-mannosyltransferase ALG2	177710	2	455	93014.6	3	455	1.008e+06	3	455	270214	3	455	820972	2	455	147835	2	455	242308	2	374	194812	3	374	290276	3	374	138168	2	374	603278	2	374	175907	2	374
Q00897	1.38	Alpha-1-antitrypsin 1-4	2.71577e+06	3	1803	497743	3	1803	2.31167e+06	4	1803	736467	4	1803	1.75725e+06	4	1803	1.24887e+06	4	1803	1.45207e+06	4	1787	5.48957e+06	3	1787	1.25359e+06	4	1787	1.18327e+07	4	1787	1.53172e+06	4	1787	3.3175e+06	4	1787
Q00898	1.4	Alpha-1-antitrypsin 1-5	80376.6	1	1186	185817	1	1186	208247	2	1186	278780	2	1186	8903.4	1	1186	207148	2	1186	371612	2	1122	475196	1	1122	0	0	1122	222773	1	1122	75662.7	1	1122	214300	1	1122
P29699	0.95	Alpha-2-HS-glycoprotein	3.52794e+06	4	799	1.06733e+06	2	799	3.10523e+06	4	799	268615	2	799	2.66843e+06	4	799	1.59482e+06	3	799	4.08839e+06	4	721	1.37409e+06	3	721	2870711	4	721	449470	4	721	1.22076e+06	4	721	160810	2	721
Q7TPR4	1.03	Alpha-actinin-1	2.86514e+06	11	1281	1.3215e+06	14	1281	7.19987e+06	13	1281	2.28314e+06	13	1281	3.78483e+06	13	1281	3.33386e+06	12	1281	4.20623e+06	11	1236	9.9731e+06	14	1236	5.51341e+06	13	1236	6.59662e+06	12	1236	5.43176e+06	15	1236	4.6058e+06	14	1236
P57780	1.04	Alpha-actinin-4	14868054	27	780	9.14281e+06	29	780	16717241	28	780	1.1486e+07	28	780	1.47226e+07	23	780	1.51221e+07	32	780	2.24856e+07	29	703	1.91373e+07	33	703	1.94456e+07	23	703	9.89341e+06	30	703	1.8011e+07	22	703	10821974	31	703
Q9QYC0	0.93	Alpha-adducin	636644	2	1817	0	0	1817	0	0	1817	25565.8	1	1817	0	0	1817	0	0	1817	1.66571e+06	1	1800	46014.1	1	1800	0	0	1800	1.64934e+06	2	1800	0	0	1800	7112.8	1	1800
Q9DBF1	1.42	Alpha-aminoadipic semialdehyde dehydrogenase	2.84952e+07	21	571	5262388	18	571	2.34209e+07	19	571	1.0338e+07	19	571	1.84815e+07	19	571	6.84299e+06	17	571	3.21959e+07	19	475	4.11991e+06	18	475	3.18632e+07	20	475	8.68467e+06	18	475	2.90144e+07	20	475	1.28286e+07	20	475
Q99K67	1.18	Alpha-aminoadipic semialdehyde synthase, mitochondrial	2.77837e+07	22	652	7.14521e+06	25	652	3.85431e+07	20	652	1.07651e+07	25	652	3.46362e+07	22	652	9443246	23	652	4.05512e+07	24	561	8.86358e+06	25	561	4.43186e+07	24	561	1.40886e+07	25	561	3.77592e+07	23	561	9.50678e+06	24	561
P00687	0.95	Alpha-amylase 1	156984	2	1599	36682.8	1	1599	687034	2	1599	0	0	1599	245198	2	1599	0	0	1599	286437	2	1563	13954	1	1563	248342	2	1563	22106.6	1	1563	225612	2	1563	157890	1	1563
P61164	1.06	Alpha-centractin	135437	2	962	26122.6	2	962	248754	3	962	49854.1	2	962	276458	3	962	1889.1	1	962	150652	2	902	1.53661e+06	3	902	110131	2	902	702515	3	902	303748	3	902	75827.4	3	902
P17182	0.94	Alpha-enolase	6.56147e+06	9	335	1.57629e+06	7	335	6.24356e+06	7	335	2440967	8	335	1.00606e+07	9	335	2442870	7	335	5.19042e+06	8	1828	2.00289e+06	7	1828	7.43021e+06	9	1828	1.69272e+06	9	1828	8.59974e+06	10	1828	3089232	8	1828
P27046	1.11	Alpha-mannosidase 2	6.54751e+06	14	1098	3.29235e+06	14	1098	5.56233e+06	15	1098	3.35675e+06	13	1098	4.58778e+06	13	1098	2.91276e+06	13	1098	6.59012e+06	13	1030	2.09781e+06	10	1030	2.90639e+06	11	1030	2.81916e+06	13	1030	4.13281e+06	13	1030	2.4097e+06	9	1030
O09174	1.13	Alpha-methylacyl-CoA racemase	1.25769e+06	4	758	785783	5	758	1.24929e+06	3	758	467828	3	758	1.40048e+06	3	758	587088	4	758	2.27992e+06	5	678	363574	3	678	2.95961e+06	4	678	370068	2	678	817233	3	678	318228	3	678
Q9DB05	0.84	Alpha-soluble NSF attachment protein	997886	5	607	941880	6	607	2.0463e+06	4	607	679980	5	607	2.99592e+06	6	607	1117643	5	607	1.17284e+06	5	509	1.00781e+06	5	509	1.53865e+06	6	509	1.3362e+06	7	509	1.19904e+06	6	509	1.01578e+06	5	509
Q8BWP5	1.05	Alpha-tocopherol transfer protein	1.71877e+06	3	1575	641486	3	1575	802238	5	1575	647002	4	1575	505216	3	1575	260924	3	1575	673079	7	1538	1496635	6	1538	556066	4	1538	271784	5	1538	330342	4	1538	205232	4	1538
Q64133	0.85	Amine oxidase [flavin-containing] A	4.8372e+06	5	1288	3.16287e+06	8	1288	8.32047e+06	6	1288	2.68262e+06	6	1288	7.3468e+06	7	1288	3.17218e+06	7	1288	6.01152e+06	6	1244	3.46506e+06	5	1244	6.4682e+06	5	1244	2.66553e+06	3	1244	5.07167e+06	6	1244	3.83179e+06	7	1244
Q8BW75	0.89	Amine oxidase [flavin-containing] B	5.78023e+07	26	1779	4.51952e+07	29	1779	104228603	28	1779	6.54242e+07	29	1779	8.33879e+07	27	1779	54732976	29	1779	6.49608e+07	26	1762	47863248	28	1762	7.6682e+07	28	1762	4.07838e+07	28	1762	6.13017e+07	27	1762	6.22312e+07	26	1762
P31230	1.2	Aminoacyl tRNA synthase complex-interacting multifunctional protein 1	2.60928e+06	7	301	751957	6	301	3.39237e+06	6	301	1.15801e+06	7	301	3.29683e+06	6	301	1.04517e+06	7	301	2.61302e+06	6	1209	1.00371e+06	6	1209	1370020	6	1209	1.16436e+06	6	1209	3.89334e+06	7	1209	1.06203e+06	7	1209
Q8R010	1.08	Aminoacyl tRNA synthase complex-interacting multifunctional protein 2	1.41724e+06	7	1591	867074	7	1591	2.28596e+06	7	1591	1.06528e+06	6	1591	2.05887e+06	7	1591	986570	6	1591	1.5988e+06	7	1554	943476	6	1554	3.3798e+06	6	1554	1.12142e+06	7	1554	1.55266e+06	7	1554	1.10996e+06	5	1554
Q8CFA2	nd	Aminomethyltransferase, mitochondrial	1.23989e+06	4	1058	294651	4	1058	1.70184e+06	4	1058	488187	4	1058	1.04945e+06	4	1058	373126	4	1058	614250	4	994	471200	5	994	1.35498e+06	4	994	406786	4	994	1.1867e+06	4	994	536121	4	994
P97449	1.17	Aminopeptidase N	1.49049e+06	8	948	1.63145e+06	12	948	5.48111e+06	9	948	4586266	11	948	2.78705e+06	11	948	3.69885e+06	10	948	4.45035e+06	11	885	3.11394e+06	12	885	1839673	7	885	1.13039e+06	9	885	1.46002e+06	6	885	1.44529e+06	11	885
Q02357	1.15	Ankyrin-1	479934	3	912	557608	2	912	492812	3	912	201073	3	912	655801	4	912	150953	2	912	845426	4	844	234756	3	844	1.54885e+06	5	844	283639	2	844	902190	5	844	529402	3	844
P10107	1.02	Annexin A1	1.17434e+06	2	1538	537948	2	1538	1.45908e+06	2	1538	1.25768e+06	2	1538	2.02301e+06	2	1538	1.19854e+06	2	1538	1.20588e+06	2	1503	388528	2	1503	1.84188e+06	2	1503	1.19e+06	2	1503	1.85374e+06	2	1503	974830	2	1503
P07356	1.02	Annexin A2	1.4663e+06	6	848	683112	8	848	2.50626e+06	5	848	780234	7	848	1.99506e+06	6	848	743390	6	848	2.28665e+06	5	774	1622817	7	774	1.47643e+06	5	774	436702	6	774	1.55644e+06	5	774	582085	6	774
P97429	1.09	Annexin A4	46900.6	1	1157	61090.5	2	1157	0	0	1157	33470.2	1	1157	174582	2	1157	47026.4	1	1157	176833	2	1094	14985.7	1	1094	96445.5	2	1094	59229.7	1	1094	171909	2	1094	32893.1	1	1094
P14824	1.1	Annexin A6	3.60482e+06	9	576	1.10634e+06	15	576	5.38409e+06	9	576	2.16151e+06	14	576	5.4788e+06	12	576	1197886	11	576	965318	9	481	1.24012e+06	12	481	2.60533e+06	13	481	1.72758e+06	13	481	1.69985e+06	11	481	1.33522e+06	12	481
Q07076	0.94	Annexin A7	59085	2	1910	21788.3	2	1910	231858	2	1910	113624	3	1910	287999	2	1910	46051.9	2	1910	240221	2	1904	50944.5	2	1904	88859.7	1	1904	23851.2	2	1904	131516	2	1904	37148.9	2	1904
Q6DFX2	nd	Anthrax toxin receptor 2	54583.7	1	257	3584.7	1	257	150076	1	257	5930.6	1	257	154318	1	257	4439.8	1	257	198622	1	393	10776	1	393	56437.2	1	393	3493	1	393	820345	2	393	4158.7	1	393
P21958	1.03	Antigen peptide transporter 1	2.17824e+06	3	1039	694357	3	1039	1.58138e+06	4	1039	369756	2	1039	1.21574e+06	3	1039	1.15194e+06	3	1039	1.02516e+06	4	975	1.09429e+06	3	975	1.02024e+06	2	975	806100	3	975	1.25608e+06	4	975	772718	4	975
P36371	0.99	Antigen peptide transporter 2	1.37428e+06	4	1835	46517	2	1835	1452424	4	1835	918294	4	1835	1.08754e+06	5	1835	1.23238e+06	4	1835	300228	3	1820	772784	4	1820	1027041	4	1820	223185	2	1820	527661	4	1820	1.3921e+06	5	1820
P32261	0.99	Antithrombin-III	1.45185e+06	4	452	215289	3	452	9.29078e+06	5	452	365472	3	452	3.34817e+06	5	452	639371	5	452	3.80964e+06	3	1908	2.0589e+06	4	1908	743000	3	1908	204552	3	1908	2.44784e+06	4	1908	461462	4	1908
O35643	1.04	AP-1 complex subunit beta-1	7.13015e+06	12	866	2.13587e+06	14	866	7.83975e+06	10	866	3.9248e+06	14	866	8.78184e+06	13	866	5.02277e+06	11	866	5.05733e+06	12	796	2309633	11	796	3.66175e+06	12	796	2.97864e+06	12	796	8.57377e+06	13	796	2.84918e+06	12	796
P22892	0.96	AP-1 complex subunit gamma-1	1040081	6	1532	257861	5	1532	1.18849e+06	6	1532	499554	6	1532	2.00075e+06	6	1532	465323	6	1532	1.2969e+06	5	1496	241317	6	1496	1.41338e+06	5	1496	417800	6	1496	2476011	7	1496	1.22376e+06	6	1496
P35585	0.93	AP-1 complex subunit mu-1	402731	2	521	59658.3	2	521	110809	1	521	269931	2	521	474357	2	521	203459	2	521	203667	2	426	202670	2	426	421807	2	426	169570	2	426	88348.1	1	426	245047	2	426
P17426	0.97	AP-2 complex subunit alpha-1	977899	3	767	92876	2	767	1.15253e+06	2	767	1.02771e+06	3	767	1.45081e+06	3	767	921231	1	767	1.32101e+06	2	687	469414	2	687	106926	2	687	986636	1	687	986750	3	687	145191	1	687
P17427	1.03	AP-2 complex subunit alpha-2	1.24304e+07	21	1379	4.94078e+06	21	1379	1.9268e+07	19	1379	6.40054e+06	22	1379	1.25276e+07	21	1379	5.15715e+06	20	1379	8.66051e+06	19	1339	6008176	20	1339	5.98501e+06	19	1339	8155407	19	1339	8.61178e+06	20	1339	4651989	19	1339
Q9DBG3	1.03	AP-2 complex subunit beta	4.29072e+06	12	705	2.03323e+06	13	705	5.72907e+06	12	705	2717442	11	705	7.24216e+06	12	705	3.42398e+06	12	705	5.80707e+06	12	618	2.00062e+06	11	618	4.30767e+06	11	618	1.86279e+06	10	618	5.23317e+06	12	618	1.91167e+06	11	618
P84091	1.03	AP-2 complex subunit mu	6.28796e+06	7	995	779106	5	995	3.95126e+06	4	995	2.18527e+06	6	995	5.88351e+06	6	995	1.8467e+06	5	995	2.71109e+06	5	928	1.71327e+06	6	928	4.346e+06	6	928	1.43448e+06	6	928	2.10457e+06	4	928	990884	5	928
O54774	1.02	AP-3 complex subunit delta-1	124426	3	1116	55878.1	4	1116	2127026	5	1116	1.4981e+06	4	1116	878674	5	1116	180599	4	1116	305277	4	1048	127294	4	1048	178720	3	1048	143016	4	1048	1.84193e+06	5	1048	88490.8	3	1048
Q5YD48	1.03	APOBEC1 complementation factor	3.08951e+06	5	587	1.16425e+06	6	587	2.46253e+06	6	587	1.32956e+06	5	587	1.73191e+06	6	587	2.26882e+06	7	587	2.69986e+06	5	493	1.50183e+06	5	493	4.78662e+06	6	493	1.17499e+06	7	493	1.33279e+06	6	493	1.23948e+06	4	493
Q00623	1.73	Apolipoprotein A-I	179378	1	636	1.60374e+06	2	636	0	0	636	175247	1	636	453712	2	636	95067.1	1	636	333545	2	541	157876	2	541	288204	1	541	1.50833e+06	2	541	363980	2	541	1.19155e+06	2	541
E9Q414	0.97	Apolipoprotein B-100	315806	2	1336	62490.8	3	1336	875742	5	1336	111525	3	1336	1.40814e+06	5	1336	155083	4	1336	424394	4	1291	95791.1	2	1291	686423	5	1291	114299	3	1291	388500	4	1291	104951	4	1291
O35841	0.97	Apoptosis inhibitor 5	662467	2	1049	1.22101e+06	4	1049	1.36991e+06	3	1049	1.7216e+06	4	1049	1.02665e+06	3	1049	1.97914e+06	3	1049	1.23713e+06	3	985	2.56645e+06	3	985	611889	3	985	1.31299e+06	3	985	1.18995e+06	3	985	292816	2	985
Q9Z0X1	1	Apoptosis-inducing factor 1, mitochondrial	1.99106e+07	20	1530	9.75861e+06	19	1530	33680689	22	1530	8.92393e+06	19	1530	3.061e+07	25	1530	8.71345e+06	20	1530	2.39696e+07	23	386	6056338	16	386	3.77075e+07	23	386	7.98377e+06	20	386	2.43972e+07	24	386	8.84573e+06	19	386
Q02013	0.86	Aquaporin-1	3.18234e+06	1	263	433098	2	263	7.14767e+06	2	263	912487	2	263	6.20569e+06	2	263	460578	1	263	7638205	2	195	356850	1	195	5.33842e+06	2	195	189082	1	195	2.1791e+06	2	195	461349	1	195
Q61176	1.38	Arginase-1	1.45558e+07	15	266	14487131	14	266	2.52262e+07	16	266	1.79475e+07	15	266	1.65646e+07	14	266	2.77695e+07	15	266	1.4986e+07	16	896	6.15294e+07	16	896	1.58103e+07	14	896	1.25495e+07	14	896	2.11902e+07	16	896	1.08966e+07	15	896
Q9D0I9	1.14	Arginine--tRNA ligase, cytoplasmic	4.88844e+06	15	1818	1.26062e+06	10	1818	7.96402e+06	13	1818	3.79677e+06	13	1818	7.27398e+06	13	1818	1.90403e+06	12	1818	5.33704e+06	15	1802	2.84108e+06	13	1802	5.77804e+06	13	1802	1.90276e+06	12	1802	8.51281e+06	14	1802	3.39242e+06	13	1802
Q91YI0	1.13	Argininosuccinate lyase	1.18501e+07	10	1236	3.11739e+06	11	1236	9.64505e+06	8	1236	7.29531e+06	8	1236	1.78523e+07	9	1236	2.62499e+06	7	1236	15971121	8	1181	3.19048e+06	9	1181	1.59013e+07	11	1181	3757424	12	1181	6.48417e+06	7	1181	9.0884e+06	9	1181
P16460	0.81	Argininosuccinate synthase	2.24581e+08	42	186	7.91481e+07	40	186	3.94923e+08	41	186	1.3554e+08	43	186	2.41674e+08	41	186	8.47186e+07	39	186	1.7717e+08	42	131	7.19885e+07	39	131	2.22969e+08	41	131	9.67028e+07	41	131	1.94049e+08	41	131	9.93738e+07	43	131
P98203	1.01	Armadillo repeat protein deleted in velo-cardio-facial syndrome homolog	1.96091e+06	15	217	725199	11	217	2.31808e+06	13	217	548103	11	217	2.95544e+06	13	217	735074	14	217	2.9202e+06	15	366	2.4432e+06	8	366	2089933	12	366	3.27457e+06	15	366	2360525	13	366	1.19789e+06	9	366
Q91WU5	0.91	Arsenite methyltransferase	668332	4	1709	336604	4	1709	7.1455e+06	5	1709	427525	4	1709	4.88005e+06	5	1709	131199	3	1709	1.27729e+06	4	1681	622282	3	1681	478571	4	1681	72028.7	3	1681	5.09613e+06	4	1681	140614	3	1681
Q99PG0	0.74	Arylacetamide deacetylase	44859887	13	214	1.0314e+07	13	214	7.22889e+07	14	214	2.11827e+07	14	214	5.82698e+07	13	214	1.80427e+07	14	214	4.25077e+07	14	266	1.8037e+07	14	266	2.71432e+07	13	266	1.38334e+07	13	266	3.53937e+07	14	266	1.24163e+07	13	266
P34927	0.98	Asialoglycoprotein receptor 1	2.13581e+08	21	69	3.57628e+06	18	69	3.55435e+08	20	69	6.70105e+06	18	69	1.8159e+08	20	69	6.03621e+06	17	69	2.12386e+08	21	60	5.38676e+06	15	60	1.71328e+08	20	60	4.212e+06	17	60	1.96319e+08	21	60	6.00838e+06	20	60
P24721	1.02	Asialoglycoprotein receptor 2	3.44788e+07	9	65	1.34715e+06	8	65	4.30052e+07	7	65	1.51537e+06	7	65	4.69781e+07	8	65	1.39409e+06	7	65	4.28652e+07	8	58	315818	6	58	3.89601e+07	8	58	1.15372e+07	6	58	3.81338e+07	8	58	2.01531e+06	8	58
Q8BP47	1.19	Asparagine--tRNA ligase, cytoplasmic	1.91157e+06	9	1242	1.99849e+06	11	1242	3.38789e+06	9	1242	2.97498e+06	12	1242	5.14885e+06	12	1242	4.26627e+06	11	1242	3.50757e+06	10	1191	1.9629e+06	9	1191	2219105	8	1191	2.54611e+06	10	1191	3.89976e+06	11	1191	1.30236e+06	9	1191
P05201	1.12	Aspartate aminotransferase, cytoplasmic	448789	4	1503	378056	4	1503	939913	4	1503	1.225e+06	5	1503	591061	4	1503	1.04057e+06	5	1503	556660	4	1469	341679	4	1469	668369	4	1469	967898	5	1469	1.60624e+06	5	1469	484577	5	1469
P05202	1.37	Aspartate aminotransferase, mitochondrial	1.27042e+07	11	315	3.18627e+06	10	315	1.24825e+07	8	315	3.11283e+06	10	315	8990326	9	315	3.13978e+06	9	315	17850427	10	262	3.85197e+06	10	262	1.80268e+07	11	262	4.51305e+06	10	262	1.43942e+07	10	262	7.68292e+06	10	262
Q922B2	1.16	Aspartate--tRNA ligase, cytoplasmic	8.64094e+06	16	1195	4314740	20	1195	1.43498e+07	19	1195	7571243	18	1195	1.95516e+07	18	1195	1.43649e+07	23	1195	1.39417e+07	16	1136	8.62843e+06	19	1136	1.05947e+07	15	1136	1.26837e+07	20	1136	1.4548e+07	21	1136	6.12056e+06	19	1136
Q9Z2W0	0.98	Aspartyl aminopeptidase	6.60916e+06	6	1623	3.15396e+06	7	1623	8.13962e+06	5	1623	5.85001e+06	7	1623	8.85548e+06	7	1623	6327191	7	1623	7.28926e+06	6	1590	3.27234e+06	8	1590	7443434	5	1590	5688103	8	1590	8.04123e+06	6	1590	1.39001e+07	9	1590
Q8BSY0	0.99	Aspartyl/asparaginyl beta-hydroxylase	772012	5	1054	1.08637e+06	6	1054	4.17072e+06	7	1054	809058	7	1054	2.71001e+06	7	1054	1016395	7	1054	3493428	9	990	1.17104e+06	8	990	3.99138e+06	7	990	876090	8	990	2.64531e+06	5	990	1903488	7	990
Q6PA06	0.97	Atlastin-2	4.5069e+06	9	1615	1.08399e+06	8	1615	9.55212e+06	9	1615	2.08805e+06	8	1615	4.35966e+06	7	1615	2.23194e+06	8	1615	6.5768e+06	8	1582	940427	7	1582	5.69447e+06	7	1582	1.48235e+06	8	1582	7.81386e+06	9	1582	1.06267e+06	8	1582
Q91YH5	0.98	Atlastin-3	5.08793e+06	13	549	2.00216e+06	12	549	9.6971e+06	14	549	2.88167e+06	11	549	9.80834e+06	16	549	4440084	11	549	4.30751e+06	14	456	2535248	14	456	4.53092e+06	12	456	1.89281e+06	9	456	6.25736e+06	17	456	3.33751e+06	13	456
Q9CQQ7	0.94	ATP synthase F(0) complex subunit B1, mitochondrial	3.23598e+06	5	805	3.73429e+06	5	805	1.34302e+07	5	805	6318309	5	805	8099676	5	805	5.2736e+06	6	805	9.53157e+06	5	726	2.42895e+06	4	726	7.38836e+06	4	726	1998293	6	726	5.72402e+06	5	726	5226790	5	726
Q03265	0.97	ATP synthase subunit alpha, mitochondrial	2.4648e+08	40	279	6.10845e+07	40	279	3.79469e+08	40	279	1.16199e+08	39	279	320503649	37	279	1.21275e+08	39	279	2.61122e+08	41	92	8.72436e+07	39	92	311347333	38	92	9.04159e+07	34	92	2.40261e+08	40	92	105636277	38	92
P56480	0.98	ATP synthase subunit beta, mitochondrial	2.83738e+07	40	634	1.68538e+07	40	634	38098622	41	634	2.73656e+07	41	634	3.5353e+07	43	634	2.78547e+07	40	634	2.86413e+07	41	538	1.02534e+08	41	538	3.68397e+07	42	538	4.11239e+07	41	538	2.78601e+07	40	538	3.92078e+07	42	538
Q9DCX2	0.96	ATP synthase subunit d, mitochondrial	1.23447e+07	10	1858	3667289	9	1858	2.97587e+07	11	1858	1.11549e+07	12	1858	2.05118e+07	12	1858	9.36652e+06	10	1858	1.22375e+07	10	310	5.63527e+06	10	310	10141911	10	310	5.51877e+06	10	310	1.17528e+07	10	310	5.35541e+06	10	310
P56135	0.89	ATP synthase subunit f, mitochondrial	1.10941e+06	2	1636	495184	2	1636	1.67068e+06	2	1636	39177.2	2	1636	1.35464e+06	2	1636	2.43135e+06	2	1636	828762	2	1602	445978	1	1602	1.35926e+06	2	1602	2382363	1	1602	1.14655e+06	2	1602	583195	2	1602
Q91VR2	0.97	ATP synthase subunit gamma, mitochondrial	2.25076e+07	11	292	1.98457e+07	9	292	41075923	11	292	9.54493e+06	10	292	3.33215e+07	11	292	8.37072e+06	10	292	2.35286e+07	11	190	2.88343e+07	8	190	2.74279e+07	10	190	4.50142e+06	8	190	2.35245e+07	13	190	6.77697e+06	8	190
Q9DB20	0.91	ATP synthase subunit O, mitochondrial	1.7612e+07	14	239	5394744	13	239	2.63862e+07	13	239	4.22366e+06	9	239	2.44445e+07	11	239	4.87192e+06	9	239	9.74702e+07	11	279	9662917	12	279	1.53598e+07	9	279	1.05972e+07	14	279	2.2425e+07	13	279	5.72143e+06	8	279
O54984	1.03	ATPase Asna1	108877	1	1412	27811	1	1412	178657	1	1412	602735	2	1412	19182.4	1	1412	30143.4	1	1412	116039	1	1376	20940.2	1	1376	75915.5	1	1376	15722.2	1	1376	322037	2	1376	39391.7	1	1376
Q9D5T0	1.04	ATPase family AAA domain-containing protein 1	1.72159e+06	6	1519	1.22319e+06	9	1519	1.9431e+06	6	1519	1.67285e+06	7	1519	1.43213e+06	6	1519	949700	7	1519	2074736	7	1482	1.19496e+06	8	1482	2.26557e+06	7	1482	1.11342e+06	8	1482	1.95984e+06	8	1482	834410	7	1482
Q925I1	0.92	ATPase family AAA domain-containing protein 3	2.58322e+06	8	1385	2.56273e+06	10	1385	9121330	9	1385	1.90431e+06	10	1385	8.59417e+06	10	1385	4.52632e+06	10	1385	2.39566e+06	8	1344	1.23968e+06	7	1344	3320626	8	1344	1.07336e+06	8	1344	3.17775e+06	7	1344	2.00767e+06	8	1344
Q8K441	1	ATP-binding cassette sub-family A member 6	1.05769e+07	17	224	2.5166e+06	19	224	1.5671e+07	19	224	2.91498e+06	16	224	1.21674e+07	16	224	2.80474e+06	14	224	1.3934e+07	19	73	2.21624e+06	16	73	1.50421e+07	19	73	2.10184e+06	14	73	1.54619e+07	21	73	2.55868e+06	16	73
Q8K440	0.9	ATP-binding cassette sub-family A member 8-B	2.00822e+06	10	667	430816	8	667	4075464	10	667	780283	7	667	3.4045e+06	10	667	816294	8	667	6.90712e+06	11	577	725361	6	577	2266812	10	577	835207	6	577	4.25805e+06	10	577	305337	7	577
Q9JI39	0.97	ATP-binding cassette sub-family B member 10, mitochondrial	510480	2	501	303640	3	501	994320	2	501	292927	2	501	829465	2	501	321228	2	501	688883	2	408	119897	2	408	367306	2	408	156240	2	408	633120	2	408	303305	3	408
Q61102	0.96	ATP-binding cassette sub-family B member 7, mitochondrial	400878	3	1440	144074	4	1440	806294	4	1440	2.63392e+06	4	1440	1.48125e+06	4	1440	36685.7	2	1440	694331	4	1405	2267143	5	1405	583354	5	1405	374421	3	1405	853955	4	1405	1.92863e+06	5	1405
P48410	1.12	ATP-binding cassette sub-family D member 1	765311	1	813	268722	2	813	1.0631e+06	1	813	356485	1	813	1.27948e+06	2	813	253956	1	813	1.51544e+06	2	736	297592	2	736	1.07094e+06	1	736	5.86707e+06	1	736	4.80555e+06	1	736	331251	2	736
P55096	0.84	ATP-binding cassette sub-family D member 3	2.31877e+07	26	1143	9.99834e+06	23	1143	4.52978e+07	24	1143	2.05047e+07	25	1143	4.88747e+07	25	1143	1.79264e+07	25	1143	2.00491e+07	24	1079	1.34986e+07	26	1079	3.01614e+07	22	1079	1.20018e+07	25	1079	3.3634e+07	27	1079	1.86655e+07	26	1079
P61222	1.2	ATP-binding cassette sub-family E member 1	1.35127e+06	6	1546	466390	7	1546	2.64395e+06	7	1546	1.19387e+06	7	1546	2.21958e+06	6	1546	1.07799e+06	6	1546	1.47235e+06	6	1511	2.95958e+06	7	1511	855059	6	1511	1.90065e+06	7	1511	2.15681e+06	6	1511	3.768e+06	9	1511
Q6P542	1.1	ATP-binding cassette sub-family F member 1	601494	4	691	129998	4	691	800858	3	691	780998	5	691	923291	4	691	785109	5	691	921233	4	602	391198	4	602	853831	4	602	539207	5	602	917598	4	602	587918	4	602
Q99LE6	1.09	ATP-binding cassette sub-family F member 2	326903	1	1671	43177.8	2	1671	970743	2	1671	105884	1	1671	4.30111e+06	3	1671	215245	2	1671	568739	2	1641	1.39574e+06	3	1641	161882	2	1641	51986.1	1	1641	4.03957e+06	2	1641	910917	3	1641
Q7TMS5	1.16	ATP-binding cassette sub-family G member 2	1.54514e+07	13	94	917423	8	94	2.38376e+07	13	94	2.31524e+06	9	94	1.94219e+07	13	94	1.19147e+06	10	94	2.07043e+07	13	81	1.22427e+06	10	81	1.35313e+07	12	81	480553	6	81	1.27812e+07	11	81	1.10678e+06	8	81
Q99PE8	nd	ATP-binding cassette sub-family G member 5	477148	3	883	60247.5	1	883	990893	3	883	158376	2	883	795011	3	883	365909	3	883	1.27723e+06	4	813	0	0	813	965077	4	813	120115	4	813	1.16869e+06	5	813	54123.1	3	813
Q9DBM0	1.04	ATP-binding cassette sub-family G member 8	135218	2	1256	163046	2	1256	92365.1	1	1256	160308	2	1256	72353.7	1	1256	501508	2	1256	58178.7	1	1208	124834	2	1208	144411	2	1208	289302	2	1208	2404790	2	1208	284692	2	1208
Q91V92	0.5	ATP-citrate synthase	3.95972e+07	38	720	1.75996e+07	36	720	4.64671e+07	41	720	3.12314e+07	44	720	6.42596e+07	43	720	39155006	40	720	7.89017e+06	32	635	9.39519e+06	35	635	3.34362e+07	35	635	18123654	37	635	1.81593e+07	40	635	1.28638e+07	36	635
Q9CZ42	0.96	ATP-dependent (S)-NAD(P)H-hydrate dehydratase	722188	5	1091	73074.4	4	1091	1.23765e+06	6	1091	409461	3	1091	1.11583e+06	6	1091	196488	2	1091	1.23262e+06	6	1025	127445	4	1025	609093	6	1025	344062	2	1025	245231	3	1025	180486	4	1025
P12382	0.86	ATP-dependent 6-phosphofructokinase, liver type	1.03534e+06	5	1152	253065	6	1152	520923	4	1152	478778	6	1152	671512	5	1152	237461	3	1152	939587	5	1090	303618	3	1090	809996	5	1090	276873	5	1090	511267	6	1090	215735	4	1090
Q9JHS4	0.91	ATP-dependent Clp protease ATP-binding subunit clpX-like, mitochondrial	15548.5	1	267	10606.7	1	267	418955	2	267	72205.4	2	267	19845	1	267	97926.8	2	267	70669.3	1	604	53422.3	2	604	155250	2	604	83346.6	2	604	137181	2	604	83832.6	2	604
O70133	0.92	ATP-dependent RNA helicase A	1.14757e+07	24	503	5.26144e+06	26	503	7763150	22	503	6.85855e+06	22	503	1.26613e+07	22	503	5.26784e+06	19	503	9.69411e+06	23	410	4.65939e+06	23	410	1.7542e+07	25	410	4.90003e+06	19	410	11287042	23	410	6.79978e+06	24	410
Q91VR5	1.02	ATP-dependent RNA helicase DDX1	1.03755e+07	24	1655	2.40985e+06	24	1655	1.28325e+07	23	1655	4.36287e+06	25	1655	1.33048e+07	26	1655	4.83952e+06	27	1655	1.44049e+07	25	1625	5558325	26	1625	9.46451e+06	22	1625	5.3924e+06	25	1625	10172342	23	1625	7.37006e+06	28	1625
Q61655	0.8	ATP-dependent RNA helicase DDX19A	196941	1	365	119771	2	365	769974	2	365	235946	2	365	177916	1	365	223412	1	365	246453	1	843	145025	2	843	167560	1	843	0	0	843	412241	2	843	0	0	843
Q62167	0.96	ATP-dependent RNA helicase DDX3X	2.80837e+06	7	1553	799735	5	1553	5.85369e+06	8	1553	1.65431e+06	6	1553	5.06865e+06	8	1553	1.55418e+06	6	1553	4.4227e+06	8	1518	1.61101e+06	7	1518	2.45802e+06	7	1518	549328	5	1518	3.13056e+06	7	1518	1.73555e+06	5	1518
Q62095	0.92	ATP-dependent RNA helicase DDX3Y	460748	3	1512	207262	3	1512	645208	2	1512	457487	3	1512	884066	3	1512	436685	3	1512	645921	3	1477	278072	3	1477	389877	3	1477	242082	3	1477	326851	2	1477	263996	3	1477
Q6PGC1	1.01	ATP-dependent RNA helicase DHX29	79398.7	2	1891	40032.4	3	1891	161113	2	1891	100105	2	1891	1.01617e+06	3	1891	89265.7	3	1891	167052	2	1884	113657	3	1884	561860	3	1884	67373.7	3	1884	150724	2	1884	87442.1	3	1884
Q8VHK9	1.02	ATP-dependent RNA helicase DHX36	49494.1	1	601	6754.5	1	601	2.21257e+06	2	601	12372.4	1	601	56961.5	1	601	10034	1	601	28590.6	1	503	149125	2	503	20838.8	1	503	4168	1	503	48110.6	1	503	18437.7	1	503
Q60936	0.79	Atypical kinase COQ8A, mitochondrial	1.88221e+07	8	560	1.78295e+06	7	560	2.79869e+06	7	560	2.11674e+07	8	560	4.25294e+06	8	560	1.79246e+06	6	560	4.29778e+06	7	465	3.03681e+06	9	465	2.86593e+06	5	465	1.17072e+06	5	465	4.10984e+06	7	465	1.80333e+07	8	465
O88738	0.97	Baculoviral IAP repeat-containing protein 6	0	0	1648	159806	2	1648	26326.5	1	1648	141211	1	1648	23689.1	1	1648	159988	1	1648	7999.2	1	1619	97496	1	1619	372247	1	1619	91864.3	1	1619	394467	2	1619	113058	1	1619
Q9JLV1	1.14	BAG family molecular chaperone regulator 3	557430	3	900	65119	1	900	404948	2	900	195450	3	900	4.22708e+06	3	900	204348	3	900	863457	3	829	113958	1	829	716384	3	829	4.07792e+06	2	829	451741	2	829	98341.3	2	829
Q8CI32	0.92	BAG family molecular chaperone regulator 5	206654	1	1200	318089	1	1200	390401	2	1200	0	0	1200	137804	1	1200	68224.4	1	1200	286844	2	1140	58311.5	1	1140	334637	2	1140	40566.4	1	1140	286185	2	1140	112634	1	1140
P04919	1.09	Band 3 anion transport protein	837885	5	1839	638772	7	1839	616436	4	1839	398051	6	1839	986330	5	1839	375624	6	1839	1.12481e+06	5	1824	299200	6	1824	1508445	6	1824	551029	7	1824	981393	5	1824	482580	6	1824
O70318	0.92	Band 4.1-like protein 2	463417	3	1498	592013	3	1498	874246	3	1498	820505	3	1498	625420	2	1498	104142	2	1498	89354.6	2	1464	699933	3	1464	48007.9	1	1464	646355	4	1464	531187	3	1464	389931	3	1464
Q8BGS1	1	Band 4.1-like protein 5	320726	2	1172	724993	4	1172	912690	3	1172	762462	3	1172	1.70919e+06	3	1172	1.09029e+06	4	1172	809886	4	1109	417221	3	1109	892830	3	1109	892540	4	1109	336346	2	1109	1.02879e+06	4	1109
Q9R069	nd	Basal cell adhesion molecule	428128	2	1898	309119	2	1898	504752	1	1898	0	0	1898	2.18961e+06	1	1898	711857	2	1898	965162	2	1892	179572	2	1892	404966	1	1892	215092	3	1892	111739	1	1892	757272	1	1892
Q05793	0.85	Basement membrane-specific heparan sulfate proteoglycan core protein	3.3456e+06	15	107	3.01005e+06	13	107	6.3941e+06	16	107	5444343	13	107	1.21563e+07	17	107	4.89256e+06	12	107	1.77552e+07	15	286	5.81496e+06	13	286	5.84191e+06	17	286	5.60034e+06	16	286	6.82474e+06	18	286	408464	13	286
Q9CQC6	1.04	Basic leucine zipper and W2 domain-containing protein 1	44147.7	2	1767	11914.5	2	1767	71265.5	2	1767	21630.8	2	1767	81920.1	2	1767	20902.2	2	1767	58343.2	2	1748	9998.8	2	1748	12250.6	2	1748	7711.5	2	1748	56561.5	2	1748	15160.4	2	1748
Q91VK1	1.01	Basic leucine zipper and W2 domain-containing protein 2	44147.7	2	1767	11914.5	2	1767	71265.5	2	1767	21630.8	2	1767	81920.1	2	1767	20902.2	2	1767	58343.2	2	1748	9998.8	2	1748	12250.6	2	1748	7711.5	2	1748	56561.5	2	1748	15160.4	2	1748
Q2L4X1	1.01	Basic leucine zipper and W2 domain-containing protein 2	44147.7	2	1767	11914.5	2	1767	71265.5	2	1767	21630.8	2	1767	81920.1	2	1767	20902.2	2	1767	58343.2	2	1748	9998.8	2	1748	12250.6	2	1748	7711.5	2	1748	56561.5	2	1748	15160.4	2	1748
P18572	0.98	Basigin	2.20839e+06	3	474	166487	3	474	3.59525e+06	3	474	449335	3	474	3555636	3	474	683319	4	474	5.24703e+06	3	150	500455	4	150	3127840	3	150	364338	3	150	2.77044e+06	3	150	319527	2	150
P59017	1.07	Bcl-2-like protein 13	2.64643e+06	4	1521	267039	3	1521	781280	3	1521	684927	3	1521	281651	2	1521	452643	3	1521	255616	2	1484	390090	3	1484	54646.9	2	1484	140785	2	1484	620669	3	1484	884909	3	1484
O35153	nd	BET1-like protein	375124	2	1335	102715	1	1335	757255	1	1335	345391	2	1335	31846.3	1	1335	315936	1	1335	821884	2	326	134626	2	326	822494	2	326	119611	1	326	753318	2	326	185698	2	326
Q99NF1	1.05	Beta,beta-carotene 9',10'-oxygenase	0	0	1806	0	0	1806	218785	1	1806	109051	1	1806	250418	2	1806	104252	1	1806	0	0	39	0	0	39	0	0	39	151389	1	39	0	0	39	146538	2	39
P15535	1.05	Beta-1,4-galactosyltransferase 1	443343	4	1609	64957	1	1609	571046	3	1609	9412.6	3	1609	426753	3	1609	91605.8	2	1609	450540	3	1575	175317	3	1575	196024	3	1575	168001	2	1575	340763	3	1575	122966	2	1575
Q99L88	0.94	Beta-1-syntrophin	2.81732e+06	11	898	1.42675e+06	9	898	4173587	9	898	2.07976e+06	10	898	3.2679e+06	8	898	2.673e+06	8	898	4.10494e+06	7	365	604736	6	365	3.48626e+06	10	365	187277	4	365	2.75422e+06	9	365	1.24958e+06	9	365
Q01339	nd	Beta-2-glycoprotein 1	1.85067e+06	4	1851	770667	3	1851	1.53694e+06	3	1851	1.29081e+06	3	1851	4.15433e+06	3	1851	1.69022e+06	3	1851	1.45629e+06	4	1837	117337	3	1837	1.86601e+06	4	1837	1.72342e+06	3	1837	6.55134e+06	3	1837	2.8873e+06	3	1837
Q8BFZ3	0.96	Beta-actin-like protein 2	183211	1	1657	0	0	1657	4.18789e+06	2	1657	855752	1	1657	0	0	1657	0	0	1657	4977417	1	1627	74245	1	1627	377108	1	1627	0	0	1627	212827	1	1627	0	0	1627
Q8BWG8	nd	Beta-arrestin-1	312299	1	640	305811	3	640	911253	3	640	764965	4	640	620986	2	640	737846	4	640	817293	3	546	469667	2	546	1.50527e+06	4	546	612584	3	546	225400	3	546	228714	4	546
Q64685	0.81	Beta-galactoside alpha-2,6-sialyltransferase 1	110686	2	878	1366.3	1	878	0	0	878	340881	1	878	10806.8	1	878	0	0	878	210489	2	808	0	0	808	0	0	808	0	0	808	0	0	808	234196	1	808
P29416	nd	Beta-hexosaminidase subunit alpha	552112	1	1109	114233	1	1109	354147	2	1109	195803	1	1109	440619	2	1109	1.59074e+06	2	1109	166467	2	1042	193852	1	1042	897740	2	1042	101071	1	1042	905946	2	1042	1.70357e+06	2	1042
P20060	nd	Beta-hexosaminidase subunit beta	563153	3	800	30807.8	1	800	1.28418e+06	2	800	450170	2	800	1.01125e+06	2	800	72537.8	1	800	1.04171e+06	3	722	1.32709e+06	3	722	1.3032e+06	3	722	531667	2	722	769385	2	722	66204.1	1	722
O35490	1.85	Betaine--homocysteine S-methyltransferase 1	1.04264e+08	17	1212	1.80469e+07	17	1212	1.18161e+08	18	1212	30383999	16	1212	1.3497e+08	16	1212	3.30077e+07	16	1212	1.00495e+08	14	1152	4.81972e+07	17	1152	2.16902e+08	16	1152	5.27933e+07	16	1152	1.70439e+08	16	1152	7.95981e+07	14	1152
O88428	1.03	Bifunctional 3'-phosphoadenosine 5'-phosphosulfate synthase 2	1.30814e+06	6	856	435628	4	856	1711824	6	856	705066	6	856	2076500	5	856	780669	5	856	973085	6	785	577024	6	785	2.48046e+06	7	785	1.08849e+06	7	785	2.55073e+06	6	785	544193	5	785
Q9DBL7	0.94	Bifunctional coenzyme A synthase	291623	1	17	0	0	17	1.40993e+06	2	17	0	0	17	293712	1	17	0	0	17	268173	1	831	289446	2	831	438946	1	831	204727	1	831	1.48927e+06	2	831	46741	1	831
P34914	1.3	Bifunctional epoxide hydrolase 2	23985429	31	1009	1.19354e+07	31	1009	4.85454e+07	31	1009	2.10714e+07	33	1009	44093916	30	1009	1.76201e+07	30	1009	28644190	31	941	1.34924e+07	30	941	4.68284e+07	33	941	2.49108e+07	31	941	61974129	32	941	2.85233e+07	34	941
Q8CGC7	1.13	Bifunctional glutamate/proline--tRNA ligase	1.81078e+07	36	743	1.37825e+07	36	743	3.89763e+07	38	743	1.52707e+07	35	743	2.48754e+07	34	743	2.09198e+07	35	743	2.89517e+07	39	661	2.86633e+07	35	661	2.22806e+07	34	661	1.80914e+07	36	661	1.93334e+07	35	661	1.15156e+07	33	661
Q3UHN9	0.97	Bifunctional heparan sulfate N-deacetylase/N-sulfotransferase 1	414081	3	1507	232315	5	1507	493038	3	1507	411636	5	1507	812186	4	1507	453055	4	1507	791446	4	1472	82998.9	1	1472	1.03777e+06	4	1472	205722	4	1472	1.41147e+06	6	1472	197891	4	1472
Q91WG8	1.22	Bifunctional UDP-N-acetylglucosamine 2-epimerase/N-acetylmannosamine kinase	1.37517e+06	8	1111	537594	7	1111	1.81565e+06	7	1111	472414	5	1111	1.84867e+06	8	1111	529511	6	1111	2.20983e+06	7	1044	1.03343e+06	5	1044	1.6148e+06	6	1044	1.09149e+06	7	1044	4.09506e+06	9	1044	1837287	7	1044
Q91X34	1.23	Bile acid-CoA:amino acid N-acyltransferase	761138	5	338	254965	6	338	1.46935e+06	5	338	346722	6	338	1.75553e+06	6	338	237359	6	338	362238	5	930	337074	6	930	469815	5	930	232800	6	930	1.36677e+06	6	930	614848	6	930
Q4LDG0	0.94	Bile acyl-CoA synthetase	1.23476e+08	35	73	2.45705e+07	34	73	1.57848e+08	36	73	3.43134e+07	31	73	1.80248e+08	34	73	2.33019e+07	33	73	1.50798e+08	35	83	3.32618e+07	33	83	1.02632e+08	34	83	1.47037e+07	28	83	1.22425e+08	35	83	2.5542e+07	33	83
Q9QY30	0.87	Bile salt export pump	10940669	23	1126	6.94755e+06	29	1126	2.47304e+07	26	1126	1.11303e+07	26	1126	2.12714e+07	26	1126	1.14836e+07	29	1126	1.43176e+07	24	1058	5.93527e+06	27	1058	1.66179e+07	24	1058	6.39296e+06	25	1058	1.67357e+07	25	1058	7.65662e+06	24	1058
Q8R016	1.31	Bleomycin hydrolase	263150	2	851	182208	3	851	1.26931e+06	4	851	176436	2	851	1.27235e+06	4	851	368804	3	851	828864	3	777	291645	3	777	1.5859e+06	3	777	187307	2	777	2.10663e+06	4	777	795872	4	777
Q8R2Q8	nd	Bone marrow stromal antigen 2	208824	1	597	63196.8	1	597	887629	2	597	189366	1	597	897599	2	597	294580	1	597	792196	2	500	163254	1	500	711472	2	500	116455	1	500	219221	1	500	98272.5	1	500
Q6WVG3	1.11	BTB/POZ domain-containing protein KCTD12	0	0	519	34304.6	2	519	329447	2	519	56075.2	2	519	64700.4	1	519	0	0	519	0	0	424	100738	1	424	105367	1	424	0	0	424	102339	1	424	169154	2	424
Q922D8	1.05	C-1-tetrahydrofolate synthase, cytoplasmic	6.33994e+07	39	1319	3.52498e+07	33	1319	97540804	36	1319	4.94606e+07	33	1319	6.81821e+07	32	1319	4.84404e+07	31	1319	8.54645e+07	36	1276	1.07709e+08	40	1276	64501190	34	1276	4.89687e+07	34	1276	8.00157e+07	39	1276	4.59775e+07	34	1276
E9Q3C1	0.98	C2 domain-containing protein 2	646911	4	879	952043	5	879	1.30874e+06	4	879	1.28726e+06	4	879	1.03553e+06	4	879	1.29277e+06	5	879	899153	4	809	542258	4	809	740817	4	809	1.796e+06	5	809	872330	4	809	1143600	4	809
Q80W54	1.01	CAAX prenyl protease 1 homolog	582547	5	1468	405257	7	1468	2524967	8	1468	387745	6	1468	1.46569e+06	8	1468	411199	5	1468	1.20482e+06	5	1433	333715	6	1433	1.38953e+06	7	1433	418477	4	1433	953805	7	1433	332352	7	1433
Q921L3	0.94	Calcium load-activated calcium channel	259739	2	1578	39409.4	2	1578	353044	2	1578	83703	2	1578	295282	2	1578	59053	2	1578	186827	2	1541	184799	2	1541	1045903	2	1541	40375.9	2	1541	227148	2	1541	0	0	1541
Q8CD10	0.85	Calcium uptake protein 2, mitochondrial	211928	1	1647	125529	2	1647	438945	1	1647	20708.1	1	1647	347836	1	1647	0	0	1647	710900	2	1618	50468.6	1	1618	358104	1	1618	151490	2	1618	401677	1	1618	96560.1	1	1618
Q6PHZ2	1.05	Calcium/calmodulin-dependent protein kinase type II subunit delta	1.48445e+06	2	670	563823	2	670	1.15084e+07	1	670	41857.6	1	670	0	0	670	24170.8	1	670	1.11702e+07	3	580	52650.4	1	580	0	0	580	24771.4	1	580	2.09823e+06	1	580	58057.4	2	580
Q8BH59	0.94	Calcium-binding mitochondrial carrier protein Aralar1	5917816	9	442	1.61136e+06	10	442	6.98356e+06	9	442	2.72e+06	10	442	6.93283e+06	8	442	2.4824e+06	11	442	4.47086e+06	9	1053	2.75033e+06	11	1053	6.64287e+06	9	1053	2.54552e+06	8	1053	4.75234e+06	9	1053	2.20606e+06	10	1053
Q9QXX4	0.95	Calcium-binding mitochondrial carrier protein Aralar2	4.24226e+07	31	1419	2.03641e+07	29	1419	6.09157e+07	30	1419	3.16409e+07	30	1419	5.10639e+07	29	1419	27010602	29	1419	4.87148e+07	30	1384	2.67151e+07	32	1384	4.6407e+07	27	1384	2.02442e+07	27	1384	4.76392e+07	30	1384	25334224	30	1384
A2ASZ8	0.99	Calcium-binding mitochondrial carrier protein SCaMC-2	0	0	530	244322	3	530	150677	1	530	169321	2	530	1.11698e+06	2	530	112621	1	530	3.01193e+06	1	436	76239.2	2	436	1.27304e+06	3	436	127877	2	436	1.15164e+06	3	436	78137.9	1	436
Q6GQS1	0.98	Calcium-binding mitochondrial carrier protein SCaMC-3	25551.6	2	902	8813.2	2	902	29996.9	2	902	13719.5	2	902	743156	2	902	1.06715e+06	3	902	4363.6	1	832	9246.2	1	832	16526.3	2	832	12949.8	2	832	12649.6	2	832	6983.3	1	832
Q8K1N1	0.91	Calcium-independent phospholipase A2-gamma	85029.6	1	969	38052.1	1	969	0	0	969	113064	1	969	0	0	969	194097	2	969	250786	2	908	56542.1	1	908	0	0	908	76878.7	1	908	0	0	908	50517	1	908
Q99JT6	nd	Calfacilitin	1.47837e+06	5	1645	213718	2	1645	2550924	5	1645	1.06511e+06	2	1645	1.8063e+06	5	1645	684131	2	1645	2.03555e+06	5	1615	167587	1	1615	1.3136e+06	5	1615	190452	1	1615	1.08431e+06	5	1615	150439	1	1615
Q8C5W0	0.95	Calmin	530777	6	450	210845	5	450	772268	6	450	153446	6	450	966053	6	450	124947	5	450	1.01907e+06	5	744	182522	4	744	803187	6	744	259420	6	744	675214	6	744	284488	6	744
P35564	1.06	Calnexin	1.04952e+08	31	60	6.36789e+06	25	60	164867502	30	60	1.26231e+07	24	60	1.53957e+08	31	60	1.06432e+07	22	60	140140943	33	53	1.18839e+07	28	53	1.09491e+08	30	53	8.1464e+06	23	53	1.2403e+08	29	53	1.00439e+07	26	53
O08529	1.09	Calpain-2 catalytic subunit	30476.9	1	1838	580934	1	1838	18549.9	1	1838	1031175	3	1838	2.6263e+06	2	1838	1.91613e+06	3	1838	103318	1	1823	597167	2	1823	0	0	1823	598809	2	1823	51060.4	1	1823	1.08228e+06	2	1823
P14211	1.42	Calreticulin	2.43592e+07	26	275	6.73767e+06	25	275	4.59959e+07	25	275	1.17269e+07	24	275	3.54183e+07	24	275	8.86628e+06	23	275	4.14793e+07	24	989	1.79836e+07	26	989	2.49035e+07	26	989	7.4815e+06	21	989	2.85781e+07	24	989	9422677	21	989
P12367	1.03	cAMP-dependent protein kinase type II-alpha regulatory subunit	471948	5	1814	235201	5	1814	625628	5	1814	325739	6	1814	669633	4	1814	345238	7	1814	655441	5	1796	419280	7	1796	549547	4	1796	222132	6	1796	448265	4	1796	420975	6	1796
P31324	0.91	cAMP-dependent protein kinase type II-beta regulatory subunit	471948	5	1814	235201	5	1814	625628	5	1814	325739	6	1814	669633	4	1814	345238	7	1814	655441	5	1796	419280	7	1796	549547	4	1796	222132	6	1796	448265	4	1796	420975	6	1796
Q8VI47	1.1	Canalicular multispecific organic anion transporter 1	3.02325e+06	15	1402	811692	16	1402	3.52113e+06	14	1402	5.92797e+06	16	1402	5.54304e+06	15	1402	5.25825e+06	13	1402	2.8705e+06	13	1366	2.86113e+06	15	1366	3.77847e+06	13	1366	1.62382e+06	14	1366	7.37154e+06	15	1366	4.72883e+06	14	1366
B2RX12	1.05	Canalicular multispecific organic anion transporter 2	1.11201e+07	4	1417	1858138	5	1417	2.65883e+06	4	1417	3.71089e+06	4	1417	2897010	3	1417	3.66392e+06	4	1417	860467	3	1382	4.84795e+06	3	1382	1.01299e+07	4	1382	489441	2	1382	1.11042e+06	4	1382	2.72956e+06	3	1382
Q60865	1.01	Caprin-1	1.17026e+06	3	1209	691710	3	1209	2.84073e+06	3	1209	1.54331e+06	3	1209	3.55385e+06	3	1209	1.68337e+06	3	1209	2.26789e+06	3	1149	934447	3	1149	1704514	3	1149	1.28708e+06	3	1149	2.29278e+06	3	1149	1.21233e+06	3	1149
Q8C196	0.94	Carbamoyl-phosphate synthase [ammonia], mitochondrial	6.34612e+08	112	834	3.68972e+08	111	834	8.37553e+08	109	834	486051237	115	834	6.78092e+08	103	834	4.70571e+08	114	834	6.23006e+08	105	758	323208380	112	758	7.52895e+08	108	758	3.92817e+08	108	758	9.11872e+08	111	758	4.92092e+08	111	758
Q9WVT6	0.93	Carbonic anhydrase 14	630246	3	727	760319	3	727	549559	2	727	1.49004e+06	3	727	1.42708e+06	3	727	1.3067e+06	3	727	1.80216e+06	3	642	1.43009e+06	3	642	5.20909e+06	3	642	1146925	3	642	1.14636e+06	3	642	1.07581e+06	3	642
P16015	1.27	Carbonic anhydrase 3	1.1224e+07	13	425	4.04959e+06	12	425	1.3577e+07	12	425	5.38024e+06	12	425	9119896	11	425	3.36465e+06	13	425	7.19585e+06	12	592	4.05815e+06	13	592	1.26022e+07	14	592	3.41561e+06	11	592	1.41676e+07	11	592	7.95697e+06	13	592
Q91VT4	1.02	Carbonyl reductase family member 4	1.44105e+06	5	564	75265	3	564	2175841	4	564	602931	5	564	1.16514e+06	4	564	458716	4	564	1201924	5	469	788452	6	469	1.53458e+06	4	469	528705	7	469	1.25447e+06	4	469	491182	4	469
P23953	1.06	Carboxylesterase 1C	2.75543e+06	5	1758	1.85149e+06	9	1758	3.00268e+06	5	1758	1.28828e+06	8	1758	4.41479e+06	6	1758	858551	7	1758	2.56808e+06	5	1738	1.59232e+06	8	1738	2.07469e+06	5	1738	1.47678e+06	8	1738	2.18577e+06	4	1738	1.59534e+06	7	1738
Q8VCT4	1.09	Carboxylesterase 1D	2.5364e+07	18	125	7.23153e+06	20	125	4.5442e+07	20	125	8.37685e+06	20	125	3.80079e+07	21	125	9.45151e+06	21	125	1.89159e+07	19	246	4.87434e+06	17	246	2.37996e+07	18	246	8.73075e+06	21	246	2.76895e+07	20	246	9.25986e+06	18	246
Q64176	1.02	Carboxylesterase 1E	357963	3	1590	103244	3	1590	469135	3	1590	110429	3	1590	360311	3	1590	88595.3	3	1590	531724	3	1553	53285.8	3	1553	403248	3	1553	112064	3	1553	219503	2	1553	48392.1	3	1553
Q91WU0	1.05	Carboxylesterase 1F	1.78188e+07	16	300	7.07653e+06	17	300	2.36743e+07	16	300	9.19865e+06	17	300	2.18834e+07	17	300	9.73036e+06	14	300	8.77915e+06	15	289	1.64407e+07	12	289	15478970	18	289	6.19728e+06	15	289	1.49689e+07	16	289	5553152	15	289
Q63880	1.6	Carboxylesterase 3A	3.14466e+07	16	1448	1.65939e+07	13	1448	58666685	15	1448	2.88247e+07	13	1448	5.3531e+07	15	1448	2.31306e+07	10	1448	5.12313e+07	15	1414	1.99704e+07	14	1414	3.8535e+07	14	1414	1.96621e+07	13	1414	5.08896e+07	17	1414	24608567	14	1414
Q8VCU1	1.4	Carboxylesterase 3B	3901847	7	1350	1315976	4	1350	7.4222e+06	7	1350	2.30907e+06	4	1350	5.86957e+06	7	1350	2.59072e+06	3	1350	1.7578e+07	8	1307	8358158	5	1307	3.20411e+06	5	1307	1.76178e+06	3	1307	5.55879e+06	7	1307	1.63139e+06	5	1307
P58466	1.02	Carboxy-terminal domain RNA polymerase II polypeptide A small phosphatase 1	2.81441e+06	5	153	385710	3	153	6.06322e+06	5	153	1.04722e+06	4	153	4.47475e+06	5	153	533659	3	153	3.09683e+06	4	285	396845	3	285	2.30533e+06	5	285	613262	4	285	3.02793e+06	4	285	444969	3	285
P31809	0.93	Carcinoembryonic antigen-related cell adhesion molecule 1	832985	3	952	1.10976e+06	4	952	182506	2	952	717711	3	952	515250	3	952	27666.2	3	952	772347	3	891	3.50852e+06	3	891	584483	3	891	1.3172e+06	2	891	586817	3	891	899260	2	891
P97742	1.05	Carnitine O-palmitoyltransferase 1, liver isoform	2.85348e+07	24	1064	1.14118e+07	29	1064	3.9224e+07	25	1064	2.62389e+07	29	1064	4.14817e+07	27	1064	1.96129e+07	29	1064	3.33637e+07	27	999	1.894e+07	29	999	3.4252e+07	27	999	14376296	27	999	3.64669e+07	27	999	2.03128e+07	28	999
P52825	1	Carnitine O-palmitoyltransferase 2, mitochondrial	18756076	23	863	9.76312e+06	25	863	5.245e+07	27	863	1.58038e+07	27	863	3.88029e+07	26	863	41349037	27	863	5.0608e+07	25	792	1.03063e+07	22	792	5.75279e+07	27	792	36026425	27	792	2.13522e+07	23	792	1.29004e+07	25	792
Q8BVP5	nd	Casein kinase I isoform gamma-2	273366	2	237	2.35466e+06	4	237	849530	3	237	230466	3	237	826691	3	237	210581	3	237	5.80278e+06	4	855	46075.9	2	855	343831	3	855	4.49663e+06	4	855	405061	3	855	3770155	4	855
Q8C4X2	nd	Casein kinase I isoform gamma-3	273366	2	237	2.35466e+06	4	237	849530	3	237	230466	3	237	826691	3	237	210581	3	237	5.80278e+06	4	855	46075.9	2	855	343831	3	855	4.49663e+06	4	855	405061	3	855	3770155	4	855
Q60649	1.07	Caseinolytic peptidase B protein homolog	16577.5	1	423	471583	4	423	2.34559e+06	3	423	1.00054e+06	4	423	1.26916e+06	2	423	77247.9	2	423	2.48686e+06	4	483	52197.4	2	483	1748712	3	483	107923	4	483	267786	3	483	114444	2	483
P24270	1.21	Catalase	3.40034e+08	50	52	6.13148e+07	50	52	6.17437e+08	51	52	1.04169e+08	48	52	421682312	49	52	1.05502e+08	44	52	256184145	49	62	4.8877e+07	49	62	4.70784e+08	48	62	9.15829e+07	49	62	4.66281e+08	50	62	116331008	50	62
O88587	0.91	Catechol O-methyltransferase	1.87262e+07	16	1644	5.02319e+06	16	1644	56281207	16	1644	1.60548e+07	17	1644	5.12384e+07	16	1644	1.11096e+07	14	1644	1.87014e+07	16	1613	6.59441e+06	14	1613	1.43653e+07	14	1613	4.66474e+06	12	1613	2.45993e+07	15	1613	8.99439e+06	14	1613
P26231	1.03	Catenin alpha-1	42848193	25	515	38664404	24	515	55524151	24	515	2.72156e+07	24	515	3.33216e+07	21	515	1.70743e+07	24	515	4.42064e+07	22	421	1.30849e+08	22	421	54760913	23	421	5.53061e+07	25	421	3.53599e+07	21	421	51114743	23	421
Q61301	1.03	Catenin alpha-2	42848193	25	515	38664404	24	515	55524151	24	515	2.72156e+07	24	515	3.33216e+07	21	515	1.70743e+07	24	515	4.42064e+07	22	421	1.30849e+08	22	421	54760913	23	421	5.53061e+07	25	421	3.53599e+07	21	421	51114743	23	421
Q02248	1.02	Catenin beta-1	167213934	15	945	2.67311e+07	16	945	4.51521e+06	14	945	18206855	20	945	1.25449e+07	19	945	6.10805e+07	18	945	2.31854e+07	15	883	422745496	17	883	1.85962e+07	16	883	252293674	16	883	4.29907e+06	19	883	1.88751e+06	15	883
P30999	0.93	Catenin delta-1	43226313	44	58	4.87704e+06	40	58	6.56995e+07	43	58	6.25407e+06	38	58	5.20921e+07	47	58	4.72578e+06	36	58	5.4281e+07	43	51	6.06514e+06	36	51	4.53488e+07	43	51	9.20951e+06	37	51	58949047	44	51	5.35967e+06	34	51
P10605	0.98	Cathepsin B	945062	3	1010	145093	3	1010	1810056	3	1010	202886	3	1010	951969	3	1010	113453	3	1010	847711	3	942	293178	4	942	816815	4	942	118550	2	942	719385	4	942	205157	3	942
P18242	1.02	Cathepsin D	647454	2	459	106070	2	459	1.07926e+06	2	459	24805.8	1	459	807825	2	459	61844.8	1	459	980438	2	1211	190721	2	1211	579808	2	1211	565090	2	1211	510945	2	1211	250107	1	1211
Q9WUU7	nd	Cathepsin Z	0	0	201	0	0	201	1.90559e+06	1	201	177510	1	201	1.92324e+06	1	201	1759261	2	201	443468	1	1360	615891	1	1360	4.7859e+06	2	1360	0	0	1360	855886	1	1360	0	0	1360
P24668	1	Cation-dependent mannose-6-phosphate receptor	2.60506e+07	9	92	881314	8	92	4.24879e+07	9	92	1.03521e+06	7	92	4.51091e+07	9	92	2.47495e+06	7	92	3.70859e+07	9	74	1918880	8	74	2.90363e+07	9	74	938165	6	74	2.74992e+07	9	74	3.23709e+06	6	74
P18581	1.1	Cationic amino acid transporter 2	6.56637e+06	5	1664	1.02875e+06	3	1664	3.80127e+06	5	1664	1.7733e+06	5	1664	4.67842e+06	5	1664	957116	3	1664	5.76802e+06	5	1633	3.40066e+06	4	1633	7.30986e+06	5	1633	1.69634e+06	3	1633	4.05608e+06	5	1633	371339	2	1633
O35566	nd	CD151 antigen	2.24115e+06	4	141	116455	2	141	4.41912e+06	4	141	116834	2	141	4.63518e+06	5	141	109159	2	141	3.3717e+06	4	111	152420	3	111	3.62969e+06	5	111	132693	3	111	3.11125e+06	5	111	154158	3	111
Q61490	0.93	CD166 antigen	1.37849e+06	5	1077	278896	2	1077	4.54206e+06	5	1077	673798	5	1077	1.68511e+06	4	1077	458288	3	1077	2.56571e+06	6	402	851235	5	402	3.17089e+06	5	402	323217	3	402	3.14676e+06	5	402	1.89592e+06	5	402
Q9DCG2	1.31	CD302 antigen	45448.4	1	1908	98054.5	3	1908	1421699	3	1908	603769	3	1908	2.21137e+06	3	1908	406676	3	1908	0	0	1902	227419	2	1902	0	0	1902	187001	2	1902	815190	3	1902	174051	2	1902
P15379	nd	CD44 antigen	585383	2	357	0	0	357	1.25668e+06	1	357	26887.9	1	357	1.96764e+06	2	357	0	0	357	1.81083e+06	2	897	0	0	897	472687	1	897	300840	1	897	2.23954e+06	2	897	0	0	897
P35762	nd	CD81 antigen	2.91385e+06	4	196	429212	4	196	4.33481e+06	3	196	947606	4	196	3.39446e+06	4	196	660892	4	196	5.4691e+06	4	133	603396	4	133	2.4255e+06	4	133	378174	4	133	2878558	4	133	574730	3	133
P40237	0.99	CD82 antigen	6.08891e+06	5	112	1.05053e+06	5	112	1.10823e+07	5	112	1.70604e+06	5	112	1.08781e+07	5	112	620425	3	112	8.73838e+06	5	107	1695938	3	107	7.53861e+06	4	107	2.46687e+06	3	107	8.75219e+06	5	107	1.24012e+06	4	107
Q8BIF0	nd	CD99 antigen-like protein 2	533988	2	1714	20935.5	1	1714	72470.7	1	1714	103872	1	1714	45767.5	1	1714	66242.8	1	1714	1.58558e+06	2	1689	0	0	1689	148984	1	1689	0	0	1689	40302.6	1	1689	186224	2	1689
Q91WS0	0.89	CDGSH iron-sulfur domain-containing protein 1	1.21275e+07	7	1579	3.87681e+06	7	1579	15529376	6	1579	4.61105e+06	6	1579	1.79127e+07	7	1579	7.26343e+06	7	1579	8.89009e+06	6	1542	4.31128e+06	6	1542	1.36394e+07	7	1542	4.58036e+06	7	1542	9.81136e+06	6	1542	5.76873e+06	7	1542
Q9CQB5	1.04	CDGSH iron-sulfur domain-containing protein 2	274042	2	1493	198261	3	1493	566968	2	1493	411722	3	1493	421503	2	1493	324336	3	1493	615493	2	1456	349704	3	1456	413154	3	1456	241755	3	1456	296661	2	1456	281350	3	1456
Q99LM2	0.99	CDK5 regulatory subunit-associated protein 3	463126	7	1156	117517	4	1156	527669	5	1156	290079	5	1156	553682	5	1156	721245	6	1156	666285	6	1093	697972	5	1093	321882	5	1093	631195	5	1093	420159	5	1093	661612	4	1093
Q8VDP6	0.92	CDP-diacylglycerol--inositol 3-phosphatidyltransferase	224264	3	1026	0	0	1026	219042	2	1026	39233.9	2	1026	299517	2	1026	3576.4	1	1026	101286	2	960	12221	1	960	213352	3	960	0	0	960	179714	3	960	40232.6	2	960
Q8VDP4	1.03	Cell cycle and apoptosis regulator protein 2	0	0	989	10729	1	989	22075.8	1	989	0	0	989	0	0	989	59771.6	2	989	802521	2	925	0	0	925	0	0	925	60893.3	2	925	47229.3	1	925	38768.3	1	925
Q8VEK0	1.07	Cell cycle control protein 50A	46537.7	1	1369	109815	1	1369	1.16952e+06	3	1369	237844	2	1369	2.60176e+06	4	1369	2.05815e+06	2	1369	451783	2	1328	555548	2	1328	325458	2	1328	145646	2	1328	313197	2	1328	668602	2	1328
P60766	1.03	Cell division control protein 42 homolog	1.22335e+06	2	1452	1.13915e+06	2	1452	5.61943e+06	2	1452	1.23146e+06	3	1452	5.24563e+06	3	1452	2.141e+06	3	1452	9.13079e+06	3	1418	1.28099e+06	2	1418	1.19901e+06	2	1418	624628	2	1418	2.15663e+06	2	1418	806184	3	1418
Q8CII2	nd	Cell division cycle protein 123 homolog	3.09551e+06	2	1048	22463.6	1	1048	3.35226e+06	1	1048	691752	1	1048	2.68234e+06	1	1048	683584	1	1048	3.48141e+06	1	984	1.11265e+06	1	984	56678.2	2	984	614732	1	984	2.13594e+06	1	984	798666	1	984
Q8R2Y2	nd	Cell surface glycoprotein MUC18	186264	1	1396	126156	1	1396	185432	1	1396	272157	1	1396	150271	1	1396	251765	1	1396	494814	1	1359	241779	1	1359	580320	2	1359	295609	1	1359	324470	1	1359	406571	2	1359
Q9CXS4	0.88	Centromere protein V	3.42512e+06	6	1241	1.07018e+06	6	1241	5.09402e+06	6	1241	1003178	5	1241	4.25474e+06	6	1241	1.42758e+06	6	1241	2434920	6	1190	1.00671e+06	6	1190	2.17076e+06	6	1190	963271	6	1190	2.47496e+06	5	1190	4.35024e+06	7	1190
O54692	1.1	Centromere/kinetochore protein zw10 homolog	1.38032e+06	3	1889	271451	4	1889	2.26425e+06	4	1889	1.76581e+06	3	1889	2.2221e+06	4	1889	255360	2	1889	2388058	4	1882	863287	3	1882	2.12461e+06	3	1882	269572	2	1882	2.80359e+06	4	1882	1.59557e+06	3	1882
Q924Z4	0.98	Ceramide synthase 2	1.32591e+06	2	427	262380	2	427	2.08729e+06	2	427	623148	3	427	2.48343e+06	3	427	454970	4	427	1.15357e+06	2	645	404095	2	645	1.3414e+06	3	645	246748	2	645	1.34574e+06	2	645	485069	2	645
Q61147	1.24	Ceruloplasmin	383640	4	1132	293756	4	1132	441428	3	1132	1.03609e+06	4	1132	349532	2	1132	462421	3	1132	705604	5	1066	392481	4	1066	501250	3	1066	312955	3	1066	234660	1	1066	206688	2	1066
Q922Q9	1.24	Chitinase domain-containing protein 1	22676.5	1	1540	14313.8	1	1540	290855	1	1540	0	0	1540	37748.6	1	1540	227489	2	1540	515544	2	321	26625.5	1	321	0	0	321	0	0	321	148773	1	321	285199	2	321
Q99LI2	0.98	Chloride channel CLIC-like protein 1	1.23479e+06	4	1436	165884	4	1436	1.35918e+06	4	1436	324317	4	1436	1.21525e+06	3	1436	850896	4	1436	3.24297e+06	4	282	1193906	4	282	851407	4	282	516376	4	282	901070	3	282	422944	4	282
Q9QYB1	1.33	Chloride intracellular channel protein 4	17344.5	1	827	335152	4	827	1.77815e+06	3	827	700529	4	827	1.60209e+06	4	827	560184	3	827	2.9868e+06	3	751	988010	5	751	1.32888e+06	3	751	379150	4	751	1.39861e+06	3	751	567307	3	751
Q64505	1.56	Cholesterol 7-alpha-monooxygenase	15883.8	1	1869	0	0	1869	988349	3	1869	211515	2	1869	79890.3	1	1869	1070850	1	1869	293445	2	1861	329968	3	1861	137517	2	1861	97821	1	1861	739438	2	1861	93444.8	2	1861
Q8BJ64	0.91	Choline dehydrogenase, mitochondrial	4.32745e+07	37	598	2.5761e+07	34	598	5.80749e+07	36	598	1.40716e+07	32	598	4.71322e+07	33	598	2.40918e+07	31	598	27003043	33	501	1.0361e+07	28	501	37764088	32	501	1.52053e+07	32	501	4.11782e+07	35	501	2.53605e+07	35	501
Q6X893	nd	Choline transporter-like protein 1	2794202	7	1830	84559.5	5	1830	3.8329e+06	8	1830	1.50359e+06	6	1830	2.28051e+06	7	1830	1.70071e+06	5	1830	1.63478e+06	6	1814	249027	3	1814	933879	6	1814	424382	5	1814	1.29901e+06	8	1814	1.15142e+06	3	1814
Q8BGS7	0.98	Choline/ethanolaminephosphotransferase 1	0	0	191	1.02416e+06	2	191	812379	2	191	696	1	191	532437	2	191	0	0	191	34638.4	1	1737	32224.8	1	1737	49896.1	1	1737	0	0	1737	566860	2	1737	0	0	1737
P49586	0.8	Choline-phosphate cytidylyltransferase A	1.71933e+07	6	283	1.87387e+06	6	283	1.83675e+06	6	283	686252	5	283	1.29689e+06	6	283	680615	7	283	12969062	6	677	2.12266e+06	3	677	3.44599e+07	8	677	2.09444e+06	6	677	3.14574e+06	8	677	1.6928e+06	5	677
Q811Q9	nd	Choline-phosphate cytidylyltransferase B	1.71933e+07	6	283	1.87387e+06	6	283	1.83675e+06	6	283	686252	5	283	1.29689e+06	6	283	680615	7	283	12969062	6	677	2.12266e+06	3	677	3.44599e+07	8	677	2.09444e+06	6	677	3.14574e+06	8	677	1.6928e+06	5	677
Q03311	1.15	Cholinesterase	144124	2	1598	55576.2	2	1598	565803	3	1598	61699.6	1	1598	1298697	3	1598	16451.9	1	1598	207176	3	1560	68752.7	2	1560	1.47053e+06	1	1560	46539.4	2	1560	972197	3	1560	380931	3	1560
Q6PDQ2	0.93	Chromodomain-helicase-DNA-binding protein 4	83984.1	2	1800	93731.3	3	1800	107163	2	1800	46329	2	1800	146090	3	1800	108594	3	1800	116215	3	1783	54257.8	2	1783	48930.3	2	1783	69345.4	3	1783	36467	1	1783	37299.9	2	1783
A2A8L1	nd	Chromodomain-helicase-DNA-binding protein 5	83984.1	2	1800	93731.3	3	1800	107163	2	1800	46329	2	1800	146090	3	1800	108594	3	1800	116215	3	1783	54257.8	2	1783	48930.3	2	1783	69345.4	3	1783	36467	1	1783	37299.9	2	1783
P59242	0.85	Cingulin	56093.6	1	914	108651	2	914	811905	3	914	338300	4	914	78323.7	1	914	217623	2	914	18736	1	846	625374	1	846	499874	3	846	2.22192e+06	5	846	61745.4	1	846	158774	4	846
Q9CZU6	1	Citrate synthase, mitochondrial	1.37076e+07	11	208	2.23383e+06	10	208	9.66332e+06	11	208	3.57851e+06	10	208	9100056	11	208	2.97758e+06	9	208	5.26238e+06	11	1739	2.85822e+06	11	1739	1.20491e+07	11	1739	3.23349e+06	10	1739	5.53759e+06	11	1739	3.82609e+06	12	1739
Q68FD5	1.04	Clathrin heavy chain 1	4.37864e+07	68	1119	5.55359e+07	70	1119	1.21557e+08	67	1119	71722951	68	1119	7.08528e+07	65	1119	7.95162e+07	67	1119	1.18533e+08	68	1050	6.9645e+07	69	1050	5.80849e+07	60	1050	6.61539e+07	68	1050	1.34745e+08	64	1050	8.10589e+07	70	1050
Q99KN9	0.99	Clathrin interactor 1	0	0	1063	788.8	1	1063	154063	2	1063	1033	1	1063	67546.7	2	1063	0	0	1063	69576.8	1	998	1324294	2	998	73647.7	1	998	1.64744e+06	2	998	51650.6	2	998	153875	2	998
O88551	nd	Claudin-1	823819	1	238	104214	1	238	2.65979e+06	1	238	14318.6	1	238	5.23758e+06	2	238	0	0	238	3.6956e+06	2	167	0	0	167	634183	1	167	82315.9	1	167	1.48479e+06	1	167	0	0	167
Q9Z0G9	1.03	Claudin-3	3.93678e+06	4	1544	1.38171e+06	5	1544	1.51704e+07	5	1544	1.70708e+06	5	1544	1.17356e+07	5	1544	2.46541e+06	6	1544	1.51559e+07	5	185	1.51076e+06	5	185	7.83411e+06	5	185	1.82117e+06	6	185	8.98363e+06	5	185	1.52362e+06	5	185
Q9EPU4	0.92	Cleavage and polyadenylation specificity factor subunit 1	1.03276e+06	3	1625	96585.5	1	1625	515562	2	1625	216859	1	1625	222156	2	1625	411515	3	1625	309172	2	1592	199813	2	1592	124830	1	1592	130596	2	1592	834714	2	1592	411661	2	1592
O35218	0.98	Cleavage and polyadenylation specificity factor subunit 2	94257.6	2	939	0	0	939	210425	2	939	133494	1	939	35684.8	1	939	0	0	939	24170.9	1	875	36765.5	2	875	0	0	875	0	0	875	115232	2	875	27030.6	2	875
Q8VBZ3	1.03	Cleft lip and palate transmembrane protein 1 homolog	318032	3	1881	308221	5	1881	535442	3	1881	362525	3	1881	238568	2	1881	384787	3	1881	1.00903e+06	4	1873	1.06753e+06	6	1873	107796	2	1873	125861	3	1873	1.89844e+06	3	1873	401866	4	1873
Q5SW19	1.06	Clustered mitochondria protein homolog	7522087	18	895	5.11374e+06	22	895	8.77001e+06	20	895	7.02388e+06	23	895	1.35592e+07	24	895	6463456	25	895	1.77963e+07	25	825	9.22349e+06	22	825	1.36045e+07	20	825	8.71048e+06	23	825	9.66065e+06	22	825	9.49e+06	20	825
Q06890	1.3	Clusterin	367483	3	1668	86757.9	1	1668	510544	3	1668	118518	2	1668	339054	3	1668	192175	2	1668	586598	3	1637	226359	3	1637	411764	3	1637	34265.9	1	1637	350472	3	1637	119127	1	1637
Q91Y74	nd	CMP-N-acetylneuraminate-beta-galactosamide-alpha-2,3-sialyltransferase 4	897678	4	657	10392.4	2	657	2.41298e+06	3	657	540064	3	657	375390	4	657	848086	3	657	422382	3	567	1.8559e+06	3	567	1.09527e+06	2	567	5410.5	1	567	1.19797e+06	4	567	12307.3	2	567
O88947	nd	Coagulation factor X	482224	1	212	65133.3	1	212	4.19657e+06	2	212	320295	2	212	2.51741e+06	1	212	188795	1	212	2.41151e+06	1	1290	153366	1	1290	102557	1	1290	221674	1	1290	1.96018e+06	1	1290	417737	1	1290
Q80YC5	nd	Coagulation factor XII	333384	3	862	67402.1	3	862	221899	2	862	447.5	1	862	72498.9	2	862	115406	2	862	141226	2	791	30939.1	3	791	230719	3	791	162810	3	791	351214	3	791	40451	3	791
Q8CIE6	0.98	Coatomer subunit alpha	1.73333e+07	29	1360	1.14696e+07	36	1360	2.54889e+07	29	1360	1.32763e+07	29	1360	2.22737e+07	29	1360	1.48039e+07	29	1360	2.77403e+07	30	1318	11872468	31	1318	2.27335e+07	33	1318	8.1989e+06	30	1318	2.46974e+07	30	1318	1.35483e+07	33	1318
Q9JIF7	1.02	Coatomer subunit beta	5.78096e+06	18	1807	3.50819e+06	17	1807	1.19994e+07	20	1807	5.28534e+06	20	1807	1.09134e+07	20	1807	4.87858e+06	18	1807	9.99376e+06	19	1791	4.52565e+06	19	1791	1.17132e+07	20	1791	4.06966e+06	16	1791	10479964	21	1791	6.86024e+06	20	1791
O55029	1	Coatomer subunit beta'	5.28655e+06	18	1430	1.92265e+07	15	1430	1.10116e+07	17	1430	3.70617e+07	15	1430	1.83314e+07	18	1430	3.51962e+07	14	1430	7.6711e+06	18	1396	1.64872e+07	18	1396	5.75521e+06	15	1396	4.07805e+07	15	1396	6.98949e+06	17	1396	2.04584e+07	16	1396
Q5XJY5	0.87	Coatomer subunit delta	2329678	8	1583	939362	9	1583	5.27284e+06	9	1583	2.0023e+06	8	1583	4.79778e+06	9	1583	4.17454e+06	11	1583	2.93825e+06	8	1546	1673918	9	1546	4.16995e+06	9	1546	1.33958e+06	9	1546	3.14652e+06	9	1546	1.60534e+06	9	1546
O89079	1.13	Coatomer subunit epsilon	1.36404e+06	6	1284	804376	8	1284	3.13146e+06	7	1284	1.02927e+06	8	1284	3.31918e+06	7	1284	1334161	7	1284	5.22729e+06	7	1239	985022	6	1239	1.34546e+06	5	1239	781308	6	1239	1.97286e+06	8	1239	1.09968e+06	6	1239
Q9QZE5	1.02	Coatomer subunit gamma-1	4.19597e+07	15	867	8.1618e+07	24	867	6.18511e+07	19	867	142560422	22	867	8.09997e+07	18	867	130444981	24	867	71393029	20	797	7.22457e+07	23	797	4.88453e+07	19	797	8.28689e+07	25	797	6.51319e+07	20	797	1.01462e+08	23	797
Q9QXK3	1.03	Coatomer subunit gamma-2	2.75705e+06	7	1909	1.33365e+06	8	1909	3.54565e+06	7	1909	3.37954e+06	8	1909	4.2697e+06	8	1909	3.494e+06	7	1909	7.99318e+06	7	1903	2.1989e+06	6	1903	7.4796e+06	7	1903	1.89965e+06	7	1903	3.65718e+06	7	1903	3.63687e+06	8	1903
P18760	1.17	Cofilin-1	2.67258e+07	3	330	5.89703e+07	2	330	3.66692e+06	4	330	8.34538e+07	4	330	3.64841e+06	4	330	1.21229e+08	2	330	1.66181e+06	4	1667	4.69949e+07	2	1667	2.76308e+06	4	1667	8.91985e+07	3	1667	1546595	3	1667	4.57453e+07	4	1667
Q9D024	1.04	Coiled-coil domain-containing protein 47	828682	6	897	3.3096e+06	7	897	1.0644e+06	5	897	1.39159e+06	7	897	1.53259e+06	6	897	973285	7	897	1.00648e+06	6	828	696534	6	828	3.80875e+06	6	828	1.09954e+06	6	828	586643	5	828	685232	3	828
Q3URS9	0.88	Coiled-coil domain-containing protein 51	2.47299e+06	6	1112	669801	5	1112	6.6074e+06	7	1112	1.2472e+06	7	1112	3378950	7	1112	1.03324e+06	6	1112	3.14643e+06	6	1045	421158	6	1045	3.22684e+06	7	1045	688394	5	1045	836522	5	1045	945828	7	1045
Q91W50	1.08	Cold shock domain-containing protein E1	1.02951e+06	7	1656	1.17543e+06	7	1656	1.79426e+06	9	1656	1.24484e+06	6	1656	1.22538e+06	8	1656	164932	3	1656	1.62162e+06	8	1626	1.2297e+06	5	1626	770551	8	1626	2.49925e+06	9	1626	906402	7	1626	1.28672e+06	6	1626
Q04857	1	Collagen alpha-1(VI) chain	4.75152e+06	13	243	157803	8	243	4.09702e+06	11	243	429818	8	243	3.8016e+06	13	243	549340	9	243	4.83463e+06	13	203	738174	8	203	4.21918e+06	11	203	416500	7	203	5.56165e+06	13	203	569225	10	203
Q02788	0.88	Collagen alpha-2(VI) chain	830689	3	269	49366.7	2	269	387838	2	269	30846.3	2	269	1.20321e+06	3	269	96056.1	2	269	1.90726e+06	3	340	91698	2	340	647752	3	340	29272	1	340	1.22957e+06	3	340	97706.1	2	340
P01027	1.28	Complement C3	3.34695e+07	31	682	7.66033e+06	31	682	7.22382e+07	29	682	2.46286e+07	33	682	5.39979e+07	26	682	1.20168e+07	25	682	6.18082e+07	31	590	1.20767e+07	29	590	5.50251e+07	31	590	1.81669e+07	30	590	4.74387e+07	26	590	1.87885e+07	26	590
P01029	1.16	Complement C4-B	3.77319e+06	15	864	2.80825e+06	16	864	3.35244e+06	15	864	1792248	14	864	2.30256e+06	12	864	4.2568e+06	13	864	5.91538e+06	19	794	3.15227e+06	13	794	5659400	15	794	2.82851e+06	15	794	4.07728e+06	17	794	1.94085e+06	14	794
P06684	1.24	Complement C5	75661.8	3	1128	34390	3	1128	78670.9	2	1128	54699	3	1128	108861	3	1128	41112.1	3	1128	337602	3	1062	51697.5	3	1062	41558.8	3	1062	14692.7	2	1062	107487	3	1062	51251.7	3	1062
Q8K182	1.29	Complement component C8 alpha chain	1.98714e+06	5	570	117854	2	570	5.1225e+06	7	570	9.05371e+06	3	570	1.65502e+06	4	570	1.01409e+07	5	570	4.62796e+06	4	474	1.89226e+06	3	474	1.09658e+06	3	474	9.81049e+06	4	474	2.83959e+06	5	474	9567580	4	474
Q8BH35	1.15	Complement component C8 beta chain	274736	1	32	0	0	32	101230	1	32	0	0	32	0	0	32	0	0	32	3658858	2	1176	128597	1	1176	0	0	1176	230044	1	1176	343147	2	1176	8071.5	1	1176
Q8VCG4	1.13	Complement component C8 gamma chain	1.96475e+07	3	405	8949341	5	405	35510271	5	405	1.46788e+07	6	405	2.69158e+07	3	405	1.519e+07	4	405	2.26955e+07	5	1844	2.71552e+07	7	1844	2.60524e+07	5	1844	1.28498e+07	4	1844	1.9867e+07	2	1844	2.72319e+07	5	1844
P04186	1.32	Complement factor B	20975.6	1	413	30064.3	2	413	174307	2	413	41261.9	2	413	152894	2	413	35413.9	2	413	168285	2	793	44179.5	2	793	106726	2	793	72.7	1	793	180624	2	793	31899.5	1	793
P06909	1.24	Complement factor H	2640647	5	492	325206	3	492	2.40262e+06	5	492	444503	3	492	9.64682e+06	6	492	386643	2	492	5601789	5	194	1341933	4	194	6.19013e+06	5	194	836260	4	194	7.98513e+06	5	194	2.00029e+06	5	194
Q61129	nd	Complement factor I	666368	3	556	449551	2	556	770094	3	556	110294	3	556	966446	3	556	770690	2	556	542626	3	283	768332	2	283	847020	3	283	42339.8	2	283	455485	3	283	60531.8	3	283
Q6A0A9	1.02	Constitutive coactivator of PPAR-gamma-like protein 1	5.15054e+06	12	1465	3.11223e+06	15	1465	11645509	12	1465	3708154	15	1465	9.69867e+06	11	1465	3.55297e+06	13	1465	3.59708e+06	11	1430	3.51504e+06	12	1430	1.60095e+07	13	1430	2.67808e+06	12	1430	9.78118e+06	11	1430	3.47831e+06	14	1430
O88543	1.01	COP9 signalosome complex subunit 3	1.64767e+06	1	1660	15068.6	1	1660	2.07603e+06	2	1660	2.3468e+06	2	1660	1240139	2	1660	48383.6	1	1660	2.59551e+06	2	1629	2.42103e+06	1	1629	2.8112e+06	1	1629	0	0	1629	1628381	2	1629	2.5382e+06	2	1629
O88544	1.01	COP9 signalosome complex subunit 4	58263.8	1	1658	5823496	1	1658	56420.2	1	1658	4.26619e+06	2	1658	8.09691e+06	3	1658	0	0	1658	126705	1	35	0	0	35	0	0	35	0	0	35	9.87467e+06	2	35	0	0	35
Q64446	0.77	Copper-transporting ATPase 2	82641.2	2	714	20071.7	2	714	10452.6	1	714	104502	2	714	141613	2	714	91773.6	2	714	32228.8	1	627	62466.2	2	627	0	0	627	141160	1	627	28756.4	1	627	59322.2	2	627
Q3UMF0	1.05	Cordon-bleu protein-like 1	207191	4	1441	405961	5	1441	311262	5	1441	165057	5	1441	271458	4	1441	197861	5	1441	364738	4	1406	128136	4	1406	277030	5	1406	112849	4	1406	249776	5	1406	140497	4	1406
Q9QZQ8	0.95	Core histone macro-H2A.1	2.67916e+06	6	1653	3.50696e+06	8	1653	5953963	6	1653	5.39174e+06	8	1653	4.90226e+06	6	1653	3.34639e+06	8	1653	3.58423e+06	6	1623	4.80958e+06	8	1623	4.37872e+06	6	1623	1.77215e+06	7	1623	2.89499e+06	7	1623	6.92865e+06	8	1623
O89053	1.07	Coronin-1A	184726	1	1429	77218.5	1	1429	291789	1	1429	100449	1	1429	583567	2	1429	936998	2	1429	267915	1	1395	84547.2	1	1395	28584.4	1	1395	53417.6	1	1395	221976	1	1395	104312	1	1395
Q9WUM3	1.37	Coronin-1B	1.81183e+06	5	1696	195252	4	1696	3.87287e+06	5	1696	642191	5	1696	2.4093e+06	5	1696	600116	4	1696	2.03609e+06	5	1666	324333	4	1666	1.70435e+06	5	1666	679795	5	1666	2017441	5	1666	779978	5	1666
Q9WUM4	nd	Coronin-1C	1.51611e+06	8	1499	524810	5	1499	2208545	7	1499	679976	7	1499	8.61357e+06	9	1499	792870	6	1499	985903	6	1465	576258	7	1465	958933	6	1465	817722	7	1465	1203655	7	1465	290032	4	1465
P50172	0.64	Corticosteroid 11-beta-dehydrogenase isozyme 1	4.26371e+07	24	391	1.11183e+07	22	391	5.9312e+07	25	391	2.00142e+07	23	391	5.45286e+07	23	391	1.5246e+07	19	391	2.58524e+07	25	122	7.94109e+06	22	122	3.03541e+07	22	122	8245192	19	122	3.9123e+07	24	122	1.01273e+07	22	122
P97792	0.91	Coxsackievirus and adenovirus receptor homolog	1.01854e+07	10	98	1.37039e+06	6	98	1.49094e+07	10	98	793423	7	98	11626719	10	98	1.15629e+06	9	98	6.97027e+06	10	115	1.27225e+06	8	115	1.13677e+07	10	115	486802	7	115	9.39976e+06	10	115	1.85159e+06	7	115
Q91YT8	nd	CSC1-like protein 1	700672	2	792	0	0	792	405380	1	792	0	0	792	256483	1	792	98185.9	1	792	300409	1	11	0	0	11	249820	1	11	0	0	11	0	0	11	0	0	11
Q3TWI9	0.98	CSC1-like protein 2	1.32725e+07	4	1643	1.46022e+07	3	1643	2.2334e+07	4	1643	14548324	4	1643	1.35253e+07	5	1643	20308488	4	1643	1.03403e+07	4	1611	4.43129e+07	3	1611	1.68947e+07	4	1611	1.41391e+07	4	1611	8.27611e+06	4	1611	12589289	1	1611
Q91V08	0.88	C-type lectin domain family 2 member D	1.89958e+06	5	957	159193	4	957	5.16283e+06	6	957	677571	4	957	5.12508e+06	7	957	784755	4	957	926286	6	898	979323	4	898	1.43453e+06	5	898	1123302	4	898	2.00568e+06	4	898	6099	1	898
P70194	0.9	C-type lectin domain family 4 member F	588498	4	784	66024.6	3	784	980673	4	784	161869	1	784	856006	4	784	82559	2	784	714462	3	707	153025	4	707	358411	4	707	188429	3	707	1.0906e+06	6	707	208284	5	707
Q8BNX1	0.97	C-type lectin domain family 4 member G	1.73237e+06	5	1287	1075989	6	1287	3.35165e+06	4	1287	1.72158e+06	6	1287	5.27967e+06	6	1287	1172170	5	1287	4.94401e+06	6	1242	1.76487e+06	6	1242	3.66315e+06	6	1242	1.08901e+06	5	1242	2.83778e+06	5	1242	2.10265e+06	5	1242
P28659	1	CUGBP Elav-like family member 1	459473	2	1470	61184.5	1	1470	931220	2	1470	579148	2	1470	685862	2	1470	509603	2	1470	636982	2	1435	123991	2	1435	593711	2	1435	453896	2	1435	345707	2	1435	505888	2	1435
Q9WTX6	1.02	Cullin-1	141966	2	931	245617	3	931	400689	2	931	460708	3	931	389705	3	931	171336	2	931	48448.9	1	865	367672	3	865	475728	3	865	1.02497e+06	3	865	255128	3	865	69410.1	1	865
Q9D4H8	0.9	Cullin-2	36291.4	1	540	52417.4	2	540	163887	1	540	75255.3	2	540	164783	2	540	91920.8	2	540	144958	2	447	63569.3	1	447	98998.9	1	447	14581	1	447	71476	1	447	114898	2	447
Q9JLV5	0.99	Cullin-3	224941	3	574	167040	3	574	607416	4	574	337819	3	574	1.18921e+06	5	574	362004	3	574	401299	4	479	130850	2	479	1.15709e+06	4	479	611618	4	479	719604	4	479	626015	4	479
Q3TCH7	0.95	Cullin-4A	144322	5	1548	100512	4	1548	409875	6	1548	330898	6	1548	369847	5	1548	407140	7	1548	1.58395e+06	6	1513	654463	3	1513	446858	5	1513	118799	4	1513	1.43008e+06	7	1513	731953	4	1513
Q6ZQ38	0.97	Cullin-associated NEDD8-dissociated protein 1	2.5437e+06	6	1749	1.29992e+06	7	1749	4.09509e+06	7	1749	580092	6	1749	5.48882e+06	7	1749	2.94369e+07	7	1749	713208	5	1726	1.31697e+06	8	1726	844600	6	1726	403641	6	1726	3.68589e+07	8	1726	972728	7	1726
Q8BGU5	0.76	Cyclin-Y	1.26396e+06	5	136	172250	4	136	1664738	5	136	223447	5	136	1.57888e+06	5	136	248603	6	136	867046	6	173	249900	5	173	1.19719e+06	5	173	67333.7	4	173	589258	5	173	50111.8	3	173
Q91WT9	1.13	Cystathionine beta-synthase	2.76465e+06	8	1681	790879	8	1681	6.06242e+06	10	1681	1034664	8	1681	3.96422e+06	11	1681	1174277	7	1681	4.8885e+06	8	1651	2.32168e+06	9	1651	6.18979e+06	10	1651	5.69592e+06	10	1651	6.58206e+06	11	1651	2.45715e+06	9	1651
Q8VCN5	1.33	Cystathionine gamma-lyase	5.59707e+06	7	356	2.16315e+06	8	356	8.61713e+06	7	356	4.57973e+06	8	356	4.15103e+06	6	356	836666	6	356	7.98905e+06	7	589	1.70865e+06	5	589	6.24564e+06	7	589	1.86509e+06	5	589	8.72141e+06	7	589	2888120	7	589
P50462	nd	Cysteine and glycine-rich protein 3	0	0	1355	0	0	1355	1.13398e+06	1	1355	0	0	1355	2.99758e+06	2	1355	4.40544e+06	1	1355	0	0	1312	0	0	1312	1.67393e+06	1	1312	1.51168e+06	1	1312	939799	1	1312	1.49013e+06	1	1312
Q9D1P4	nd	Cysteine and histidine-rich domain-containing protein 1	196359	1	853	56429.3	2	853	495062	2	853	176760	2	853	286275	2	853	183288	2	853	0	0	781	135036	2	781	276234	1	781	179844	2	781	236921	2	781	144291	2	781
Q9Z1J3	0.94	Cysteine desulfurase, mitochondrial	778014	6	1565	330237	7	1565	1743210	8	1565	560207	6	1565	936987	4	1565	352626	5	1565	1.16657e+06	6	1528	406217	5	1528	1.75124e+06	9	1528	379371	5	1528	1.05111e+06	5	1528	448838	7	1528
Q9ER72	1.21	Cysteine--tRNA ligase, cytoplasmic	232498	4	596	499747	4	596	15402080	6	596	7.14455e+06	6	596	1.11235e+07	5	596	6.53924e+06	4	596	537265	5	499	2.50237e+06	5	499	264243	4	499	3.52313e+06	5	499	518206	4	499	1.1502e+06	5	499
Q61093	1	Cytochrome b-245 heavy chain	2.14077e+06	6	270	185126	6	270	2.78258e+06	6	270	296281	6	270	2.5898e+06	6	270	218251	5	270	648832	4	1614	386808	5	1614	870107	5	1614	115668	4	1614	893678	5	1614	275859	5	1614
P56395	1.08	Cytochrome b5	2.15383e+06	6	641	1998470	7	641	5.24714e+06	6	641	3.04434e+06	5	641	5.69054e+06	7	641	3.24985e+06	7	641	3.72877e+06	6	547	2.99377e+06	7	547	4.2157e+06	7	547	3.27962e+06	5	547	3.7329e+06	6	547	2.62805e+06	7	547
Q9CQX2	0.88	Cytochrome b5 type B	3.01212e+07	8	339	6.67347e+06	8	339	5.63069e+07	6	339	1.38798e+07	7	339	4.62001e+07	6	339	1.29794e+07	6	339	2.269e+07	8	112	5.93656e+06	7	112	2.75731e+07	7	112	6.82347e+06	7	112	2.51944e+07	6	112	7.35161e+06	7	112
Q9CZ13	0.92	Cytochrome b-c1 complex subunit 1, mitochondrial	7.63792e+07	26	1127	3.38879e+07	28	1127	1.26819e+08	30	1127	4.47232e+07	28	1127	9.51436e+07	27	1127	4.66617e+07	29	1127	6.86244e+07	26	1059	4.02219e+07	28	1059	7.05558e+07	25	1059	3.53548e+07	29	1059	7.02929e+07	28	1059	4.73265e+07	29	1059
Q9DB77	0.86	Cytochrome b-c1 complex subunit 2, mitochondrial	50739805	20	159	9.80733e+06	15	159	8.41884e+07	22	159	1.62468e+07	16	159	5.69675e+07	20	159	1.53669e+07	20	159	52806176	19	77	1.12379e+07	16	77	5.30488e+07	19	77	1.18474e+07	17	77	5.48819e+07	21	77	1.35939e+07	17	77
P99028	0.96	Cytochrome b-c1 complex subunit 6, mitochondrial	361912	2	1816	23918.2	1	1816	749198	2	1816	269688	2	1816	575220	2	1816	265945	2	1816	290977	2	1798	315721	2	1798	476799	2	1798	213862	2	1798	513161	2	1798	185351	2	1798
Q9CR68	0.96	Cytochrome b-c1 complex subunit Rieske, mitochondrial	17595792	8	280	3.40321e+06	10	280	29760046	10	280	4170118	8	280	2.17092e+07	9	280	3.98664e+06	8	280	2.32525e+07	9	103	5.01294e+06	8	103	2.57812e+07	7	103	4.52444e+06	9	103	2.23773e+07	9	103	4.22952e+06	8	103
P00397	0.98	Cytochrome c oxidase subunit 1	618188	2	421	36208.3	1	421	1.78296e+06	3	421	285415	3	421	1.76017e+06	3	421	108981	2	421	380770	2	1849	217400	2	1849	704371	2	1849	9347.3	1	1849	961849	3	1849	134434	2	1849
P00405	0.95	Cytochrome c oxidase subunit 2	2.29525e+07	10	127	5.73029e+06	10	127	3.75114e+07	11	127	9.28759e+06	11	127	3.36652e+07	10	127	2.84541e+07	11	127	2.0544e+07	10	601	1.23961e+07	9	601	2.11567e+07	10	601	7.79824e+06	11	601	2.36043e+07	10	601	6.24549e+06	7	601
P19783	0.9	Cytochrome c oxidase subunit 4 isoform 1, mitochondrial	1.48403e+06	5	1711	898435	5	1711	3.01918e+06	4	1711	1.441e+06	5	1711	2.58528e+06	5	1711	1.56225e+06	5	1711	1.4914e+06	5	1684	702300	4	1684	1.38683e+06	3	1684	1203456	4	1684	1.72359e+06	5	1684	1.13832e+06	4	1684
P19536	0.93	Cytochrome c oxidase subunit 5B, mitochondrial	5.70647e+06	2	748	1.10695e+06	1	748	8.72045e+06	2	748	1.72048e+06	1	748	8.91321e+06	2	748	2730565	2	748	7.02703e+06	2	223	333986	2	223	8.30278e+06	2	223	2.60613e+06	2	223	4.73959e+06	2	223	2.67698e+06	2	223
P62897	1.07	Cytochrome c, somatic	1.45721e+07	10	419	5.41985e+06	10	419	2.35012e+07	9	419	7.84736e+06	9	419	24600184	9	419	8.7332e+06	10	419	1.8325e+07	10	1868	3.66252e+07	10	1868	1.07637e+07	8	1868	9.03643e+06	10	1868	1.23684e+07	9	1868	2.81594e+07	10	1868
Q9D0M3	0.96	Cytochrome c1, heme protein, mitochondrial	6.418e+07	29	1274	2.24341e+07	25	1274	102186129	29	1274	3.47725e+07	24	1274	8.03115e+07	28	1274	3.28194e+07	24	1274	5.45811e+07	27	1228	6.6515e+07	28	1228	5.63371e+07	27	1228	3.35481e+07	26	1228	5.39272e+07	30	1228	7.15351e+07	28	1228
P00186	1.17	Cytochrome P450 1A2	1.21111e+08	25	299	1.68919e+07	26	299	3.86974e+07	24	299	1.42447e+07	25	299	4.257e+07	25	299	2.28833e+07	23	299	4.96721e+07	27	323	2.30537e+08	23	323	42483365	24	323	1.58813e+08	25	323	5.05617e+07	27	323	46579389	25	323
P56593	1.2	Cytochrome P450 2A12	29696461	32	333	8.65611e+06	29	333	4.12532e+07	29	333	1.47572e+07	28	333	3.42059e+07	28	333	1.23254e+07	30	333	5.15119e+07	31	382	14400500	32	382	3.70279e+07	29	382	8.31933e+06	27	382	3.65434e+07	30	382	1.67028e+07	28	382
P20852	1.22	Cytochrome P450 2A5	111822	1	1373	100717	2	1373	73227	1	1373	237906	2	1373	142184	2	1373	27623	1	1373	418050	2	1332	252609	2	1332	789866	2	1332	56706.7	1	1332	55318.9	1	1332	102977	2	1332
P12791	1.3	Cytochrome P450 2B10	36095.9	1	971	2385.2	1	971	12334.9	2	971	4840	1	971	20731	2	971	5819	1	971	15871.3	2	909	2930.6	1	909	192372	1	909	63829.5	2	909	180076	2	909	22535.7	1	909
Q64458	0.93	Cytochrome P450 2C29	7.55916e+07	23	229	2.89045e+07	21	229	1.26366e+08	25	229	42078332	25	229	1.0658e+08	22	229	3.11059e+07	21	229	5.83689e+07	24	154	1.98437e+07	16	154	1.06324e+08	23	154	3.27587e+07	22	154	1.04862e+08	26	154	3.52577e+07	18	154
P56654	1.12	Cytochrome P450 2C37	7.50222e+06	7	880	1.58242e+06	8	880	6.40437e+06	7	880	1.95932e+06	8	880	5.79991e+06	8	880	1.46369e+06	7	880	7.50371e+06	7	810	1.29076e+06	7	810	6.83572e+06	7	810	2.20975e+06	8	810	7.40392e+06	8	810	3.09823e+06	8	810
P56657	0.79	Cytochrome P450 2C40	9.32888e+06	13	451	5.31064e+06	15	451	1.71324e+07	15	451	1.10031e+07	18	451	1.76342e+07	15	451	8.2517e+06	18	451	1.06093e+07	15	1877	7.29919e+06	18	1877	1.60007e+07	15	1877	5.40854e+06	18	1877	1.40837e+07	14	1877	6025007	17	1877
Q91X77	1.21	Cytochrome P450 2C50	7.44889e+06	9	1395	1.31916e+06	7	1395	1.09934e+07	9	1395	3621913	9	1395	1.03996e+07	9	1395	2.48626e+06	8	1395	1.20115e+07	9	1358	1.58323e+06	8	1358	1.10844e+07	9	1358	2.4666e+06	9	1358	1.16567e+07	8	1358	4.40459e+06	9	1358
Q6XVG2	1.03	Cytochrome P450 2C54	1.85795e+07	17	1852	4.23633e+06	13	1852	2.50865e+07	15	1852	1.20676e+07	14	1852	23071019	15	1852	9.96852e+06	14	1852	1.49127e+07	14	1838	6.55704e+06	13	1838	2.21249e+07	15	1838	6.58922e+06	15	1838	23538551	17	1838	1.04441e+07	14	1838
Q91W64	1.05	Cytochrome P450 2C70	1.70309e+07	23	1765	7.29906e+06	25	1765	3.80685e+07	27	1765	2.07916e+07	26	1765	3.91609e+07	28	1765	1.67775e+07	27	1765	3.62379e+07	25	1747	1.61928e+07	25	1747	2.06588e+07	22	1747	6.16093e+06	21	1747	2.18764e+07	25	1747	1.36475e+07	26	1747
P24456	0.82	Cytochrome P450 2D10	3.26421e+07	13	293	1.52391e+07	13	293	57113616	13	293	2.02717e+07	11	293	5.79762e+07	14	293	1.62198e+07	10	293	4.22859e+07	13	552	1.89821e+07	12	552	2.90769e+07	13	552	7.75618e+06	10	552	3.96746e+07	13	552	2.53883e+07	12	552
P24457	0.88	Cytochrome P450 2D11	3.26421e+07	13	293	1.52391e+07	13	293	57113616	13	293	2.02717e+07	11	293	5.79762e+07	14	293	1.62198e+07	10	293	4.22859e+07	13	552	1.89821e+07	12	552	2.90769e+07	13	552	7.75618e+06	10	552	3.96746e+07	13	552	2.53883e+07	12	552
Q8CIM7	0.94	Cytochrome P450 2D26	1.12896e+08	23	379	1.84355e+07	25	379	2.53354e+08	26	379	3.86473e+07	24	379	2.82828e+08	25	379	2.3901e+07	23	379	2.36231e+08	25	174	2.29769e+07	22	174	1.25689e+08	25	174	1.69529e+07	22	174	1.63396e+08	25	174	2.614e+07	24	174
P11714	0.9	Cytochrome P450 2D9	3.05583e+07	21	593	1.07752e+07	22	593	7.6081e+07	23	593	2.07916e+07	19	593	6.36056e+07	23	593	1.64103e+07	19	593	2.97054e+07	19	498	1.63772e+07	19	498	3.06355e+07	21	498	1.45721e+07	17	498	4.71254e+07	23	498	2.26638e+07	20	498
Q05421	1.28	Cytochrome P450 2E1	8.65719e+07	34	487	1.67564e+07	34	487	1.94652e+08	39	487	52736030	36	487	1.56851e+08	39	487	3.83469e+07	35	487	1.60336e+08	40	1262	5.65022e+07	36	1262	1.49917e+08	35	1262	3.7629e+07	33	1262	1.31868e+08	37	1262	6.40191e+07	36	1262
P33267	0.94	Cytochrome P450 2F2	5.04047e+07	36	1511	1.441e+07	32	1511	7.16625e+07	36	1511	2.92669e+07	33	1511	6.67898e+07	34	1511	1.95535e+07	30	1511	6.32799e+07	37	1476	2.81157e+07	33	1476	4.97888e+07	39	1476	1.72163e+07	33	1476	5.592e+07	38	1476	2.73913e+07	35	1476
O54749	1.04	Cytochrome P450 2J5	1.06982e+07	20	167	3.41755e+06	23	167	2.00207e+07	25	167	5.2751e+06	22	167	2.22326e+07	24	167	4.04289e+06	21	167	1.68394e+07	22	101	4.9647e+06	22	101	1.85762e+07	23	101	3.87772e+06	20	101	1.56272e+07	24	101	5.76099e+06	24	101
O54750	1.09	Cytochrome P450 2J6	1.06982e+07	20	167	3.41755e+06	23	167	2.00207e+07	25	167	5.2751e+06	22	167	2.22326e+07	24	167	4.04289e+06	21	167	1.68394e+07	22	101	4.9647e+06	22	101	1.85762e+07	23	101	3.87772e+06	20	101	1.56272e+07	24	101	5.76099e+06	24	101
Q64459	0.7	Cytochrome P450 3A11	3.93672e+07	28	723	2.56179e+07	25	723	4.20409e+07	26	723	1.66235e+07	25	723	3.64744e+07	29	723	1.17761e+07	23	723	1.41227e+07	23	638	1.76949e+07	22	638	2.72818e+07	26	638	1.27333e+07	26	638	2.04041e+07	27	638	1.06119e+07	23	638
Q64464	1.08	Cytochrome P450 3A13	2.83843e+07	21	817	5.43277e+06	20	817	1.66397e+07	21	817	9.97827e+06	21	817	2.58748e+07	20	817	7.70325e+06	23	817	1.09359e+07	20	740	8.37557e+06	21	740	9.72267e+06	18	740	8.11077e+06	22	740	1.54274e+07	20	740	6.97342e+06	21	740
O09158	1.06	Cytochrome P450 3A25	235089	2	1706	113190	2	1706	1.14858e+06	5	1706	202271	4	1706	12843809	5	1706	178736	3	1706	304664	2	367	4955.7	1	367	417300	4	367	213832	4	367	403648	4	367	11850.5	2	367
O88833	0.88	Cytochrome P450 4A10	91974.3	1	1719	415168	2	1719	644609	2	1719	830846	3	1719	777955	2	1719	414016	2	1719	436678	2	1694	9314	1	1694	154678	1	1694	393196	2	1694	52953	1	1694	34772	1	1694
Q91WL5	1.13	Cytochrome P450 4A12A	14844658	16	236	3.78188e+06	18	236	2.25307e+07	16	236	5.93057e+06	20	236	2.01489e+07	14	236	6.72925e+06	18	236	1.08016e+07	21	1551	7.66599e+06	19	1551	18437730	18	1551	5.80712e+06	17	1551	2.10039e+07	16	1551	9.23898e+06	17	1551
O35728	nd	Cytochrome P450 4A14	95909.3	1	710	34643.6	2	710	2.5543e+06	3	710	225934	2	710	400003	3	710	145228	1	710	0	0	623	20171.2	2	623	1.30891e+06	2	623	104112	2	623	267967	3	623	222152	3	623
Q64462	0.76	Cytochrome P450 4B1	1523471	7	1901	522889	7	1901	2.45723e+06	6	1901	802253	7	1901	2.31034e+06	7	1901	443098	5	1901	2504120	7	1895	719333	7	1895	909706	6	1895	349679	7	1895	1504157	6	1895	985525	6	1895
Q9DBW0	1.36	Cytochrome P450 4V2	1.02616e+07	9	702	1.93226e+06	7	702	5.66852e+06	6	702	7.77388e+06	8	702	5.48968e+06	7	702	2.33059e+06	6	702	1.15501e+07	6	615	4.1613e+06	8	615	5.10052e+06	7	615	1.97068e+06	6	615	5.97591e+06	8	615	5.00053e+06	7	615
P28271	1.22	Cytoplasmic aconitate hydratase	1.44814e+06	9	1261	482677	9	1261	1.12812e+06	7	1261	696113	9	1261	1.60687e+06	8	1261	651293	8	1261	1.57147e+06	8	1215	742854	6	1215	1.36952e+06	7	1215	601994	8	1215	2.03451e+06	8	1215	1.19206e+06	8	1215
Q9JHU4	0.99	Cytoplasmic dynein 1 heavy chain 1	1.2238e+06	6	711	425497	7	711	1.51329e+06	4	711	537084	5	711	984172	4	711	755862	6	711	577505	6	624	1.03283e+06	7	624	1.58687e+06	5	624	826111	5	624	1.35576e+06	4	624	607532	4	624
Q8R1Q8	1	Cytoplasmic dynein 1 light intermediate chain 1	201065	1	434	612578	2	434	2.15788e+06	2	434	423294	3	434	410655	1	434	777512	3	434	1.90344e+06	2	1489	120330	1	1489	254646	1	1489	725840	3	1489	2.43154e+06	3	1489	475824	3	1489
Q7TMB8	0.99	Cytoplasmic FMR1-interacting protein 1	611070	6	590	391806	7	590	719538	5	590	537600	7	590	722412	5	590	397570	9	590	458378	5	495	369684	9	495	2.59811e+06	4	495	297527	7	495	1.04563e+06	7	495	394927	8	495
Q8BMK4	1.01	Cytoskeleton-associated protein 4	3.25611e+06	10	484	873095	7	484	5.2712e+06	11	484	803328	7	484	5.5286e+06	10	484	1203979	9	484	6.0039e+06	11	348	871864	6	348	4.26887e+06	9	348	626831	8	348	2.28793e+06	11	348	711978	7	348
Q9CPY7	1.48	Cytosol aminopeptidase	1.94675e+07	22	1029	7.73778e+06	23	1029	2.94816e+07	21	1029	1.20376e+07	22	1029	2.79727e+07	21	1029	1.05033e+07	22	1029	1.84176e+07	20	964	7.77685e+06	21	964	3.01677e+07	24	964	1.2604e+07	23	964	2.35277e+07	21	964	1.08462e+07	22	964
Q8R0Y6	1.22	Cytosolic 10-formyltetrahydrofolate dehydrogenase	1.80651e+08	66	907	6.18535e+07	68	907	225124774	66	907	9.7103e+07	67	907	2.21179e+08	63	907	9.46172e+07	68	907	1.34742e+08	59	837	5.14024e+07	69	837	258003084	67	837	1.88145e+08	66	837	2.70961e+08	67	837	1.10851e+08	66	837
Q91V12	nd	Cytosolic acyl coenzyme A thioester hydrolase	154664	1	232	83569.2	2	232	151825	1	232	1.30556e+06	3	232	976418	2	232	4057.8	1	232	1.95223e+06	2	553	760064	3	553	3.5522e+06	2	553	2.19041e+06	3	553	3.50312e+06	2	553	1.55178e+06	3	553
Q9JII5	1.02	DAZ-associated protein 1	74180.3	1	1090	38765.4	2	1090	311580	1	1090	1.90187e+06	2	1090	851485	2	1090	1900355	2	1090	719195	2	1024	131794	2	1024	1.17975e+06	3	1024	1.57807e+06	2	1024	69337.2	1	1024	1.2669e+06	2	1024
Q80XN0	1.02	D-beta-hydroxybutyrate dehydrogenase, mitochondrial	4.98434e+07	19	937	1.48404e+07	18	937	6.73148e+07	16	937	2.07153e+07	14	937	5.23926e+07	18	937	2.05792e+07	15	937	3.32934e+07	16	873	1.54503e+07	18	873	4.76483e+07	17	873	1.86655e+07	16	873	4.96294e+07	17	873	2.15824e+07	15	873
Q91VU6	0.97	DDB1- and CUL4-associated factor 11	767985	2	286	95422.5	2	286	2.49991e+06	3	286	777269	3	286	1.99715e+06	3	286	613511	2	286	2.23745e+06	3	1381	2.6154e+07	2	1381	1.86325e+06	3	1381	136532	1	1381	1.75979e+06	3	1381	109452	2	1381
Q8N7N5	0.99	DDB1- and CUL4-associated factor 8	279587	3	1257	58628.1	3	1257	523974	3	1257	28771	2	1257	342120	3	1257	19933	2	1257	17408.9	1	1210	215474	4	1210	122342	2	1210	51370.5	2	1210	91479.4	2	1210	188662	3	1210
Q99L04	1.06	Dehydrogenase/reductase SDR family member 1	1.66864e+07	19	1206	5.81959e+06	20	1206	3.08066e+07	18	1206	1.19042e+07	20	1206	1.71183e+07	19	1206	1.08468e+07	18	1206	2.99622e+07	20	1147	1.29499e+07	21	1147	2.68039e+07	19	1147	10655608	21	1147	1.80768e+07	20	1147	8.62681e+06	20	1147
Q99LB2	1.2	Dehydrogenase/reductase SDR family member 4	1.01165e+07	8	311	1.52346e+06	6	311	1.86938e+07	8	311	4.25397e+06	6	311	9.59028e+06	7	311	2.20811e+06	5	311	1.9309e+07	9	207	3.52058e+06	7	207	1.76929e+07	8	207	8.93858e+06	7	207	9.57631e+06	7	207	3.1665e+06	7	207
Q9CXR1	0.79	Dehydrogenase/reductase SDR family member 7	4458696	4	644	763994	3	644	6.76681e+06	5	644	1.47666e+06	4	644	4.74152e+06	5	644	1.03087e+06	3	644	1.78896e+06	5	550	7.32537e+06	3	550	5.22394e+06	5	550	878428	4	550	2.10931e+06	4	550	1.08474e+06	4	550
Q99J47	1.02	Dehydrogenase/reductase SDR family member 7B	0	0	724	54200.4	1	724	800447	1	724	1.26714e+06	1	724	805619	1	724	280403	1	724	643105	2	639	0	0	639	0	0	639	0	0	639	0	0	639	73927.9	1	639
Q71KT5	0.77	Delta(14)-sterol reductase	3.82997e+06	4	814	657379	2	814	2.27028e+06	2	814	1.29534e+06	2	814	1.87904e+06	2	814	741084	1	814	1.43006e+06	2	737	1.05523e+06	2	737	4.70864e+06	2	737	237247	1	737	1.16156e+06	2	737	753016	2	737
Q8VCH6	0.93	Delta(24)-sterol reductase	3.54382e+06	5	1056	103858	3	1056	5.20632e+06	5	1056	174503	3	1056	2.07854e+06	4	1056	480851	2	1056	592946	4	992	75085.4	3	992	2.24232e+06	4	992	611599	4	992	2.93962e+06	5	992	418226	3	992
O35459	1.17	Delta(3,5)-Delta(2,4)-dienoyl-CoA isomerase, mitochondrial	1.1271e+07	7	1040	434111	6	1040	2.13489e+06	5	1040	4.23585e+06	5	1040	1.55491e+07	6	1040	729233	4	1040	1.56631e+06	4	976	3.77663e+06	6	976	2.28322e+06	6	976	534599	4	976	2.56587e+06	6	976	1.48986e+06	5	976
Q8CHT0	1.23	Delta-1-pyrroline-5-carboxylate dehydrogenase, mitochondrial	6783357	11	876	6.12757e+06	13	876	2.17018e+07	12	876	9.95618e+06	12	876	1.63808e+07	12	876	9.74768e+06	13	876	1.21452e+07	10	806	4.67491e+06	10	806	12958566	11	806	8.36241e+06	13	806	1.89331e+07	11	806	8.5654e+06	9	806
P10518	1.29	Delta-aminolevulinic acid dehydratase	1.57161e+06	5	406	516584	5	406	4.57325e+06	7	406	1.22874e+06	6	406	4.55693e+06	6	406	1.27465e+06	6	406	1.86928e+06	6	935	1.14671e+06	7	935	4.29409e+06	7	935	1.94151e+06	6	935	5.54352e+06	7	935	2501162	7	935
Q9CQJ6	1.23	Density-regulated protein	175754	1	461	59054	2	461	772652	2	461	78744.4	1	461	571725	1	461	104967	1	461	657672	2	1561	456680	2	1561	360424	1	1561	533698	2	1561	280398	1	1561	113233	2	1561
Q60710	1.22	Deoxynucleoside triphosphate triphosphohydrolase SAMHD1	1.19633e+06	6	384	368693	8	384	1.64453e+06	6	384	958468	8	384	7.93841e+06	8	384	1257772	8	384	1.08059e+06	5	477	1.09799e+06	7	477	931491	5	477	426597	6	477	3139318	7	477	1.10875e+06	8	477
Q91YP3	0.96	Deoxyribose-phosphate aldolase	1.81748e+06	6	1899	822134	7	1899	3.09975e+06	6	1899	610750	5	1899	2.45806e+06	5	1899	302011	4	1899	1e+06	6	1893	517490	5	1893	2.30719e+06	6	1893	775588	4	1893	2.00537e+06	6	1893	662642	5	1893
Q570Y9	1	DEP domain-containing mTOR-interacting protein	247738	3	1290	439052	2	1290	855875	2	1290	4040179	3	1290	1.00759e+06	3	1290	3.43459e+06	3	1290	94724.6	1	1247	371920	3	1247	72614.6	1	1247	2.20822e+06	3	1247	62416.2	1	1247	464896	3	1247
P31001	0.87	Desmin	136588	2	1464	35999.6	1	1464	63705.4	1	1464	86862.6	2	1464	19082.7	1	1464	20854.2	1	1464	18578.9	1	1429	284522	1	1429	0	0	1429	761735	2	1429	74585.3	1	1429	121849	2	1429
O55111	0.91	Desmoglein-2	5.47555e+06	14	1819	685578	8	1819	8.99658e+06	12	1819	1.03375e+06	8	1819	8.54741e+06	13	1819	2.83012e+06	6	1819	6.3469e+06	13	118	848930	7	118	4.86156e+06	12	118	448065	5	118	6.4027e+06	13	118	5.06191e+06	9	118
E9Q557	0.94	Desmoplakin	2681661	9	568	706562	10	568	2.28317e+06	7	568	596252	9	568	3.21331e+06	7	568	567584	9	568	1750244	7	473	1.58758e+06	10	473	2.46048e+06	6	473	329987	7	473	1.54516e+06	6	473	422115	9	473
Q9R0P5	1.07	Destrin	1.05132e+06	3	470	186600	2	470	1.47231e+06	2	470	316442	2	470	2.11018e+06	3	470	349320	2	470	2.25719e+06	3	312	169263	2	312	986160	2	312	133875	2	312	1.64018e+06	3	312	265015	2	312
P32233	1.1	Developmentally-regulated GTP-binding protein 1	724080	5	606	425715	6	606	1.49521e+06	5	606	447737	6	606	1.18256e+06	5	606	354295	5	606	1.26172e+06	6	508	811119	7	508	676814	3	508	1.21454e+06	7	508	499253	4	508	593008	6	508
Q8BH86	1.01	D-glutamate cyclase, mitochondrial	38422.5	2	1124	20200.2	2	1124	50789.7	2	1124	5544.3	1	1124	60603	2	1124	16123.1	1	1124	89437.5	2	1057	51920.1	1	1057	55641.5	2	1057	14482.3	1	1057	63343.1	2	1057	19649.9	1	1057
Q9Z2A7	0.96	Diacylglycerol O-acyltransferase 1	1.30866e+06	5	558	287929	4	558	4.39568e+06	6	558	1.13197e+06	4	558	2.75099e+06	6	558	1.38877e+06	5	558	2.26923e+06	6	357	161714	3	357	3.74341e+06	6	357	1.31052e+06	4	357	1.88961e+06	5	357	683015	5	357
O08749	0.96	Dihydrolipoyl dehydrogenase, mitochondrial	6629201	6	264	1.0129e+06	5	264	1.01665e+07	9	264	3.50261e+06	7	264	5.65133e+06	7	264	1478180	7	264	5.09574e+06	6	1055	2.76041e+06	7	1055	9.3557e+06	9	1055	1.38521e+06	5	1055	8.12671e+06	10	1055	3.71283e+06	8	1055
Q8BMF4	0.78	Dihydrolipoyllysine-residue acetyltransferase component of pyruvate dehydrogenase complex, mitochondrial	35919911	21	91	4.96911e+06	17	91	5.19554e+07	20	91	7.71937e+06	21	91	4.22672e+07	22	91	8.6785e+06	18	91	1.93993e+07	20	364	4.12078e+06	18	364	2.14357e+07	18	364	5.06681e+06	17	364	2.20215e+07	20	364	6.15162e+06	17	364
Q9D2G2	1.23	Dihydrolipoyllysine-residue succinyltransferase component of 2-oxoglutarate dehydrogenase complex, mitochondrial	7.77287e+06	9	169	1.66833e+06	10	169	1.58068e+07	10	169	1.80116e+06	9	169	9.96892e+06	9	169	1.88641e+06	10	169	5.56914e+06	10	1672	3.98947e+06	9	1672	7.57038e+06	9	1672	1.75601e+06	10	1672	1.12833e+07	10	1672	5.12009e+06	11	1672
Q8BVI4	1.13	Dihydropteridine reductase	217907	2	1399	94043.3	2	1399	515986	2	1399	113569	1	1399	453529	2	1399	206333	2	1399	361170	2	1363	111348	2	1363	503499	2	1363	186681	2	1363	313313	2	1363	303935	2	1363
Q9EQF5	1.17	Dihydropyrimidinase	8.64261e+06	5	677	179260	3	677	507455	1	677	412482	3	677	1.45757e+07	4	677	1.22388e+06	4	677	671535	3	587	3.01004e+06	3	587	1.80088e+07	3	587	1.61999e+06	4	587	4.16279e+06	3	587	4.57308e+06	4	587
Q8CHR6	1.16	Dihydropyrimidine dehydrogenase [NADP(+)]	4.1004e+06	11	781	1.54332e+06	13	781	3.9611e+06	9	781	2739446	10	781	4.25724e+06	10	781	3.03386e+06	13	781	2.8857e+06	9	704	1798125	9	704	8.37309e+06	11	704	3.99203e+06	14	704	4.80686e+06	11	704	3.22174e+06	14	704
P50285	0.86	Dimethylaniline monooxygenase [N-oxide-forming] 1	1.3872e+07	16	439	5.72788e+06	18	439	2.36455e+07	18	439	9319302	16	439	2.31001e+07	16	439	5.76351e+06	15	439	1.9563e+07	18	1235	6.93053e+06	16	1235	1.63207e+07	17	1235	6.28989e+06	16	1235	1.37971e+07	18	1235	5.54641e+06	16	1235
Q8VHG0	0.83	Dimethylaniline monooxygenase [N-oxide-forming] 4	151520	2	1556	198027	3	1556	376632	2	1556	344805	2	1556	326606	3	1556	486442	3	1556	112459	2	1520	461903	3	1520	525032	3	1520	649967	2	1520	754796	2	1520	619051	2	1520
P97872	1.12	Dimethylaniline monooxygenase [N-oxide-forming] 5	1.04378e+08	31	741	3.6829e+07	29	741	1.34678e+08	36	741	5.7625e+07	29	741	1.06263e+08	33	741	35887411	29	741	1.1822e+08	34	659	54647630	32	659	1.13517e+08	32	659	3.71202e+07	25	659	9.61106e+07	35	659	5.82855e+07	32	659
Q9DBT9	1.31	Dimethylglycine dehydrogenase, mitochondrial	2097779	11	534	917956	10	534	2.63604e+06	10	534	1.09775e+06	9	534	2.81043e+06	11	534	1.4527e+06	11	534	1.70239e+06	10	441	1.41079e+06	8	441	3.36056e+06	11	441	1.69503e+06	10	441	3683649	11	441	2.74272e+06	12	441
P28843	0.94	Dipeptidyl peptidase 4	8.48162e+06	11	1073	1.71537e+06	10	1073	9.71415e+06	13	1073	3602755	14	1073	8043152	10	1073	2.69314e+06	10	1073	8.32624e+06	9	361	1.37269e+06	10	361	9.14329e+06	13	361	4.16337e+06	7	361	6.62732e+06	10	361	5.57856e+06	11	361
Q8BVG4	1.13	Dipeptidyl peptidase 9	244269	2	766	61198.1	2	766	445038	2	766	88197.1	2	766	457288	2	766	173712	2	766	414084	2	686	38538.6	2	686	330853	2	686	122394	2	686	348711	2	686	55680.4	2	686
Q8BPM0	0.98	Disheveled-associated activator of morphogenesis 1	57282.9	1	483	9931.2	1	483	2.63171e+06	2	483	330474	1	483	116953	1	483	268384	2	483	1.72234e+06	2	385	0	0	385	1.80977e+06	2	385	297737	1	385	81630.7	1	385	0	0	385
O35598	0.99	Disintegrin and metalloproteinase domain-containing protein 10	5.52875e+06	2	1759	2.4716e+06	1	1759	5.98407e+06	2	1759	4.40062e+06	1	1759	143089	1	1759	3.89046e+06	1	1759	4.07491e+06	2	1740	0	0	1740	7.63941e+06	2	1740	5.71675e+06	1	1740	536212	1	1740	4.53982e+06	1	1740
Q811D0	1.01	Disks large homolog 1	920663	3	1386	299191	2	1386	1.52012e+06	3	1386	483771	3	1386	324058	1	1386	317760	2	1386	275363	3	1347	194169	2	1347	3.70942e+06	2	1347	170247	3	1347	414751	4	1347	439046	3	1347
Q3U1J4	1.01	DNA damage-binding protein 1	4.5536e+06	11	721	2.76097e+06	13	721	7.3887e+06	12	721	2.09517e+06	12	721	5.59043e+06	12	721	1.55022e+06	11	721	4.12103e+06	12	636	1.18751e+06	11	636	4.52962e+06	11	636	1.44199e+06	12	636	5.52453e+06	11	636	2.00549e+06	13	636
Q04750	0.94	DNA topoisomerase 1	706745	3	1080	283651	1	1080	524113	2	1080	151102	2	1080	513300	3	1080	272951	2	1080	757131	3	1015	154486	2	1015	717179	3	1015	203847	2	1015	284142	2	1015	390519	3	1015
Q64511	0.94	DNA topoisomerase 2-beta	151240	2	1003	285660	6	1003	1.32443e+06	6	1003	419200	7	1003	467919	4	1003	669387	7	1003	646469	5	937	226668	5	937	620857	4	937	155238	3	937	377032	5	937	310140	7	937
Q9Z321	0.99	DNA topoisomerase 3-beta-1	1.41033e+06	1	1434	71997.7	2	1434	236809	2	1434	140484	2	1434	293493	2	1434	142861	2	1434	89681.7	1	1400	116534	1	1400	279486	1	1400	127104	2	1400	268167	2	1400	126112	2	1400
P28352	1.08	DNA-(apurinic or apyrimidinic site) lyase	1.44975e+06	4	485	1.55433e+06	9	485	5.2946e+06	7	485	1.93394e+06	5	485	3.79368e+06	7	485	2.18026e+06	7	485	1.17764e+06	4	742	811598	6	742	2.40744e+06	6	742	3547280	8	742	4321827	8	742	1.72817e+06	5	742
P63037	1.22	DnaJ homolog subfamily A member 1	7.03811e+06	15	1115	7260810	18	1115	1.59309e+07	17	1115	1.55177e+07	16	1115	9.84838e+06	17	1115	15830851	16	1115	1.60058e+07	17	1047	2.15271e+07	19	1047	1.29151e+07	16	1047	9.05121e+06	17	1047	1.41078e+07	19	1047	1.91965e+07	20	1047
Q9QYJ0	1.05	DnaJ homolog subfamily A member 2	2.24612e+06	9	694	529172	7	694	5.41004e+06	9	694	1.74432e+06	8	694	5.24294e+06	9	694	1.95991e+06	8	694	2790936	5	607	5.46896e+06	10	607	4191300	10	607	3860756	7	607	3504345	8	607	3.75048e+06	10	607
Q99M87	1.02	DnaJ homolog subfamily A member 3, mitochondrial	1.19484e+06	4	1113	504596	5	1113	3794201	6	1113	1.02363e+06	6	1113	1980673	5	1113	1.16992e+06	5	1113	2787102	6	1046	1.70564e+06	5	1046	1.71253e+06	5	1046	811817	5	1046	2.1058e+06	6	1046	1.5029e+06	6	1046
Q5U458	0.99	DnaJ homolog subfamily C member 11	2.70999e+06	8	925	396113	8	925	4.92786e+06	8	925	1.15147e+06	8	925	5.45903e+06	9	925	794443	9	925	4952364	7	329	449631	7	329	3.14172e+06	7	329	304536	5	329	4.02751e+06	7	329	1.23096e+06	10	329
Q91YW3	1.23	DnaJ homolog subfamily C member 3	659607	3	1736	640776	5	1736	3.83339e+06	5	1736	1.00804e+06	5	1736	2.60707e+06	7	1736	603132	4	1736	3.07847e+06	5	1712	420300	3	1712	2.3641e+06	4	1712	370064	4	1712	2.11234e+06	4	1712	597873	3	1712
P60904	nd	DnaJ homolog subfamily C member 5	3.81899e+06	6	100	177840	3	100	1.28953e+07	7	100	3067.4	1	100	7.56174e+06	7	100	814041	2	100	1.08201e+07	8	134	166186	3	134	5.11937e+06	7	134	175518	2	134	5.51752e+06	6	134	252.2	1	134
O54734	1.02	Dolichyl-diphosphooligosaccharide--protein glycosyltransferase 48 kDa subunit	4.57901e+06	9	411	2.40765e+06	10	411	1.29136e+07	11	411	4.14991e+06	12	411	7.90422e+06	9	411	4071824	11	411	8.66574e+06	11	354	3.86842e+06	12	354	7.12556e+06	10	354	2.36591e+06	11	354	1.07472e+07	12	354	4.33225e+06	12	354
Q91YQ5	1.08	Dolichyl-diphosphooligosaccharide--protein glycosyltransferase subunit 1	20936038	26	1239	1.15627e+07	28	1239	29153462	25	1239	1.91815e+07	25	1239	4.02072e+07	29	1239	2.13991e+07	26	1239	2.81296e+07	25	1188	1.43577e+07	24	1188	32274113	28	1188	1.1685e+07	25	1188	2.87704e+07	26	1188	1.70545e+07	26	1188
Q9DBG6	1.04	Dolichyl-diphosphooligosaccharide--protein glycosyltransferase subunit 2	5.5755e+06	20	1285	2.33021e+06	17	1285	7.77137e+06	17	1285	3.72623e+06	18	1285	9.61628e+06	20	1285	3.87231e+06	17	1285	8.12396e+06	18	1240	2898097	15	1240	3721731	17	1240	2567765	16	1240	7.8571e+06	18	1240	3.77025e+06	18	1240
P46978	1.01	Dolichyl-diphosphooligosaccharide--protein glycosyltransferase subunit STT3A	1.21263e+07	11	508	3.37407e+06	10	508	1.88293e+07	11	508	8.56835e+06	12	508	1.29221e+07	11	508	4.93244e+06	10	508	1.12288e+07	12	414	3.81136e+07	12	414	8.67278e+06	11	414	3.04221e+08	11	414	8479501	12	414	4.97818e+07	12	414
Q3TDQ1	0.96	Dolichyl-diphosphooligosaccharide--protein glycosyltransferase subunit STT3B	1.76383e+06	5	892	332120	7	892	2.54191e+06	5	892	770964	10	892	1.24121e+06	6	892	461796	6	892	818918	6	823	305967	7	823	405568	3	823	894914	7	823	736693	5	823	466583	7	823
Q9DB25	1.02	Dolichyl-phosphate beta-glucosyltransferase	1.5789e+06	4	417	140145	4	417	9.9484e+06	5	417	410432	4	417	2.72274e+06	5	417	122353	4	417	1.61094e+06	4	1002	191945	4	1002	546289	3	1002	29184	2	1002	1.80091e+06	5	1002	1.90275e+06	6	1002
Q9Z108	0.94	Double-stranded RNA-binding protein Staufen homolog 1	2.67025e+06	4	725	115893	3	725	327097	2	725	77800.7	2	725	923545	3	725	294877	4	725	803619	2	640	129855	2	640	194718	2	640	93085.1	2	640	158079	2	640	60074.8	2	640
Q62418	1.08	Drebrin-like protein	572750	2	1495	213399	2	1495	778427	3	1495	400005	2	1495	779805	2	1495	266661	2	1495	929711	3	1459	618921	2	1459	535643	3	1459	194339	2	1459	304830	3	1459	242048	2	1459
Q63932	0.91	Dual specificity mitogen-activated protein kinase kinase 2	2.02617e+06	3	1381	1027231	4	1381	4.17514e+06	4	1381	1.82863e+06	3	1381	596561	3	1381	1.04521e+06	2	1381	2.64918e+06	4	1341	1.22023e+06	3	1341	2.63037e+06	4	1341	3161.7	1	1341	4.93174e+06	4	1341	206366	2	1341
Q99KJ8	1.2	Dynactin subunit 2	112065	2	613	0	0	613	225811	2	613	61269.9	1	613	174739	2	613	0	0	613	0	0	6	0	0	6	51727.5	1	6	0	0	6	157674	2	6	0	0	6
Q8K1M6	0.93	Dynamin-1-like protein	566631	6	981	272793	6	981	735723	6	981	353458	6	981	696718	5	981	314439	5	981	737630	6	920	349170	6	920	599645	6	920	263114	6	920	744290	6	920	264218	6	920
P39054	0.99	Dynamin-2	81712.1	2	830	74063.8	2	830	210314	2	830	107258	2	830	272043	2	830	336963	2	830	254029	2	754	172289	2	754	362164	2	754	194664	2	754	384040	2	754	35707.6	1	754
P58281	0.96	Dynamin-like 120 kDa protein, mitochondrial	1.17508e+07	19	1424	5.68798e+06	20	1424	6.03217e+06	13	1424	1.00784e+07	17	1424	5.62252e+06	13	1424	8640787	20	1424	1.04754e+07	16	1389	9.78443e+06	20	1389	2.18467e+07	20	1389	4.90276e+06	20	1389	1.37857e+07	16	1389	8.52171e+06	15	1389
Q8K135	nd	Dyslexia-associated protein KIAA0319-like protein	23966.9	1	502	180570	1	502	218931	2	502	836431	2	502	1.1513e+06	2	502	994086	2	502	1.65418e+06	2	409	0	0	409	917965	2	409	520375	2	409	1.12165e+06	2	409	838479	2	409
O70585	0.96	Dystrobrevin beta	6.01548e+06	8	1250	1.28556e+07	7	1250	1.61478e+07	7	1250	3267849	4	1250	6.0408e+06	8	1250	2.65101e+06	6	1250	7.31403e+06	8	1201	4.34042e+06	5	1201	7831654	7	1201	1.21552e+07	5	1201	5.05786e+06	7	1201	3.57509e+06	6	1201
P11531	0.94	Dystrophin	18342.4	1	555	154631	2	555	241851	1	555	300500	2	555	0	0	555	330521	2	555	76407.5	1	461	148031	1	461	81160.1	2	461	0	0	461	0	0	461	194780	2	461
Q9ERU9	0.94	E3 SUMO-protein ligase RanBP2	565183	4	605	301298	4	605	1.15435e+07	4	605	540954	4	605	7.11195e+06	2	605	396301	3	605	6.54778e+06	3	507	661147	4	507	5.18173e+06	3	507	500980	4	507	460678	3	507	256946	2	507
Q61510	1.03	E3 ubiquitin/ISG15 ligase TRIM25	4.54887e+06	8	661	1.22943e+06	8	661	7.65395e+06	9	661	983176	7	661	955885	6	661	2.12226e+06	8	661	5.1158e+06	7	571	1733160	8	571	9.41451e+06	9	571	1880571	10	571	585635	7	571	490296	7	571
Q9R049	0.89	E3 ubiquitin-protein ligase AMFR	381500	2	467	74677.6	1	467	1.09438e+06	3	467	65685.4	1	467	156886	2	467	69434.3	1	467	317932	3	1759	107515	3	1759	430243	2	1759	34751.9	1	1759	495756	3	1759	85702.9	2	1759
Q3UIR3	1.02	E3 ubiquitin-protein ligase DTX3L	2.75955e+06	9	1140	542877	10	1140	4.8245e+06	10	1140	2.7409e+06	10	1140	2.22818e+06	7	1140	1.96012e+06	12	1140	5.70374e+06	10	1075	1247058	8	1075	4.95071e+06	9	1075	955534	9	1075	3.5462e+06	10	1075	1.69508e+06	12	1075
Q69ZR2	1.09	E3 ubiquitin-protein ligase HECTD1	39588	1	278	228975	1	278	67031.5	1	278	387830	1	278	0	0	278	399244	1	278	174128	2	1848	334072	2	1848	58485.2	1	1848	219423	1	1848	3935.9	1	1848	374182	1	1848
Q3U487	1.02	E3 ubiquitin-protein ligase HECTD3	313866	3	738	87000.1	4	738	455804	3	738	137581	4	738	5.75667e+06	3	738	136154	4	738	264865	3	654	121790	4	654	130500	2	654	124446	4	654	327317	3	654	103224	3	654
Q7TMY8	0.98	E3 ubiquitin-protein ligase HUWE1	126937	2	1418	22402.7	2	1418	0	0	1418	58889.6	2	1418	164631	1	1418	38333.3	2	1418	0	0	1383	4769.8	1	1383	37128.4	2	1383	22255.1	2	1383	4289	1	1383	4031.3	1	1383
Q3KNM2	0.98	E3 ubiquitin-protein ligase MARCH5	559368	2	1902	209649	4	1902	1.08013e+06	3	1902	380569	3	1902	1.27198e+06	4	1902	266182	2	1902	556020	1	1896	496167	3	1896	663303	2	1896	936080	4	1896	1.14098e+06	4	1896	161543	2	1896
Q80VI1	0.95	E3 ubiquitin-protein ligase TRIM56	72861.2	2	1000	16558.8	2	1000	73958	2	1000	19258	2	1000	76647.9	2	1000	19987.4	1	1000	83216.2	2	933	35302.1	2	933	59991	2	933	18978.6	2	933	59320	2	933	26937.9	2	933
Q80YR4	1	E3 ubiquitin-protein ligase ZNF598	7374.9	1	1536	5714.8	1	1536	690135	2	1536	10789.2	2	1536	288818	3	1536	9203.2	1	1536	569945	3	1500	121200	1	1500	8705.2	1	1500	5355.5	1	1500	618977	2	1500	53941.5	1	1500
Q8CCJ3	1	E3 UFM1-protein ligase 1	729518	7	1333	2.39008e+06	11	1333	3.1265e+06	10	1333	1.18939e+06	11	1333	847898	6	1333	782784	9	1333	2.80895e+06	11	1288	1302602	9	1288	1.3679e+06	7	1288	554890	8	1288	1.41464e+06	8	1288	719740	9	1288
P55772	1	Ectonucleoside triphosphate diphosphohydrolase 1	961107	3	1727	312918	3	1727	1.60463e+06	3	1727	838518	3	1727	1.59166e+06	3	1727	799203	3	1727	2.79836e+06	3	1703	616810	3	1703	819618	2	1703	433395	1	1703	1.57801e+06	3	1703	602898	2	1703
Q9WUZ9	1.11	Ectonucleoside triphosphate diphosphohydrolase 5	1.52669e+06	6	1325	1.41881e+06	6	1325	5.69099e+06	6	1325	2.30451e+06	6	1325	3.87781e+06	5	1325	2.77345e+06	5	1325	3360588	5	1280	1.35754e+06	6	1280	3.50571e+06	5	1280	2.11264e+06	5	1280	3752752	5	1280	2.43355e+06	6	1280
P06802	0.94	Ectonucleotide pyrophosphatase/phosphodiesterase family member 1	925983	3	374	25030.1	2	374	521700	4	374	42312.2	3	374	394515	3	374	56146.5	2	374	1.21087e+06	3	1445	98550.6	2	1445	84090.4	1	1445	53872.2	2	1445	146612	2	1445	371794	2	1445
Q6DYE8	1.11	Ectonucleotide pyrophosphatase/phosphodiesterase family member 3	265794	3	313	46784.9	3	313	337235	2	313	113980	3	313	460942	3	313	24704.4	2	313	514670	2	462	48646.9	3	462	405614	3	462	17708	2	462	254463	2	462	35581.7	3	462
E9PVA8	1.06	eIF-2-alpha kinase activator GCN1	1.70963e+06	12	609	334172	11	609	931546	11	609	1589063	13	609	1.15793e+06	12	609	931549	10	609	3.19294e+06	14	512	1.16332e+06	11	512	687793	9	512	1.60137e+06	13	512	2.27401e+06	12	512	649481	13	512
P70372	0.85	ELAV-like protein 1	4.2207e+06	4	831	529115	3	831	1.84516e+06	4	831	142182	2	831	3.95715e+06	4	831	113345	2	831	17038.2	1	755	247570	3	755	3.81899e+06	3	755	580893	3	755	1559983	4	755	234721	2	755
O88343	1.14	Electrogenic sodium bicarbonate cotransporter 1	32898.5	2	944	20840.8	2	944	253273	3	944	15135	2	944	249398	3	944	84019	1	944	220148	3	881	112710	2	881	108674	2	881	153161	3	881	172510	3	881	4595.6	1	881
Q99LC5	1.23	Electron transfer flavoprotein subunit alpha, mitochondrial	8.27881e+06	14	234	1.58693e+06	11	234	2.13071e+07	14	234	3.15693e+06	12	234	1.38341e+07	14	234	2.68041e+06	11	234	11459024	13	250	3.02408e+06	10	250	1.46267e+07	13	250	3.86697e+06	12	250	14406330	12	250	5.9011e+06	12	250
Q9DCW4	1.15	Electron transfer flavoprotein subunit beta	4.66968e+06	6	1894	2.27718e+06	7	1894	8.33647e+06	6	1894	3.00482e+06	8	1894	4.01965e+06	6	1894	4.73243e+06	8	1894	1.29562e+07	7	1887	3.08441e+06	7	1887	7.52359e+06	6	1887	5.059e+06	8	1887	7.63206e+06	7	1887	6.01541e+06	8	1887
Q921G7	1.01	Electron transfer flavoprotein-ubiquinone oxidoreductase, mitochondrial	6.45472e+07	29	1612	2.92157e+07	29	1612	8.97503e+07	28	1612	4.20076e+07	27	1612	5.58563e+07	26	1612	4.71016e+07	28	1612	8.14045e+07	27	1578	4.8399e+07	28	1578	8.30326e+07	27	1578	4.12188e+07	26	1578	8.01599e+07	28	1578	5.35288e+07	28	1578
P10126	0.94	Elongation factor 1-alpha 1	1.85823e+08	26	306	4.62506e+07	27	306	3.42884e+08	29	306	6.30219e+07	23	306	2.28441e+08	24	306	5.88464e+07	25	306	1.97387e+08	27	104	8.59745e+07	26	104	1.45785e+08	25	104	5.29824e+07	25	104	2.07477e+08	27	104	8.88495e+07	25	104
O70251	1.57	Elongation factor 1-beta	7.30064e+06	9	1439	2.29731e+06	9	1439	1.73425e+07	9	1439	4.55016e+06	9	1439	1.31197e+07	9	1439	5.76347e+06	9	1439	1.24782e+07	9	1404	5.91059e+06	8	1404	8.75451e+06	8	1404	4263366	8	1404	9.12e+06	8	1404	5.30695e+06	9	1404
P57776	1.42	Elongation factor 1-delta	3.14815e+06	7	1853	711435	7	1853	11323875	11	1853	2.46814e+06	7	1853	5.86164e+06	7	1853	1.89736e+06	7	1853	6.03173e+06	9	1839	2645809	9	1839	7113658	8	1839	2.33719e+06	7	1839	5086621	8	1839	3.50727e+06	8	1839
Q9D8N0	1.61	Elongation factor 1-gamma	2.92047e+07	23	460	8229406	20	460	4.87456e+07	20	460	1.54886e+07	20	460	4.91212e+07	21	460	8.81158e+06	20	460	4.17335e+07	22	180	1.60412e+07	23	180	3.92238e+07	22	180	1.17778e+07	20	180	3.65591e+07	19	180	14017122	21	180
P58252	1.15	Elongation factor 2	2.01569e+07	31	1020	1.26619e+07	35	1020	2.43039e+07	29	1020	1.24519e+07	32	1020	2.32066e+07	30	1020	1.39181e+07	31	1020	3.19358e+07	35	951	2.09099e+07	32	951	1.6313e+07	33	951	1.11215e+07	29	951	3.22977e+07	33	951	16833321	31	951
Q8BFR5	0.96	Elongation factor Tu, mitochondrial	2.28491e+07	18	248	2.17045e+06	15	248	3.48438e+07	14	248	4.09125e+06	13	248	2.70791e+07	16	248	2.87461e+06	12	248	1.50123e+07	16	116	4.4548e+06	17	116	2.18297e+07	15	116	4.01052e+06	13	116	2.73785e+07	17	116	4.62366e+06	14	116
Q9JLJ4	0.68	Elongation of very long chain fatty acids protein 2	2.04145e+06	4	1326	2.07236e+06	4	1326	5.38994e+06	5	1326	1.87816e+06	5	1326	4.39078e+06	4	1326	1.98068e+06	5	1326	2.2946e+06	4	1281	576187	4	1281	1.44295e+06	3	1281	686532	5	1281	1.63324e+06	4	1281	501819	4	1281
O08600	0.86	Endonuclease G, mitochondrial	1.8574e+06	5	1854	71976.1	2	1854	1.42266e+06	5	1854	710503	6	1854	1.10526e+06	5	1854	251737	3	1854	1.48639e+06	4	1840	594062	5	1840	876305	5	1840	164554	3	1840	666959	5	1840	251923	5	1840
Q3TGW2	0.95	Endonuclease/exonuclease/phosphatase family domain-containing protein 1	2.34829e+06	6	265	202942	4	265	2.23948e+06	7	265	347935	5	265	2.10876e+06	6	265	277440	4	265	3.10947e+06	5	1039	1070698	3	1039	4.42986e+06	6	1039	420712	3	1039	733383	6	1039	213853	4	1039
Q9EQH2	1.08	Endoplasmic reticulum aminopeptidase 1	1.21164e+06	4	646	528292	5	646	1.6591e+07	4	646	751972	4	646	1.6883e+06	4	646	218846	2	646	1.34428e+06	3	554	828427	7	554	435795	4	554	178091	3	554	1.15535e+06	4	554	927650	4	554
P20029	1.35	Endoplasmic reticulum chaperone BiP	1.62969e+08	42	172	2.69624e+07	35	172	281952645	42	172	6.52156e+07	38	172	224099702	44	172	5.65442e+07	38	172	3.20313e+08	44	360	7.06194e+07	39	360	1.44088e+08	39	360	52394243	40	360	2.16914e+08	42	360	6.86843e+07	38	360
Q8R311	nd	Endoplasmic reticulum export factor CTAGE5	142756	1	1104	215074	3	1104	336059	3	1104	439388	3	1104	513376	3	1104	252308	2	1104	682488	3	1036	818048	4	1036	322031	2	1036	318148	3	1036	205179	2	1036	164003	2	1036
Q9D1Q6	1.26	Endoplasmic reticulum resident protein 44	2.1602e+06	4	1587	1.12615e+06	5	1587	3.76015e+06	6	1587	1.69005e+06	6	1587	2.13617e+06	4	1587	4.29539e+06	4	1587	2.07563e+06	5	1550	3.80625e+06	4	1550	834771	4	1550	8.19391e+06	4	1550	2.5008e+06	6	1550	8.91889e+06	5	1550
Q9DC16	0.95	Endoplasmic reticulum-Golgi intermediate compartment protein 1	382837	2	1676	168900	2	1676	1.07338e+06	4	1676	6596.3	1	1676	1.13849e+06	4	1676	528344	3	1676	398513	3	1646	530886	3	1646	498852	3	1646	20365.8	1	1646	536987	3	1646	65834.7	1	1646
Q9CQE7	0.96	Endoplasmic reticulum-Golgi intermediate compartment protein 3	5.90538e+06	6	905	1.03647e+06	3	905	1.04254e+07	6	905	4835662	3	905	9.6707e+06	6	905	487376	3	905	7.76954e+06	6	835	1487245	3	835	7.05285e+06	6	835	5.79561e+06	4	835	6.92953e+06	6	835	266094	2	835
P08113	1.13	Endoplasmin	4.63791e+07	45	1205	2.91393e+07	48	1205	7.35083e+07	47	1205	4.40345e+07	47	1205	6.12958e+07	48	1205	4.03026e+07	48	1205	1.03157e+08	49	1146	1.13925e+08	47	1146	4.70737e+07	44	1146	2.966e+07	46	1146	5.5404e+07	49	1146	3.74735e+07	50	1146
Q4PZA2	1.01	Endothelin-converting enzyme 1	7076166	15	101	670222	7	101	2.21085e+07	13	101	1.04978e+06	12	101	21485517	13	101	1.18024e+06	10	101	1.98951e+07	17	68	2.67857e+06	11	68	1.97215e+07	15	68	2.7243e+06	9	68	1.80159e+07	13	68	1.48416e+06	10	68
Q8BYZ7	0.98	Engulfment and cell motility protein 3	210188	2	951	46698.2	2	951	126124	2	951	90148	2	951	123071	2	951	48298.7	2	951	3506375	3	888	93971.5	2	888	48439.5	1	888	41985.7	2	888	148833	2	888	57800.9	2	888
Q9DCS3	1.1	Enoyl-[acyl-carrier-protein] reductase, mitochondrial	37929.9	2	430	99.8	1	430	730758	3	430	1484.7	1	430	74849.4	2	430	0	0	430	385057	3	1616	6.42791e+06	3	1616	138258	2	1616	1492.1	1	1616	598064	3	1616	28664.3	2	1616
P42125	1.21	Enoyl-CoA delta isomerase 1, mitochondrial	1.39962e+06	3	386	811192	5	386	4.14565e+06	5	386	894445	4	386	2.38655e+06	4	386	639190	4	386	1.91151e+06	4	1638	1.12109e+06	5	1638	4.04502e+06	4	1638	939844	3	1638	4.18017e+06	5	1638	1.42739e+06	4	1638
Q9WUR2	0.84	Enoyl-CoA delta isomerase 2, mitochondrial	5.06694e+06	8	486	1.07647e+06	6	486	2.42139e+06	4	486	1.04542e+06	6	486	5.18998e+06	7	486	1.45685e+06	4	486	8.23151e+06	8	911	1.6774e+06	6	911	1.86263e+06	5	911	1898334	3	911	2.72355e+06	5	911	1.76282e+06	6	911
Q78JN3	nd	Enoyl-CoA delta isomerase 3, peroxisomal	5.06694e+06	8	486	1.07647e+06	6	486	2.42139e+06	4	486	1.04542e+06	6	486	5.18998e+06	7	486	1.45685e+06	4	486	8.23151e+06	8	911	1.6774e+06	6	911	1.86263e+06	5	911	1898334	3	911	2.72355e+06	5	911	1.76282e+06	6	911
Q3TLP5	0.98	Enoyl-CoA hydratase domain-containing protein 2, mitochondrial	1.14976e+06	4	1062	846788	5	1062	1.1008e+07	8	1062	6.84957e+06	5	1062	2240378	6	1062	929582	4	1062	2.21494e+06	4	997	1.43367e+06	4	997	4.16177e+06	5	997	1252119	5	997	1.18531e+07	9	997	1.76033e+08	7	997
Q9D7J9	1.25	Enoyl-CoA hydratase domain-containing protein 3, mitochondrial	1.40332e+06	5	956	202613	4	956	1.35325e+06	4	956	433996	4	956	822045	3	956	378768	4	956	747454	4	895	323533	3	895	1.08323e+06	3	895	2374632	5	895	2.04047e+06	5	895	905888	4	895
Q8BH95	1.13	Enoyl-CoA hydratase, mitochondrial	1.32255e+07	12	1237	4.06391e+06	13	1237	2.00221e+07	12	1237	5.76479e+06	13	1237	1.44514e+07	9	1237	7.92606e+06	13	1237	1.63215e+07	13	1183	3.74245e+06	11	1183	1.26784e+07	12	1183	5.04194e+06	13	1183	14011496	13	1183	1.03318e+07	14	1183
Q01279	0.97	Epidermal growth factor receptor	1.11408e+07	20	409	3.63458e+06	21	409	1.53602e+07	17	409	3.57227e+06	20	409	1.70766e+07	21	409	4.93215e+06	21	409	1.93514e+07	20	563	4582913	17	563	2.34368e+07	19	563	3.79952e+06	19	563	1.02462e+07	18	563	5.62519e+06	20	563
Q99K30	1.01	Epidermal growth factor receptor kinase substrate 8-like protein 2	808720	2	1228	77781.7	1	1228	2.19704e+06	3	1228	803680	3	1228	1.31867e+06	3	1228	470356	3	1228	1.85913e+06	3	1171	594695	3	1171	1751335	2	1171	297037	2	1171	1.28839e+06	2	1171	828712	3	1171
Q8R0W0	0.96	Epiplakin	601548	4	759	397728	4	759	165989	3	759	72536.7	3	759	901961	4	759	116894	3	759	311633	3	680	131704	3	680	167593	3	680	108937	3	680	765983	4	680	766238	4	680
Q8K0G8	0.91	Epithelial splicing regulatory protein 2	3.74919e+06	1	465	153328	2	465	1.44056e+06	2	465	202482	2	465	1.12155e+06	2	465	54279.5	1	465	688692	1	287	151262	2	287	716080	1	287	405867	3	287	1.71764e+06	3	287	233404	3	287
Q9D379	1.05	Epoxide hydrolase 1	2.74871e+07	22	978	8.84976e+06	21	978	2.31244e+07	18	978	16076136	17	978	1.49818e+07	18	978	9.75298e+06	16	978	2.55769e+07	20	915	1.62402e+07	22	915	1.49047e+07	18	915	5.10283e+06	13	915	2.36841e+07	20	915	1.31125e+07	19	915
Q9JIM1	0.85	Equilibrative nucleoside transporter 1	1.05814e+06	2	1232	640203	2	1232	3.47458e+06	2	1232	909354	3	1232	4.56044e+06	3	1232	1078293	2	1232	1.5349e+06	1	305	783092	3	305	2575589	2	305	294547	2	305	2.55798e+06	2	305	727408	2	305
Q9CQM2	nd	ER lumen protein-retaining receptor 2	312113	2	1833	25321.7	1	1833	820674	3	1833	328049	2	1833	789484	3	1833	83344.2	1	1833	677217	3	1818	95447.9	2	1818	437480	2	1818	0	0	1818	504516	3	1818	60734.6	1	1818
Q8C7X2	1	ER membrane protein complex subunit 1	2.65433e+06	8	527	701546	8	527	1710963	7	527	1.82071e+06	9	527	1.45436e+06	7	527	909501	10	527	2.22243e+06	8	432	1.64632e+06	9	432	1.65695e+06	8	432	746066	7	432	2.11032e+06	9	432	1.19131e+06	10	432
Q9CRD2	0.96	ER membrane protein complex subunit 2	0	0	312	50305	1	312	0	0	312	381872	3	312	1100094	1	312	868072	3	312	0	0	433	719468	2	433	1.94622e+06	2	433	238996	2	433	765980	1	433	239871	1	433
O70378	1.04	ER membrane protein complex subunit 8	1.56393e+06	4	1217	587134	4	1217	1.02263e+06	2	1217	1.09194e+06	4	1217	1.42568e+06	3	1217	952467	4	1217	1480503	3	1159	364559	3	1159	576300	2	1159	762374	2	1159	663001	2	1159	350605	2	1159
Q80TH2	1.1	Erbin	804587	5	447	57836.8	3	447	1.41288e+06	5	447	113562	3	447	1.20842e+06	5	447	178033	4	447	1.52566e+06	5	399	535736	3	399	665498	5	399	66459.9	3	399	1.14802e+06	5	399	243331	3	399
Q8BFZ9	1.05	Erlin-2	67775.8	2	448	574142	3	448	145373	2	448	374972	3	448	359492	2	448	1503.1	1	448	113876	2	400	495477	3	400	1.62336e+06	3	400	269701	4	400	362345	2	400	29771.3	1	400
Q8R180	1.07	ERO1-like protein alpha	210332	2	475	17074.1	2	475	255249	2	475	17267	1	475	208155	2	475	24577.6	2	475	279190	2	1682	25291.6	2	1682	81111.1	2	1682	6770.2	1	1682	153482	2	1682	22323.3	2	1682
Q8R2E9	nd	ERO1-like protein beta	442794	2	1474	44302.1	2	1474	321465	2	1474	719750	1	1474	377058	2	1474	483894	2	1474	799162	2	1439	337604	3	1439	464130	2	1439	345222	2	1439	282746	3	1439	394490	2	1439
P54116	1.01	Erythrocyte band 7 integral membrane protein	1.13054e+07	12	78	925558	8	78	2.08387e+07	11	78	655296	8	78	1.20891e+07	10	78	740418	10	78	13814161	12	72	252485	7	72	1.08239e+07	11	72	288799	5	72	1.46415e+07	12	72	318847	6	72
P70694	1.35	Estradiol 17 beta-dehydrogenase 5	5.07424e+06	10	966	2.44484e+06	11	966	9.56757e+06	11	966	3.50485e+06	11	966	1.4326e+07	12	966	2.82298e+06	10	966	5.09126e+06	10	905	3.50271e+06	11	905	1.78641e+07	11	905	3.3145e+06	10	905	1.36866e+07	11	905	5126405	11	905
Q9EQ06	0.92	Estradiol 17-beta-dehydrogenase 11	4.82571e+06	10	376	4.78047e+06	9	376	1.15607e+07	10	376	5328395	9	376	6.71271e+06	10	376	4.41771e+06	8	376	6.73465e+06	10	957	2.72128e+06	8	957	5.61895e+06	10	957	953148	8	957	7.81517e+06	10	957	4.54245e+06	9	957
P51658	1.11	Estradiol 17-beta-dehydrogenase 2	3.30875e+07	25	155	4.71271e+06	19	155	6.51353e+07	24	155	1.03251e+07	20	155	6.04368e+07	25	155	8.35613e+06	21	155	7.19351e+07	25	90	8257271	20	90	3.40009e+07	23	90	4.91664e+06	17	90	3.69257e+07	25	90	10137059	21	90
P50171	0.93	Estradiol 17-beta-dehydrogenase 8	1.50699e+06	5	500	591647	5	500	4.46456e+06	5	500	972428	4	500	4.32303e+06	6	500	792032	5	500	4.94214e+06	5	377	152711	2	377	4.31295e+06	5	377	1.26064e+06	5	377	2.80453e+06	4	377	1.09803e+06	4	377
Q922E4	0.99	Ethanolamine-phosphate cytidylyltransferase	582746	2	715	180082	1	715	980202	3	715	509359	2	715	895311	3	715	382682	2	715	1.00532e+06	2	628	498296	2	628	479920	2	628	339638	1	628	317908	2	628	284420	1	628
Q9D9V3	0.74	Ethylmalonyl-CoA decarboxylase	1.07896e+06	3	366	763871	3	366	1.31274e+06	2	366	220882	2	366	2.86544e+06	3	366	161235	1	366	1.36404e+06	2	1194	1.50004e+06	4	1194	2.4609e+06	2	1194	569017	3	1194	1.47034e+06	3	1194	540402	2	1194
P60843	0.97	Eukaryotic initiation factor 4A-I	4.22191e+06	10	1246	1.70549e+06	9	1246	7.88972e+06	13	1246	3.09767e+06	9	1246	8.18092e+06	11	1246	4.10286e+06	9	1246	5474642	11	1196	2.80628e+06	10	1196	4.993e+06	11	1196	2.46278e+06	9	1196	2739692	8	1196	1.75502e+06	7	1196
P10630	0.99	Eukaryotic initiation factor 4A-II	326828	3	1846	250034	3	1846	713192	2	1846	251322	2	1846	466712	2	1846	248393	2	1846	525834	2	1832	920204	3	1832	495803	3	1832	281913	2	1832	391027	3	1832	261434	2	1832
Q91VC3	1.01	Eukaryotic initiation factor 4A-III	999878	2	1864	1.18415e+06	3	1864	1.64165e+06	2	1864	403058	3	1864	973713	2	1864	223477	2	1864	1.15573e+06	2	1855	374466	3	1855	840781	2	1855	135045	2	1855	904024	2	1855	149962	2	1855
Q8R050	1.03	Eukaryotic peptide chain release factor GTP-binding subunit ERF3A	1127766	4	1516	750118	2	1516	1.64702e+06	4	1516	395910	2	1516	1.20263e+06	4	1516	335007	2	1516	1.00085e+06	4	1480	487351	4	1480	1.54701e+06	4	1480	218637	2	1480	1.08997e+06	4	1480	366997	2	1480
Q8BWY3	0.94	Eukaryotic peptide chain release factor subunit 1	2.47752e+06	7	1502	244820	6	1502	2.20208e+06	6	1502	3.15245e+06	6	1502	1264779	6	1502	880718	5	1502	1590436	5	1468	600218	7	1468	1.74568e+06	4	1468	571850	7	1468	2103338	8	1468	554475	5	1468
Q6ZWX6	1.13	Eukaryotic translation initiation factor 2 subunit 1	1.0068e+07	13	1892	2.3874e+06	10	1892	1.60785e+07	13	1892	3.13505e+06	10	1892	1.5226e+07	15	1892	3.98387e+06	11	1892	1.35301e+07	15	1885	3.81182e+06	11	1885	1.53726e+07	14	1885	5.0805e+06	14	1885	8.33173e+06	13	1885	3.52012e+06	9	1885
Q99L45	1.14	Eukaryotic translation initiation factor 2 subunit 2	1.82977e+06	9	1785	808068	8	1785	2.36922e+06	8	1785	1.78461e+06	8	1785	2.52186e+06	8	1785	2.66955e+06	9	1785	1.53135e+06	6	1768	1606881	7	1768	1.49349e+06	7	1768	2.29515e+06	9	1768	1.54214e+06	8	1768	1.58706e+06	7	1768
Q9Z0N1	1	Eukaryotic translation initiation factor 2 subunit 3, X-linked	1.24162e+07	17	1136	5.35881e+06	21	1136	2.32156e+07	19	1136	7.96556e+06	18	1136	1.9001e+07	18	1136	7988988	17	1136	1.49204e+07	16	192	8.1826e+06	21	192	1.44845e+07	20	192	1.215e+07	17	192	1.3345e+07	16	192	9.55524e+06	21	192
Q9Z0N2	1	Eukaryotic translation initiation factor 2 subunit 3, Y-linked	1.24162e+07	17	1136	5.35881e+06	21	1136	2.32156e+07	19	1136	7.96556e+06	18	1136	1.9001e+07	18	1136	7988988	17	1136	1.49204e+07	16	192	8.1826e+06	21	192	1.44845e+07	20	192	1.215e+07	17	192	1.3345e+07	16	192	9.55524e+06	21	192
Q8BJW6	1.11	Eukaryotic translation initiation factor 2A	408618	3	806	3901.4	2	806	1.08853e+06	4	806	526605	3	806	635545	3	806	477088	3	806	849537	3	727	333558	2	727	561439	3	727	77857.5	3	727	530725	4	727	341954	2	727
P23116	1.1	Eukaryotic translation initiation factor 3 subunit A	859788	4	1218	999322	9	1218	5.50229e+06	6	1218	1.64105e+06	7	1218	4.71195e+06	8	1218	2.55265e+06	9	1218	1.95469e+06	6	1160	1.15638e+06	7	1160	3.90062e+06	8	1160	2.63788e+06	9	1160	3.02825e+06	8	1160	2.86635e+06	7	1160
Q8JZQ9	1.06	Eukaryotic translation initiation factor 3 subunit B	4.63014e+06	11	1549	6.74244e+06	10	1549	2.89074e+07	9	1549	1.27565e+07	10	1549	3360707	9	1549	8.23291e+06	11	1549	3.63068e+06	10	1514	4404291	10	1514	1.5821e+07	10	1514	4.83725e+06	9	1514	1.6079e+07	7	1514	1.02127e+07	11	1514
Q8R1B4	1.08	Eukaryotic translation initiation factor 3 subunit C	1.38833e+06	7	1061	1.3019e+06	12	1061	3.9036e+06	9	1061	2.98439e+06	13	1061	3.37919e+06	10	1061	6.5743e+06	11	1061	3.43067e+06	8	996	2.01108e+06	11	996	3.74737e+06	11	996	1.82067e+06	11	996	5.22156e+06	11	996	2.66633e+06	11	996
O70194	1.04	Eukaryotic translation initiation factor 3 subunit D	3.51331e+06	5	334	2411082	10	334	1.11149e+07	8	334	2.90445e+06	8	334	7.41905e+06	8	334	2.02716e+06	7	334	8.58059e+06	7	387	4.63617e+06	11	387	6.40515e+06	5	387	2310296	6	387	8.37516e+06	9	387	3.31081e+06	9	387
P60229	1.08	Eukaryotic translation initiation factor 3 subunit E	2.42632e+06	6	889	464407	7	889	4.33708e+06	7	889	1.1719e+06	9	889	2.52642e+06	7	889	1.27826e+06	8	889	2064022	8	819	932146	8	819	3.16241e+06	7	819	768513	9	819	2.36808e+06	6	819	1.31664e+06	9	819
Q9DCH4	1.08	Eukaryotic translation initiation factor 3 subunit F	1.73105e+06	9	1425	406408	7	1425	1.55357e+06	7	1425	890212	8	1425	2920299	9	1425	550032	6	1425	1.08922e+06	8	1390	1.73745e+06	9	1390	3.1459e+06	10	1390	615684	7	1390	2.11953e+06	7	1390	1.7323e+06	7	1390
Q9Z1D1	1.03	Eukaryotic translation initiation factor 3 subunit G	977754	1	284	16013.7	1	284	1.87106e+06	1	284	53501.5	1	284	2.37973e+06	2	284	55368.9	1	284	0	0	34	18699.8	1	34	0	0	34	0	0	34	0	0	34	0	0	34
Q91WK2	1.12	Eukaryotic translation initiation factor 3 subunit H	3073933	5	489	221510	6	489	4.86581e+06	5	489	508035	5	489	5.34962e+06	5	489	295611	4	489	1.47765e+06	5	842	717111	5	842	4.15149e+06	5	842	455931	5	842	4.81954e+06	4	842	460512	5	842
Q9QZD9	1.12	Eukaryotic translation initiation factor 3 subunit I	4.14256e+06	11	699	2.63455e+06	8	699	8.45052e+06	12	699	5.52051e+06	10	699	6.42884e+06	12	699	1.73146e+06	9	699	6.25349e+06	10	612	3.01869e+06	9	612	6.92641e+06	10	612	2.83658e+06	11	612	5.88209e+06	10	612	2.45804e+06	8	612
Q9DBZ5	1.21	Eukaryotic translation initiation factor 3 subunit K	1.09951e+06	2	551	335612	2	551	2.02938e+06	2	551	630499	2	551	841086	2	551	614305	2	551	2.18069e+06	2	255	100131	2	255	796928	2	255	496901	2	255	841796	2	255	66740.4	2	255
Q8QZY1	1.04	Eukaryotic translation initiation factor 3 subunit L	2.81048e+06	10	604	782966	9	604	6.00878e+06	11	604	2.86804e+06	10	604	3.25344e+06	8	604	2.13922e+06	10	604	3.45937e+06	8	506	1.65652e+06	10	506	4.60443e+06	9	506	1.2968e+06	10	506	5.91582e+06	10	506	2.1594e+06	10	506
Q99JX4	1.1	Eukaryotic translation initiation factor 3 subunit M	3.62069e+06	6	499	888662	7	499	4.90859e+06	8	499	1.75745e+06	8	499	852890	7	499	1.36286e+06	8	499	446939	8	407	2.09217e+06	8	407	6924354	8	407	1.59484e+06	7	407	4.57083e+06	8	407	2.60576e+06	8	407
Q6NZJ6	1.02	Eukaryotic translation initiation factor 4 gamma 1	1.65332e+06	7	1748	244480	5	1748	3.92168e+06	6	1748	733878	6	1748	1.1601e+06	5	1748	1.66903e+06	8	1748	3.32199e+06	7	1725	687998	6	1725	1.69797e+06	5	1725	526239	6	1725	2.66212e+06	7	1725	280635	4	1725
Q80XI3	0.96	Eukaryotic translation initiation factor 4 gamma 3	351993	2	737	94053.8	1	737	504594	1	737	145422	1	737	378544	1	737	0	0	737	61028.5	1	653	143932	2	653	252704	2	653	139665	1	653	328191	1	653	183864	2	653
P59325	1.05	Eukaryotic translation initiation factor 5	629670	3	1025	96976.1	3	1025	2389066	5	1025	830108	6	1025	2.51952e+06	6	1025	839161	5	1025	742918	4	959	508124	4	959	735958	2	959	100185	3	959	593713	3	959	461464	4	959
P63242	1.27	Eukaryotic translation initiation factor 5A-1	1.17783e+07	8	401	2.80674e+06	8	401	2.23694e+07	8	401	5.86031e+06	8	401	2.08807e+07	8	401	5.53422e+06	8	401	1.56285e+07	8	417	6.55566e+06	9	417	1.59452e+07	8	417	5.26268e+06	9	417	1.67593e+07	8	417	8.32635e+06	9	417
Q8BGY2	nd	Eukaryotic translation initiation factor 5A-2	1.17783e+07	8	401	2.80674e+06	8	401	2.23694e+07	8	401	5.86031e+06	8	401	2.08807e+07	8	401	5.53422e+06	8	401	1.56285e+07	8	417	6.55566e+06	9	417	1.59452e+07	8	417	5.26268e+06	9	417	1.67593e+07	8	417	8.32635e+06	9	417
Q05D44	0.98	Eukaryotic translation initiation factor 5B	138924	2	260	66837	3	260	533649	2	260	19260.9	2	260	393771	2	260	18445.5	1	260	193009	2	1566	25960.8	1	1566	56737.8	2	1566	93756.2	2	1566	37091.2	2	1566	0	0	1566
Q9QZH6	1.02	Evolutionarily conserved signaling intermediate in Toll pathway, mitochondrial	0	0	0	0	0	0	0	0	0	0	0	0	0	0	0	0	0	0	110531	1	1388	80821.1	2	1388	753421	2	1388	35853.9	1	1388	65814.1	1	1388	46630	1	1388
P43006	1.38	Excitatory amino acid transporter 2	1.0689e+06	5	798	698143	6	798	4.49293e+06	6	798	472089	3	798	3.24034e+06	6	798	645163	4	798	4.21587e+06	6	720	406234	3	720	4.09066e+06	6	720	519164	4	720	2.81872e+06	5	720	580202	6	720
O35382	1.01	Exocyst complex component 4	11083.5	1	1148	5436.6	2	1148	7156	1	1148	2788.1	1	1148	7571.2	1	1148	0	0	1148	56027.8	2	1086	3324.4	1	1086	134174	2	1086	13808.9	2	1086	96822.2	2	1086	1034.9	1	1086
Q9CZU3	0.99	Exosome RNA helicase MTR4	712537	3	592	173644	3	592	213594	2	592	155892	2	592	130802	2	592	232520	3	592	235543	3	497	1.21704e+06	3	497	1136196	3	497	122606	2	497	338099	2	497	226479	3	497
Q9ERK4	0.91	Exportin-2	1.01575e+06	1	669	0	0	669	2.17091e+06	3	669	816501	2	669	1995603	3	669	995383	2	669	2.03227e+06	3	307	245260	2	307	1.89958e+06	2	307	806550	4	307	1.15228e+06	2	307	208878	3	307
Q920B9	0.89	FACT complex subunit SPT16	378660	2	1699	276381	5	1699	173652	2	1699	332769	4	1699	2.25555e+06	4	1699	103366	2	1699	156321	1	1670	162671	3	1670	205484	2	1670	171962	3	1670	1.23592e+06	3	1670	84497.8	1	1670
Q08943	0.87	FACT complex subunit SSRP1	81005.1	1	1788	2347.6	1	1788	163897	2	1788	39932.7	1	1788	257985	2	1788	30403.6	1	1788	85707.7	1	1771	26162.5	1	1771	56786.2	1	1771	17395.3	1	1771	214881	2	1771	59924.2	2	1771
P47754	1.02	F-actin-capping protein subunit alpha-2	852169	4	1872	191036	3	1872	1.49012e+06	4	1872	417191	3	1872	1.52153e+06	4	1872	576955	3	1872	994722	3	1864	114125	2	1864	763308	2	1864	212261	2	1864	872816	3	1864	320170	3	1864
P47757	0.97	F-actin-capping protein subunit beta	1.49698e+06	3	1387	1.15552e+06	5	1387	5.20532e+06	4	1387	2526664	5	1387	6.44017e+06	5	1387	3.29368e+06	4	1387	4.5612e+06	5	1348	2.1338e+06	4	1348	5504281	5	1348	1.28586e+06	5	1348	5.92275e+06	5	1348	2.01499e+06	4	1348
Q8R123	0.98	FAD synthase	216466	3	673	93471.9	2	673	618665	3	673	115301	2	673	527915	3	673	145412	3	673	296554	3	582	194182	3	582	625129	3	582	98502.9	3	582	336175	2	582	342860	3	582
P56213	1.05	FAD-linked sulfhydryl oxidase ALR	806318	3	1265	0	0	1265	1.4749e+06	3	1265	128867	1	1265	864384	3	1265	42153.3	1	1265	892307	2	331	84720.6	2	331	525794	2	331	253682	2	331	745620	3	331	437562	2	331
Q3U0V1	0.89	Far upstream element-binding protein 2	1.39089e+06	5	1180	614112	4	1180	3.31489e+06	6	1180	4.70923e+06	6	1180	4.2902e+06	7	1180	3.9921e+06	6	1180	2.45053e+06	2	1116	4.37296e+06	3	1116	1.22923e+06	4	1116	2.83827e+06	3	1116	4449167	4	1116	227676	3	1116
Q920E5	0.77	Farnesyl pyrophosphate synthase	1.42149e+06	4	1469	321104	4	1469	1931303	3	1469	335446	3	1469	1.38454e+06	3	1469	1.02096e+06	4	1469	2.3201e+06	5	350	327550	4	350	4.54558e+06	4	350	482747	3	350	1.93542e+06	4	350	487614	4	350
Q3TDN2	0.94	FAS-associated factor 2	1.4926e+06	5	678	333826	4	678	1.92844e+06	4	678	480738	5	678	664148	3	678	398402	5	678	2.38142e+06	5	328	94362.1	2	328	2.05615e+06	2	328	284615	4	328	391438	4	328	356042	3	328
Q920L1	0.84	Fatty acid desaturase 1	1.082e+07	4	1251	582222	5	1251	2.78143e+06	6	1251	2.24484e+06	7	1251	5.38451e+06	6	1251	1.75285e+06	6	1251	1.06355e+07	6	1202	1.35989e+06	6	1202	1.36312e+07	5	1202	2.00595e+06	5	1202	2.50831e+06	5	1202	774848	7	1202
Q9Z0R9	0.9	Fatty acid desaturase 2	858443	3	850	408276	4	850	2.56171e+06	4	850	791985	3	850	2.78168e+06	4	850	608395	3	850	1.80959e+06	4	776	453722	3	776	2.18654e+06	4	776	454404	3	776	1.14652e+06	4	776	668341	4	776
P19096	0.5	Fatty acid synthase	1.03632e+08	87	545	4.46837e+07	91	545	1.27607e+08	84	545	6.08724e+07	87	545	1.52031e+08	90	545	7.20486e+07	82	545	4.69268e+07	73	451	1.73974e+07	65	451	1.01191e+08	80	451	3.84628e+07	85	451	9.35105e+07	86	451	3.12245e+07	80	451
Q05816	nd	Fatty acid-binding protein 5	526146	2	1787	260236	2	1787	941415	2	1787	464293	2	1787	1397030	3	1787	768058	2	1787	156434	1	1770	97638.6	1	1770	72319.2	1	1770	55717.9	1	1770	410984	2	1770	88557.1	1	1770
P12710	0.95	Fatty acid-binding protein, liver	6.09075e+06	5	328	830795	6	328	7.63365e+06	5	328	1.54072e+06	7	328	7.1196e+06	6	328	2.56081e+06	6	328	3.58411e+06	6	1841	2.04976e+06	5	1841	7836937	7	1841	4.83033e+06	7	1841	6.45166e+06	5	1841	5.88521e+06	7	1841
P47740	1.16	Fatty aldehyde dehydrogenase	2.50041e+07	15	681	8.1622e+06	15	681	3.2601e+07	14	681	1.54621e+07	14	681	2.87117e+07	15	681	9.41898e+06	13	681	2.38969e+07	13	368	7.18074e+06	15	368	3.66555e+07	13	368	1.41742e+07	13	368	52302327	16	368	1.79112e+07	14	368
O08914	0.92	Fatty-acid amide hydrolase 1	13911353	22	1610	8.92935e+06	23	1610	2.54281e+07	21	1610	2.0827e+07	22	1610	2.94227e+07	21	1610	1.33457e+07	22	1610	1.90665e+07	23	1576	2.39366e+07	22	1576	1.51155e+07	22	1576	1.44864e+07	23	1576	2.27747e+07	23	1576	2.44594e+07	22	1576
Q9QZN4	0.99	F-box only protein 6	103557	2	965	34101.8	2	965	483805	2	965	54591.9	2	965	349328	2	965	52902.8	2	965	295574	2	904	50345.1	2	904	218905	2	904	20523.2	2	904	243731	2	904	54895.6	2	904
Q9CZV8	nd	F-box/LRR-repeat protein 20	1.23927e+06	2	1016	311478	2	1016	1.18201e+06	2	1016	533491	2	1016	1.17983e+06	2	1016	505137	2	1016	1.02845e+06	2	946	624742	2	946	1.05516e+06	2	946	401417	2	946	1.13403e+06	2	946	455806	2	946
F8VPU2	0.98	FERM, ARHGEF and pleckstrin domain-containing protein 1	421178	5	764	280980	6	764	719464	5	764	469070	6	764	780130	6	764	441330	5	764	634730	4	684	394236	6	684	581738	4	684	303988	4	684	1.83171e+06	7	684	314445	6	684
Q8CIB5	0.97	Fermitin family homolog 2	3.17341e+06	10	616	1.25935e+06	11	616	3.8436e+06	9	616	1.4588e+06	8	616	2.22367e+06	8	616	1.14722e+06	9	616	4.19683e+06	10	520	1.61602e+06	11	520	3.42324e+06	9	520	679736	7	520	1.09918e+06	6	520	618877	7	520
P09528	0.95	Ferritin heavy chain	5.64657e+06	9	964	1.50033e+06	8	964	1.81211e+07	9	964	6.67647e+06	11	964	1.01202e+07	7	964	3.9541e+06	9	964	9829743	9	241	2.33957e+06	7	241	7.87586e+06	7	241	1.01331e+06	6	241	3.85119e+06	6	241	2.66914e+06	9	241
P29391	0.97	Ferritin light chain 1	6.03446e+06	11	619	2.28461e+06	10	619	2.0888e+07	10	619	7.81194e+06	11	619	1.44701e+07	12	619	5.35917e+06	11	619	9.18251e+06	11	523	5.15331e+06	11	523	1.01106e+07	12	523	2.41446e+06	10	523	4.47381e+06	9	523	2.72658e+06	11	523
P22315	0.99	Ferrochelatase, mitochondrial	8.15128e+07	19	835	4.12395e+06	16	835	1.0954e+08	18	835	8.08491e+06	16	835	9.5859e+07	18	835	7.2613e+06	18	835	1.5786e+07	17	759	27689759	17	759	7.29425e+07	17	759	4.45772e+06	15	759	1.26946e+07	16	759	6722372	15	759
E9PV24	1.08	Fibrinogen alpha chain	2.20363e+06	7	216	599118	7	216	2.94064e+06	8	216	264634	6	216	3.51504e+06	8	216	446458	5	216	2.25953e+06	6	1688	1.3193e+06	9	1688	1250339	6	1688	191414	4	1688	1.62249e+06	7	1688	740536	6	1688
Q8K0E8	1.28	Fibrinogen beta chain	6.69938e+06	12	116	1.38163e+06	10	116	10432342	12	116	631858	7	116	1.24176e+07	12	116	978493	7	116	8.85827e+06	12	1782	2.81706e+06	12	1782	8.31157e+06	10	1782	1.31092e+06	10	1782	7.56558e+06	11	1782	2.75504e+06	10	1782
Q8VCM7	1.15	Fibrinogen gamma chain	1.12308e+07	18	80	818907	12	80	1.09212e+07	18	80	2.46688e+06	14	80	1.43662e+07	19	80	1.80311e+06	12	80	1.3669e+07	18	120	3.19502e+06	14	120	8.09125e+06	17	120	2.25361e+06	10	120	1.04852e+07	19	120	2.06341e+06	13	120
P11276	0.99	Fibronectin	2.7271e+07	39	205	3.88735e+06	32	205	2.60435e+07	39	205	5.78649e+06	31	205	2.77571e+07	38	205	1.31022e+07	36	205	2.88309e+07	39	98	6.60133e+06	34	98	2.6333e+07	38	98	1.14947e+07	31	98	2.42602e+07	38	98	8.78976e+06	39	98
Q8BX90	1.01	Fibronectin type-III domain-containing protein 3A	4.96539e+06	9	1398	1.85684e+06	9	1398	1.6237e+06	8	1398	1.7375e+06	9	1398	2.51915e+06	10	1398	1.0981e+07	9	1398	2.69901e+06	10	1362	2.06542e+07	10	1362	1.24366e+06	9	1362	1.38484e+07	8	1362	1.83475e+06	9	1362	1.39388e+07	10	1362
Q8BTM8	1.02	Filamin-A	9.74354e+06	22	713	1.10857e+07	23	713	1.49186e+07	23	713	1.56399e+07	17	713	1.08444e+07	21	713	1.39784e+07	18	713	1.2552e+07	20	626	8.62642e+06	24	626	1.42431e+07	19	626	1.65444e+07	21	626	1.12003e+07	21	626	1.15816e+07	23	626
Q80X90	1.01	Filamin-B	1.96116e+07	14	744	8519501	15	744	4.14087e+06	11	744	1.04688e+07	13	744	1.40382e+07	13	744	1.63298e+07	17	744	3.27576e+07	17	662	1.55068e+07	19	662	2.0774e+07	13	662	48464187	19	662	2.20452e+07	12	662	1.01619e+07	17	662
O08917	1.01	Flotillin-1	3.56704e+07	29	74	4.06274e+06	19	74	3.83825e+07	28	74	8.67681e+06	19	74	23968152	28	74	5.25176e+06	22	74	3.96677e+07	29	64	4542894	18	64	2.38844e+07	26	64	7.22842e+06	22	64	20936815	25	64	3.66982e+06	13	64
Q60634	1	Flotillin-2	2.00018e+07	20	67	671250	17	67	22911490	19	67	3.39353e+06	20	67	2.31739e+07	20	67	4.2698e+06	20	67	2.30339e+07	19	75	1.62606e+06	14	75	2.10845e+07	19	75	2.40086e+06	14	75	1.78451e+07	20	75	2.72543e+06	14	75
Q91XD4	1.25	Formimidoyltransferase-cyclodeaminase	2.52741e+07	24	1882	8.12156e+06	24	1882	4.00764e+07	27	1882	1.40043e+07	25	1882	3.07888e+07	27	1882	1.4566e+07	27	1882	1.96756e+07	27	1874	8.94427e+06	21	1874	2.90515e+07	27	1874	1.88342e+07	26	1874	4.1923e+07	26	1874	1.87379e+07	26	1874
Q61584	0.9	Fragile X mental retardation syndrome-related protein 1	129012	2	290	19647.9	4	290	400642	4	290	35484.2	4	290	600495	3	290	54480.9	3	290	209867	4	1434	59252.1	4	1434	67804.9	4	1434	572692	5	1434	339171	4	1434	101475	4	1434
Q9QXD6	1.45	Fructose-1,6-bisphosphatase 1	7.61393e+06	17	1652	3.32511e+06	16	1652	1.30881e+07	16	1652	7.92417e+06	16	1652	1.03124e+07	16	1652	4.34277e+06	14	1652	1.05488e+07	15	1622	3.55899e+06	14	1622	1.67648e+07	16	1622	9.07999e+06	17	1622	1.52811e+07	16	1622	9.3187e+06	17	1622
P05064	1.28	Fructose-bisphosphate aldolase A	73727.1	3	1684	274553	2	1684	107206	3	1684	167650	3	1684	130274	2	1684	1.01974e+06	3	1684	671784	4	1656	284933	2	1656	1.20566e+06	5	1656	2.2652e+06	3	1656	500898	2	1656	501814	3	1656
Q91Y97	1.2	Fructose-bisphosphate aldolase B	9.31119e+07	20	1776	2.99382e+07	18	1776	1.5661e+08	19	1776	6.30022e+07	22	1776	1.21993e+08	19	1776	6.32522e+07	21	1776	138294690	20	1758	2.74646e+07	20	1758	2.16552e+08	21	1758	5.36451e+07	19	1758	1.7991e+08	19	1758	6.55556e+07	20	1758
P97807	1.32	Fumarate hydratase, mitochondrial	2.31745e+06	12	1267	946332	11	1267	4.60133e+06	11	1267	1.74158e+06	13	1267	4.8297e+06	13	1267	1.55398e+06	12	1267	3.65713e+06	11	1221	1.73147e+06	13	1221	5.03546e+06	13	1221	2.02917e+06	11	1221	5.21355e+06	13	1221	2.39527e+06	11	1221
P35505	1.16	Fumarylacetoacetase	5.57828e+06	12	611	1.80641e+06	12	611	8.57609e+06	11	611	2.37259e+06	10	611	3.59968e+06	9	611	2.50693e+06	10	611	7.41171e+06	13	516	3.48042e+06	10	516	9.80377e+06	13	516	3.85297e+06	13	516	12885155	13	516	5669845	11	516
Q8BWS5	1.04	G protein-regulated inducer of neurite outgrowth 3	3.76528e+06	7	203	114297	4	203	6.76337e+06	6	203	82730	2	203	4.47537e+06	5	203	442865	4	203	3156608	6	193	229521	4	193	2.26759e+06	5	193	1.31667e+06	5	193	3529976	6	193	621646	6	193
O08573	0.82	Galectin-9	1.30887e+07	8	847	5.86399e+06	7	847	1.97441e+07	7	847	6.93804e+06	7	847	1.75386e+07	6	847	4698148	8	847	1.93646e+07	6	773	3.78642e+06	7	773	5.81444e+06	7	773	2741634	7	773	5.22786e+06	6	773	3.04851e+06	6	773
Q924Y0	1.1	Gamma-butyrobetaine dioxygenase	202192	1	458	153375	2	458	420519	1	458	85459.5	1	458	351961	1	458	94168.1	1	458	577195	2	1061	15314.3	1	1061	451618	2	1061	94681.5	1	1061	320517	1	1061	185806	2	1061
Q9CWZ7	0.95	Gamma-soluble NSF attachment protein	144489	3	1411	8756.7	1	1411	375220	3	1411	24839.5	3	1411	260660	3	1411	0	0	1411	366759	3	1375	36679.7	1	1375	190412	2	1375	27250	1	1375	352742	3	1375	51250.7	2	1375
P28230	0.84	Gap junction beta-1 protein	1.22674e+07	8	130	1.87562e+06	8	130	1.94376e+07	10	130	3.86763e+06	7	130	2.3207e+07	9	130	3.11451e+06	8	130	1.87169e+07	9	78	2.11024e+06	9	78	1.91393e+07	9	78	2.63541e+06	9	78	1.74504e+07	9	78	2.4239e+06	8	78
Q00977	nd	Gap junction beta-2 protein	3.28516e+06	2	106	21897.7	1	106	6.86155e+06	2	106	32120	1	106	5.97258e+06	2	106	21674.3	1	106	2.6661e+06	2	138	167650	2	138	4.18202e+06	2	138	83540.9	1	138	4.82034e+06	2	138	47742.2	2	138
Q8CFX1	1.24	GDH/6PGL endoplasmic bifunctional protein	3.2068e+06	8	987	1.70626e+06	10	987	3128284	7	987	1.72453e+06	10	987	2.51892e+06	7	987	3.34482e+06	9	987	2.40866e+06	9	923	1.13449e+06	8	923	4.92112e+06	9	923	2.05067e+06	11	923	2.0633e+06	6	923	915397	10	923
Q9Z1Z0	1.01	General vesicular transport factor p115	253837	5	1915	422290	6	1915	933541	5	1915	218668	3	1915	1.18807e+06	4	1915	309834	4	1915	2.19069e+06	9	1909	361312	6	1909	704060	4	1909	435105	6	1909	160516	3	1909	440662	3	1909
Q8BUV3	1.11	Gephyrin	1.76523e+07	6	625	14824829	11	625	4.0824e+06	8	625	8.9126e+06	9	625	2.00809e+06	8	625	12788973	9	625	2.52225e+07	9	529	7.85457e+06	10	529	15903513	9	529	7293876	10	529	3.49724e+06	8	529	1.08698e+07	10	529
Q99J23	0.89	GH3 domain-containing protein	10181.7	1	1646	11131.7	1	1646	127306	1	1646	0	0	1646	167974	1	1646	0	0	1646	166402	2	1617	16508.6	1	1617	122755	1	1617	0	0	1617	80744.6	1	1617	5311	1	1617
P52792	0.77	Glucokinase	1.07007e+06	5	1744	613844	4	1744	2.34455e+06	6	1744	1237074	4	1744	2.01159e+06	6	1744	1228071	4	1744	1.1294e+06	4	1720	356954	5	1720	1.4434e+06	5	1720	968509	5	1720	1.39457e+06	6	1720	566005	4	1720
P35576	0.77	Glucose-6-phosphatase	903747	3	390	25886.6	2	390	346562	2	390	41200.3	1	390	5508371	4	390	32277.2	1	390	1.34774e+06	3	1442	141190	2	1442	116462	2	1442	11405	2	1442	1.03455e+06	3	1442	67443.9	2	1442
O08795	1.04	Glucosidase 2 subunit beta	1.15819e+07	9	193	1.48726e+06	6	193	1.62119e+07	9	193	1.52338e+06	6	193	12889298	9	193	2.29149e+06	8	193	1.43976e+07	9	113	1.64374e+06	7	113	8.3037e+06	7	113	2.20498e+06	6	113	7.36736e+06	8	113	1.01483e+06	5	113
P17439	1.22	Glucosylceramidase	311635	2	639	43120.2	1	639	816788	2	639	127716	1	639	844440	2	639	146928	1	639	718701	2	545	88899.8	1	545	220676	1	545	181618	1	545	183836	1	545	0	0	545
P26443	1.72	Glutamate dehydrogenase 1, mitochondrial	153195478	43	1110	5.56653e+07	40	1110	2.53826e+08	43	1110	1.08572e+08	42	1110	1.58808e+08	42	1110	7.52816e+07	36	1110	2.19539e+08	44	1043	1.11577e+08	41	1043	2.97642e+08	44	1043	118111039	41	1043	284310209	43	1043	1.64387e+08	42	1043
O09172	0.95	Glutamate--cysteine ligase regulatory subunit	966619	2	544	111494	1	544	947447	1	544	223963	1	544	982057	1	544	216757	1	544	1.7264e+06	2	302	203740	1	302	1.83347e+06	2	302	246296	1	302	2.72371e+06	2	302	287330	1	302
Q571F8	1.01	Glutaminase liver isoform, mitochondrial	2.2409e+06	10	1131	763707	10	1131	7.76182e+06	12	1131	3490121	13	1131	5.67735e+06	11	1131	1.3016e+06	9	1131	2.08619e+06	10	1065	968895	8	1065	3.80598e+06	13	1065	1.78685e+06	10	1065	3.64233e+06	10	1065	1.4751e+06	9	1065
Q9D172	0.98	Glutamine amidotransferase-like class 1 domain-containing protein 3A, mitochondrial	1.97186e+06	3	1687	1.08796e+06	4	1687	1.27325e+06	4	1687	2.73417e+06	4	1687	1.54846e+06	3	1687	4.72724e+06	4	1687	840236	3	1659	834539	4	1659	2.93664e+06	4	1659	2.04332e+06	4	1659	870689	3	1659	1.39719e+06	4	1659
P15105	1.27	Glutamine synthetase	6.00046e+07	16	1726	19601861	16	1726	1.03152e+08	18	1726	3.32998e+07	15	1726	6.80876e+07	16	1726	2.55219e+07	15	1726	4.26865e+07	15	1702	2.95099e+07	17	1702	7.39127e+07	17	1702	2.47499e+07	16	1702	9.02358e+07	18	1702	4.7971e+07	17	1702
P47856	1.12	Glutamine--fructose-6-phosphate aminotransferase [isomerizing] 1	454670	2	1821	224364	5	1821	1.09249e+06	5	1821	586787	5	1821	1.13449e+06	4	1821	635502	5	1821	1059662	2	397	233560	3	397	813384	4	397	235934	3	397	1.00481e+06	4	397	613729	4	397
Q8BML9	1.12	Glutamine--tRNA ligase	2.44212e+06	8	812	1.08655e+06	8	812	5.1755e+06	8	812	4.00354e+06	11	812	3.06703e+06	9	812	2.75938e+06	11	812	3.69316e+06	8	735	1.16746e+06	9	735	5.83736e+06	8	735	3.79548e+06	10	735	3.31035e+06	8	735	2.78021e+06	10	735
P16406	0.76	Glutamyl aminopeptidase	7526726	13	140	344946	7	140	7.20073e+06	13	140	635104	7	140	6.81001e+06	11	140	707949	8	140	2.50423e+06	9	153	380886	5	153	5.72837e+06	13	153	1.25405e+06	9	153	5.22836e+06	12	153	791410	11	153
Q60759	1.04	Glutaryl-CoA dehydrogenase, mitochondrial	42464601	24	165	1.11491e+07	24	165	4.2263e+07	22	165	1.42903e+07	22	165	5.30172e+07	24	165	1.46795e+07	22	165	3.44114e+07	23	245	7.98941e+06	21	245	41134029	22	245	1.24027e+07	22	245	3.74782e+07	24	245	1.31545e+07	22	245
Q9Z2A9	0.85	Glutathione hydrolase 5 proenzyme	800590	3	295	0	0	295	1.10136e+06	3	295	45449.8	1	295	1.18032e+06	3	295	75680.8	3	295	678776	3	318	0	0	318	698692	3	318	2059.8	2	318	828014	3	318	467	1	318
P11352	1.51	Glutathione peroxidase 1	7.62949e+07	14	55	1.12615e+06	12	55	1.06352e+08	14	55	1.49178e+06	11	55	8.85182e+07	14	55	1.52677e+06	9	55	5.62108e+07	14	48	3.8592e+06	12	48	8.28854e+07	14	48	2.96382e+06	10	48	1.06093e+08	14	48	2.73216e+06	12	48
P13745	nd	Glutathione S-transferase A1	1.27445e+06	5	1225	4.45883e+06	4	1225	7031808	4	1225	5.15272e+06	4	1225	5.31751e+06	4	1225	5.07294e+06	3	1225	541769	3	1169	9.50505e+06	3	1169	2.67235e+06	3	1169	1.24396e+06	3	1169	2.77479e+06	6	1169	6.97459e+06	4	1169
P30115	1.19	Glutathione S-transferase A3	1.27445e+06	5	1225	4.45883e+06	4	1225	7031808	4	1225	5.15272e+06	4	1225	5.31751e+06	4	1225	5.07294e+06	3	1225	541769	3	1169	9.50505e+06	3	1169	2.67235e+06	3	1169	1.24396e+06	3	1169	2.77479e+06	6	1169	6.97459e+06	4	1169
Q9DCM2	1.15	Glutathione S-transferase kappa 1	805877	4	1022	306213	4	1022	599530	3	1022	429571	3	1022	985031	4	1022	406075	3	1022	248002	1	954	295311	4	954	1.22002e+06	4	954	476659	3	954	1.06588e+06	4	954	485480	3	954
P10649	0.8	Glutathione S-transferase Mu 1	2.79308e+06	7	1868	1.70938e+06	8	1868	4.93408e+06	7	1868	2.25655e+06	7	1868	3482834	7	1868	1.60563e+06	7	1868	1.48638e+06	5	1860	999250	8	1860	2.55376e+06	7	1860	1.76597e+06	8	1860	2.47045e+06	7	1860	2.77616e+06	8	1860
P19157	1.65	Glutathione S-transferase P 1	9.76581e+06	10	469	3.77798e+06	10	469	5.48295e+07	13	469	6639696	10	469	2.25422e+07	12	469	9.4423e+06	10	469	2.58386e+07	11	952	8.72304e+06	11	952	5.97738e+07	11	952	6.07637e+06	10	952	2.38053e+07	12	952	1.09034e+07	10	952
Q64471	0.77	Glutathione S-transferase theta-1	245304	1	1775	525150	2	1775	1.14127e+06	3	1775	433939	2	1775	1.25713e+06	3	1775	986529	2	1775	625376	2	1757	697518	2	1757	489825	3	1757	11912.5	1	1757	696916	3	1757	771618	1	1757
P16858	1.35	Glyceraldehyde-3-phosphate dehydrogenase	1.9113e+07	17	207	2.93136e+06	16	207	3.97003e+07	19	207	7.44796e+06	14	207	2.23891e+07	17	207	6.23844e+06	12	207	1.27671e+07	15	1460	5.92366e+06	12	1460	2.74258e+07	19	1460	9.59958e+07	15	1460	2.86102e+07	18	1460	9.17024e+06	16	1460
Q64516	0.85	Glycerol kinase	183111	2	1488	94618	2	1488	201769	1	1488	299263	2	1488	526662	1	1488	445138	2	1488	167118	2	1453	246862	2	1453	326696	2	1453	0	0	1453	81253	1	1453	293303	1	1453
Q61586	0.79	Glycerol-3-phosphate acyltransferase 1, mitochondrial	9.63183e+06	11	1150	8.63456e+06	13	1150	3.56179e+06	10	1150	1.84828e+06	9	1150	1.31586e+07	11	1150	1.50082e+06	9	1150	2.52912e+06	7	1088	3.38388e+06	12	1088	1737245	11	1088	614009	8	1088	2.18114e+06	11	1088	5659952	12	1088
P13707	1.19	Glycerol-3-phosphate dehydrogenase [NAD(+)], cytoplasmic	1.99231e+06	8	1083	773900	8	1083	3.30645e+06	8	1083	1345484	6	1083	2.49145e+06	7	1083	984472	4	1083	2.18752e+06	8	1017	738049	6	1017	3.26532e+06	6	1017	1.61265e+06	6	1017	4.83642e+06	8	1017	1.99405e+06	7	1017
Q64521	0.85	Glycerol-3-phosphate dehydrogenase, mitochondrial	1.74915e+07	19	1701	8.66923e+06	22	1701	2.02285e+07	20	1701	6.52192e+06	20	1701	2.02656e+07	20	1701	7.40678e+06	19	1701	9931710	18	1673	7.96579e+06	19	1673	1.00616e+07	19	1673	6.02125e+06	15	1673	1.6001e+07	21	1673	7.98464e+06	19	1673
Q91W43	1.21	Glycine dehydrogenase (decarboxylating), mitochondrial	11785773	19	1682	3.3802e+06	22	1682	1.97879e+07	22	1682	5.98342e+06	23	1682	13610919	22	1682	7.08419e+06	23	1682	1.3631e+07	20	1652	3861429	21	1652	6.77649e+06	18	1652	6.34734e+06	21	1652	8.90988e+06	20	1652	4.95535e+06	23	1652
Q91XE0	1.04	Glycine N-acyltransferase	2.07356e+06	4	1007	567267	3	1007	3.24325e+06	4	1007	819370	4	1007	2.37843e+06	4	1007	686024	4	1007	4.63302e+06	5	325	569843	4	325	2.04589e+06	3	325	962825	5	325	3163668	5	325	899269	3	325
Q5FW57	1.24	Glycine N-acyltransferase-like protein	250882	2	1674	311330	4	1674	1.57952e+06	4	1674	434758	3	1674	1.0885e+06	4	1674	549117	4	1674	1.10424e+06	3	1644	451706	3	1644	945344	3	1644	647820	4	1644	851163	2	1644	845428	4	1644
Q9DCY0	0.97	Glycine N-acyltransferase-like protein Keg1	6.77976e+06	7	595	1.70578e+06	7	595	1.19967e+07	8	595	4.94752e+06	8	595	8.377e+06	7	595	4.4501e+06	8	595	6.66297e+06	7	358	2.71383e+06	8	358	1.09351e+07	10	358	1.91637e+06	6	358	8.0023e+06	7	358	2.55348e+06	7	358
Q9QXF8	1.21	Glycine N-methyltransferase	1.34465e+07	11	1164	4998250	11	1164	2.34576e+07	12	1164	1.06676e+07	12	1164	1.62467e+07	11	1164	7.55007e+06	10	1164	1.19278e+07	10	1100	6.16049e+06	11	1100	2.04442e+07	11	1100	9.32575e+06	10	1100	1.926e+07	11	1100	1.2892e+07	12	1100
Q8VCB3	0.81	Glycogen [starch] synthase, liver	6.52155e+07	30	1358	4.38214e+07	32	1358	1.03484e+08	32	1358	3.79665e+07	32	1358	8.10104e+07	31	1358	3.18108e+07	31	1358	3.57118e+07	29	1316	5.7647e+07	27	1316	5.76378e+07	26	1316	1.89892e+07	30	1316	5.8304e+07	30	1316	3.30469e+07	30	1316
Q8CI94	0.6	Glycogen phosphorylase, brain form	2.38313e+06	6	1631	663753	6	1631	2.26838e+06	4	1631	398691	3	1631	1.33195e+07	5	1631	274137	2	1631	341825	4	1597	456163	4	1597	2.6344e+06	5	1597	154695	3	1597	1.28893e+07	4	1597	436738	4	1597
Q9ET01	0.64	Glycogen phosphorylase, liver form	7.78164e+07	56	1240	4.40119e+07	58	1240	1.15655e+08	59	1240	6.10132e+07	57	1240	7.59312e+07	56	1240	4.23234e+07	52	1240	4.28295e+07	53	1189	36369732	57	1189	6.01708e+07	54	1189	2.52658e+07	53	1189	9.06393e+07	58	1189	5.63857e+07	55	1189
Q8K0R6	0.99	Glycolipid transfer protein domain-containing protein 2	111607	2	1518	0	0	1518	255054	2	1518	11603.8	2	1518	199478	2	1518	11359.6	1	1518	185458	2	356	2.20408e+06	2	356	150599	2	356	338.2	1	356	2.64025e+06	3	356	0	0	356
O70310	1.13	Glycylpeptide N-tetradecanoyltransferase 1	1.16975e+06	8	1432	583466	8	1432	3.02134e+06	9	1432	1.14735e+06	9	1432	2.58497e+06	9	1432	1123805	9	1432	2.13083e+06	9	1398	1.25122e+06	10	1398	1793108	9	1398	899801	9	1398	1518789	8	1398	879912	8	1398
Q91Z53	1.18	Glyoxylate reductase/hydroxypyruvate reductase	437257	3	603	78314.6	2	603	438131	2	603	110550	2	603	682827	3	603	78553.8	2	603	712746	3	505	127223	2	505	824696	3	505	123456	2	505	762899	3	505	295716	3	505
Q61543	1.04	Golgi apparatus protein 1	3.04119e+06	4	432	431572	3	432	4.90083e+06	4	432	1.02152e+06	3	432	3.17166e+06	3	432	896250	3	432	4043060	4	200	623268	2	200	3.43732e+06	4	200	998210	3	200	3.01227e+06	4	200	996764	4	200
Q8BXA1	0.95	Golgi integral membrane protein 4	2.12169e+07	15	1137	701975	7	1137	9.89468e+06	16	1137	1058598	7	1137	1.59303e+07	18	1137	1322915	9	1137	5843576	13	1072	1.51235e+06	8	1072	4.78038e+06	13	1072	452605	4	1072	4.99989e+06	13	1072	2.61471e+06	9	1072
Q9CRA5	1.08	Golgi phosphoprotein 3	9525.3	1	1810	20865.4	2	1810	101463	2	1810	35338	2	1810	68180.9	1	1810	37579.1	2	1810	37181.6	1	1793	11579.8	2	1793	11581.2	1	1793	29003.6	2	1793	87344.4	1	1793	32754.1	2	1793
Q91W53	nd	Golgin subfamily A member 7	19415306	5	188	229845	2	188	2.03737e+07	4	188	508437	3	188	1.20607e+07	4	188	622902	3	188	4.34865e+06	4	1910	1.78903e+06	4	1910	5.08431e+06	5	1910	837974	4	1910	5.40878e+06	4	1910	728616	4	1910
Q8K3J9	nd	G-protein coupled receptor family C group 5 member C	687363	1	25	0	0	25	717627	2	25	0	0	25	838354	1	25	0	0	25	776082	1	962	70719.1	1	962	412904	1	962	160910	1	962	634815	2	962	0	0	962
Q6PEM6	nd	GRAM domain-containing protein 2B	487692	2	344	17251.9	1	344	561614	1	344	76065.5	2	344	173362	1	344	24638.4	1	344	413108	2	1643	879975	1	1643	384182	1	1643	0	0	1643	493590	2	1643	865162	2	1643
Q8C0K5	0.85	Graves disease carrier protein homolog	683676	3	742	148999	1	742	329307	2	742	5388.4	1	742	22650.4	1	742	0	0	742	122519	2	660	343563	2	660	39090.5	1	660	0	0	660	199607	2	660	11264.3	1	660
Q8C5Q4	0.97	G-rich sequence factor 1	2.65338e+06	1	353	1.74169e+06	2	353	173302	1	353	38178.2	1	353	403939	2	353	32697.8	1	353	220328	1	689	1222348	2	689	326141	2	689	39600.4	1	689	388283	2	689	2.45995e+06	2	689
P11862	0.89	Growth arrest-specific protein 2	699662	3	846	239103	2	846	365262	2	846	347760	2	846	929382	3	846	323964	2	846	468482	2	772	98247.1	1	772	748796	3	772	82660.7	1	772	982575	3	772	123554	1	772
Q9WTP7	0.87	GTP:AMP phosphotransferase AK3, mitochondrial	0	0	954	295606	2	954	653456	1	954	412409	2	954	279538	1	954	161377	1	954	3.21673e+06	2	893	445553	2	893	287240	1	893	297106	2	893	743625	3	893	368610	2	893
Q61411	0.98	GTPase HRas	706246	2	396	46319.6	1	396	1.46049e+06	2	396	108166	1	396	1.71907e+06	2	396	76364.2	1	396	549320	1	259	54187.7	1	259	387390	1	259	51666.8	1	259	804412	2	259	52616.3	1	259
Q99JY3	0.85	GTPase IMAP family member 4	339375	1	811	2806.5	1	811	58382.3	2	811	194212	1	811	124608	2	811	57368.5	1	811	73993	2	734	64770.2	2	734	491021	2	734	105587	1	734	616604	2	734	17517.1	1	734
P32883	0.93	GTPase KRas	459400	2	1487	136713	2	1487	1.63396e+06	2	1487	196988	2	1487	1.10264e+06	2	1487	442741	2	1487	1.20135e+06	2	264	52817.7	2	264	395886	2	264	229044	2	264	242710	1	264	66398.3	2	264
P36536	1.01	GTP-binding protein SAR1a	4.42158e+06	6	1848	4.65298e+06	7	1848	1.0764e+07	8	1848	3.702e+06	8	1848	9.5029e+06	8	1848	4.38872e+06	8	1848	4.5713e+06	5	1834	7.77793e+06	7	1834	8.44494e+06	7	1834	2.71625e+06	8	1834	2.18461e+06	6	1834	5.3896e+06	8	1834
Q9CQC9	0.93	GTP-binding protein SAR1b	4.42158e+06	6	1848	4.65298e+06	7	1848	1.0764e+07	8	1848	3.702e+06	8	1848	9.5029e+06	8	1848	4.38872e+06	8	1848	4.5713e+06	5	1834	7.77793e+06	7	1834	8.44494e+06	7	1834	2.71625e+06	8	1834	2.18461e+06	6	1834	5.3896e+06	8	1834
P08752	0.97	Guanine nucleotide-binding protein G(i) subunit alpha-2	8.90664e+06	9	111	1.24216e+06	9	111	1.92672e+07	10	111	2.93643e+06	10	111	1.65273e+07	9	111	1.96527e+06	9	111	1.55934e+07	9	85	1.01385e+06	7	85	1.03004e+07	9	85	1.52617e+06	8	85	1.22503e+07	10	85	1930195	7	85
P62880	nd	Guanine nucleotide-binding protein G(I)/G(S)/G(T) subunit beta-2	0	0	894	749478	3	894	355572	2	894	457274	2	894	516528	2	894	1.16891e+06	3	894	118788	2	824	488448	2	824	2.94944e+06	3	824	986326	3	824	2.35276e+06	3	824	278584	2	824
Q9DC51	0.99	Guanine nucleotide-binding protein G(k) subunit alpha	3.6795e+06	5	1786	457164	5	1786	5.70388e+06	5	1786	674871	5	1786	5.80302e+06	5	1786	539039	4	1786	5.57976e+06	5	1769	339989	3	1769	5.83954e+06	5	1769	190072	2	1769	4.83489e+06	5	1769	495464	4	1769
P21279	0.97	Guanine nucleotide-binding protein G(q) subunit alpha	4.44041e+06	11	223	1.48367e+06	5	223	6.39804e+06	9	223	393938	5	223	7.09961e+06	9	223	186717	2	223	7.88787e+06	10	121	161614	3	121	5.6028e+06	10	121	122405	2	121	5.70891e+06	9	121	165394	4	121
P63094	0.96	Guanine nucleotide-binding protein G(s) subunit alpha isoforms short	1.38251e+07	16	93	1.33515e+06	14	93	2.57184e+07	15	93	2.3172e+06	13	93	2.71818e+07	18	93	1.88132e+06	14	93	2.26859e+07	15	61	4.04998e+06	13	61	1.47272e+07	14	61	3.87969e+06	14	61	1.60751e+07	16	61	9.45407e+06	12	61
Q6R0H7	0.96	Guanine nucleotide-binding protein G(s) subunit alpha isoforms XLas	1.38251e+07	16	93	1.33515e+06	14	93	2.57184e+07	15	93	2.3172e+06	13	93	2.71818e+07	18	93	1.88132e+06	14	93	2.26859e+07	15	61	4.04998e+06	13	61	1.47272e+07	14	61	3.87969e+06	14	61	1.60751e+07	16	61	9.45407e+06	12	61
P21278	0.94	Guanine nucleotide-binding protein subunit alpha-11	9.54107e+06	11	76	892784	8	76	1.93815e+07	12	76	1.79098e+06	9	76	1.52367e+07	12	76	2.93891e+06	9	76	13392699	13	70	840922	8	70	1.10991e+07	12	70	2.87735e+06	7	70	1.17893e+07	12	70	2.1623e+06	6	70
P27600	1.02	Guanine nucleotide-binding protein subunit alpha-12	6.70676e+06	11	262	316820	6	262	8257237	10	262	993562	5	262	8.40464e+06	10	262	2029260	4	262	2.05216e+07	10	147	4.01478e+06	8	147	1.47911e+07	8	147	1.53836e+06	5	147	8.94835e+06	11	147	2.12133e+06	4	147
P27601	0.89	Guanine nucleotide-binding protein subunit alpha-13	6.70676e+06	11	262	316820	6	262	8257237	10	262	993562	5	262	8.40464e+06	10	262	2029260	4	262	2.05216e+07	10	147	4.01478e+06	8	147	1.47911e+07	8	147	1.53836e+06	5	147	8.94835e+06	11	147	2.12133e+06	4	147
P30677	nd	Guanine nucleotide-binding protein subunit alpha-14	35341.9	1	992	2481	1	992	161588	2	992	3815.8	1	992	40595.2	1	992	0	0	992	86006.8	1	398	96552.8	1	398	480221	3	398	5257.6	1	398	35875.3	1	398	3398	1	398
Q8CI11	0.9	Guanine nucleotide-binding protein-like 3	768811	3	977	26454.4	2	977	1.04626e+06	3	977	131242	3	977	816898	3	977	39733.1	2	977	1.35918e+06	3	914	32715.4	2	914	525335	3	914	28581.1	2	914	660742	3	914	48588.3	2	914
O70496	1.07	H(+)/Cl(-) exchange transporter 7	148879	1	1741	15153.3	2	1741	81532.5	2	1741	98448.1	2	1741	346257	2	1741	74746.6	2	1741	462689	2	1717	619093	2	1717	524601	2	1717	331026	2	1717	450114	2	1717	0	0	1717
Q9CRB2	1.05	H/ACA ribonucleoprotein complex subunit 2	829538	3	602	308324	4	602	902352	2	602	1236377	4	602	1.17016e+06	4	602	994087	4	602	429473	3	504	923960	2	504	1.9466e+06	4	504	15973.7	2	504	573385	3	504	301474	2	504
Q9ESX5	0.89	H/ACA ribonucleoprotein complex subunit DKC1	678455	3	518	386865	3	518	812146	2	518	661800	3	518	1.13306e+06	2	518	436776	2	518	887159	2	423	82657.6	2	423	910414	3	423	360908	3	423	861568	2	423	119172	1	423
P06339	0.91	H-2 class I histocompatibility antigen, D-37 alpha chain	46602	2	588	89592.1	1	588	25849.3	1	588	41076.3	1	588	30112.7	1	588	43845	1	588	59503.9	1	320	306064	1	320	32203.3	1	320	300502	1	320	29864.3	1	320	113741	1	320
P01899	0.94	H-2 class I histocompatibility antigen, D-B alpha chain	8.4419e+06	6	1427	8962261	6	1427	1.1176e+07	6	1427	1.27942e+06	6	1427	6.64237e+06	7	1427	9.24538e+06	6	1427	6.97666e+06	6	619	1.54408e+07	7	619	1.49934e+07	5	619	3.26974e+06	6	619	5645202	6	619	1802716	7	619
P01900	0.9	H-2 class I histocompatibility antigen, D-D alpha chain	8.4419e+06	6	1427	8962261	6	1427	1.1176e+07	6	1427	1.27942e+06	6	1427	6.64237e+06	7	1427	9.24538e+06	6	1427	6.97666e+06	6	619	1.54408e+07	7	619	1.49934e+07	5	619	3.26974e+06	6	619	5645202	6	619	1802716	7	619
P14426	nd	H-2 class I histocompatibility antigen, D-K alpha chain	1.66142e+06	5	577	622355	4	577	1.09845e+06	3	577	1.08641e+06	6	577	2179257	4	577	1.02445e+06	4	577	2.22016e+06	4	482	633217	3	482	2.19282e+06	4	482	678877	3	482	1.77558e+06	4	482	1.1657e+06	3	482
P14427	nd	H-2 class I histocompatibility antigen, D-P alpha chain	8.4419e+06	6	1427	8962261	6	1427	1.1176e+07	6	1427	1.27942e+06	6	1427	6.64237e+06	7	1427	9.24538e+06	6	1427	6.97666e+06	6	619	1.54408e+07	7	619	1.49934e+07	5	619	3.26974e+06	6	619	5645202	6	619	1802716	7	619
P01901	1	H-2 class I histocompatibility antigen, K-B alpha chain	1.66142e+06	5	577	622355	4	577	1.09845e+06	3	577	1.08641e+06	6	577	2179257	4	577	1.02445e+06	4	577	2.22016e+06	4	482	633217	3	482	2.19282e+06	4	482	678877	3	482	1.77558e+06	4	482	1.1657e+06	3	482
P04223	nd	H-2 class I histocompatibility antigen, K-K alpha chain	1.66142e+06	5	577	622355	4	577	1.09845e+06	3	577	1.08641e+06	6	577	2179257	4	577	1.02445e+06	4	577	2.22016e+06	4	482	633217	3	482	2.19282e+06	4	482	678877	3	482	1.77558e+06	4	482	1.1657e+06	3	482
P14428	nd	H-2 class I histocompatibility antigen, K-Q alpha chain (Fragment)	1.66142e+06	5	577	622355	4	577	1.09845e+06	3	577	1.08641e+06	6	577	2179257	4	577	1.02445e+06	4	577	2.22016e+06	4	482	633217	3	482	2.19282e+06	4	482	678877	3	482	1.77558e+06	4	482	1.1657e+06	3	482
P03991	nd	H-2 class I histocompatibility antigen, K-W28 alpha chain	1.66142e+06	5	577	622355	4	577	1.09845e+06	3	577	1.08641e+06	6	577	2179257	4	577	1.02445e+06	4	577	2.22016e+06	4	482	633217	3	482	2.19282e+06	4	482	678877	3	482	1.77558e+06	4	482	1.1657e+06	3	482
P01897	0.94	H-2 class I histocompatibility antigen, L-D alpha chain	8.4419e+06	6	1427	8962261	6	1427	1.1176e+07	6	1427	1.27942e+06	6	1427	6.64237e+06	7	1427	9.24538e+06	6	1427	6.97666e+06	6	619	1.54408e+07	7	619	1.49934e+07	5	619	3.26974e+06	6	619	5645202	6	619	1802716	7	619
P14429	nd	H-2 class I histocompatibility antigen, Q7 alpha chain	8.4419e+06	6	1427	8962261	6	1427	1.1176e+07	6	1427	1.27942e+06	6	1427	6.64237e+06	7	1427	9.24538e+06	6	1427	6.97666e+06	6	619	1.54408e+07	7	619	1.49934e+07	5	619	3.26974e+06	6	619	5645202	6	619	1802716	7	619
P14430	1	H-2 class I histocompatibility antigen, Q8 alpha chain	8.4419e+06	6	1427	8962261	6	1427	1.1176e+07	6	1427	1.27942e+06	6	1427	6.64237e+06	7	1427	9.24538e+06	6	1427	6.97666e+06	6	619	1.54408e+07	7	619	1.49934e+07	5	619	3.26974e+06	6	619	5645202	6	619	1802716	7	619
P14431	nd	H-2 class I histocompatibility antigen, Q9 alpha chain (Fragment)	8.4419e+06	6	1427	8962261	6	1427	1.1176e+07	6	1427	1.27942e+06	6	1427	6.64237e+06	7	1427	9.24538e+06	6	1427	6.97666e+06	6	619	1.54408e+07	7	619	1.49934e+07	5	619	3.26974e+06	6	619	5645202	6	619	1802716	7	619
P04441	nd	H-2 class II histocompatibility antigen gamma chain	38130.4	1	444	12560.2	1	444	1112729	2	444	11490.2	1	444	605059	2	444	9064.3	1	444	402329	2	1789	0	0	1789	14976.6	1	1789	2728.6	1	1789	978556	2	1789	0	0	1789
Q61646	1.45	Haptoglobin	503224	1	1309	3.39281e+06	2	1309	244169	2	1309	146155	1	1309	510620	2	1309	6.67426e+06	2	1309	1.3708e+06	2	1267	0	0	1267	1078854	2	1267	4.21784e+06	2	1267	99659.6	1	1267	102050	1	1267
Q69ZS7	0.93	HBS1-like protein	402551	2	791	56296.6	2	791	281192	2	791	135215	2	791	32399.8	1	791	295301	2	791	91069.3	2	268	1.54965e+06	1	268	224649	2	268	2.00771e+06	2	268	274310	2	268	931921	2	268
Q99M31	nd	Heat shock 70 kDa protein 14	2.18908e+06	3	915	372174	3	915	148781	2	915	1.00195e+06	4	915	68575.3	2	915	657915	4	915	123946	3	847	323306	4	847	2.06154e+06	3	847	237335	3	847	93695.4	2	847	12331.3	2	847
Q61316	1.24	Heat shock 70 kDa protein 4	694465	9	704	346344	10	704	1.25132e+06	9	704	811154	11	704	2.3962e+06	9	704	584892	8	704	1.50016e+06	9	617	616517	11	617	1.94808e+06	10	617	672611	9	617	1.97452e+06	12	617	1.00706e+06	12	617
P63017	1.06	Heat shock cognate 71 kDa protein	2.30714e+07	22	838	1.34103e+07	23	838	4.48589e+07	21	838	2.39891e+07	21	838	3.03339e+07	20	838	1.82966e+07	19	838	3.36455e+07	19	763	2.09206e+07	21	763	3.24202e+07	21	763	2.10072e+07	23	763	4.47045e+07	20	763	2.87617e+07	24	763
Q9CQN1	0.84	Heat shock protein 75 kDa, mitochondrial	5164091	14	528	2.97083e+06	17	528	8.79966e+06	12	528	6.50033e+06	17	528	9.87083e+06	14	528	5.61125e+06	15	528	1.09251e+07	14	434	1.38401e+07	16	434	5.26093e+06	10	434	1.37811e+07	15	434	6.27156e+06	11	434	4.9565e+06	13	434
P07901	1.01	Heat shock protein HSP 90-alpha	6.37378e+06	11	1269	1.83149e+06	12	1269	1.01171e+07	13	1269	2.7986e+06	11	1269	4.66851e+06	11	1269	3.59491e+06	10	1269	9.11803e+06	14	1223	2.3497e+06	11	1223	1.03195e+07	15	1223	2.04811e+06	10	1223	9.50118e+06	11	1223	9.78171e+06	14	1223
P11499	1.03	Heat shock protein HSP 90-beta	9.89793e+06	21	881	8.11762e+06	26	881	1.68512e+07	23	881	1.27991e+07	27	881	2.15039e+07	23	881	1.08847e+07	25	881	2.7645e+07	27	811	1.27642e+07	25	811	1.56231e+07	24	811	9.49835e+06	25	811	1.33424e+07	20	811	1.22433e+07	26	811
E9QAM5	0.95	Helicase with zinc finger domain 2	5.18809e+06	6	1732	289921	5	1732	4.5942e+06	3	1732	5.13999e+06	6	1732	351347	5	1732	6.0166e+06	5	1732	341260	2	1708	4.05133e+06	5	1708	1.74592e+06	4	1708	6.02583e+06	5	1708	148055	3	1708	782109	6	1708
O70252	0.96	Heme oxygenase 2	4.90104e+06	10	309	1.35116e+06	10	309	7.47304e+06	9	309	1.65653e+06	8	309	7.56036e+06	10	309	1.5769e+06	9	309	3257856	8	864	1.7548e+06	8	864	4114423	8	864	1.44021e+06	8	864	3.76698e+06	8	864	1.9379e+06	9	864
Q9R257	0.9	Heme-binding protein 1	1.5848e+06	5	546	1.07709e+06	4	546	4.57897e+06	6	546	911836	4	546	2.12412e+06	5	546	793176	5	546	1932827	5	453	792894	4	453	2.44418e+06	6	453	515421	4	453	1.67722e+06	5	453	811693	6	453
P01942	2.52	Hemoglobin subunit alpha	446713	1	1338	1.21343e+06	3	1338	1.33335e+06	2	1338	754783	3	1338	2.66283e+06	4	1338	1.12365e+06	3	1338	592223	1	1293	829599	4	1293	2.82966e+06	4	1293	2.63135e+06	3	1293	2.73092e+06	4	1293	1.36313e+06	4	1293
P02088	2.02	Hemoglobin subunit beta-1	7.22245e+06	11	1194	1.78122e+06	9	1194	5.69581e+06	11	1194	845472	10	1194	1.44855e+07	12	1194	3.38199e+06	10	1194	7.76328e+06	12	1134	2.77444e+06	9	1134	1.68549e+07	13	1134	6.2814e+06	13	1134	1.07882e+07	12	1134	4.70688e+06	11	1134
P02089	nd	Hemoglobin subunit beta-2	7.22245e+06	11	1194	1.78122e+06	9	1194	5.69581e+06	11	1194	845472	10	1194	1.44855e+07	12	1194	3.38199e+06	10	1194	7.76328e+06	12	1134	2.77444e+06	9	1134	1.68549e+07	13	1134	6.2814e+06	13	1134	1.07882e+07	12	1134	4.70688e+06	11	1134
Q91X72	1.44	Hemopexin	960443	2	1595	123282	3	1595	1.66566e+06	3	1595	159962	2	1595	707628	2	1595	146924	2	1595	2.57417e+06	4	314	0	0	314	1.01671e+06	1	314	112986	1	314	1.23047e+06	3	314	146652	1	314
Q3UDW8	nd	Heparan-alpha-glucosaminide N-acetyltransferase	2.08355e+06	3	294	105592	1	294	1.36362e+06	2	294	750343	2	294	1.31985e+06	1	294	765430	2	294	2.1008e+06	1	371	468128	2	371	955683	1	371	586960	2	371	1.04653e+06	2	371	232108	1	371
P49698	0.92	Hepatocyte nuclear factor 4-alpha	114990	1	1182	52764.2	1	1182	587196	2	1182	238069	1	1182	653207	2	1182	203053	1	1182	135321	1	1118	128804	1	1118	330493	2	1118	0	0	1118	81554.6	1	1118	188785	1	1118
Q3TEA8	0.94	Heterochromatin protein 1-binding protein 3	4.13815e+06	3	192	210711	2	192	4.50655e+06	3	192	237113	3	192	3.40315e+06	3	192	321731	2	192	218600	2	1060	471026	3	1060	230374	2	1060	239062	2	1060	2.16282e+06	3	1060	179626	3	1060
Q99020	0.99	Heterogeneous nuclear ribonucleoprotein A/B	3.42867e+06	6	345	775936	5	345	5.87186e+06	5	345	2.1971e+06	6	345	5.61491e+06	6	345	2.21662e+06	6	345	7.27371e+06	6	947	1.63826e+06	6	947	471873	4	947	1553440	6	947	4.47292e+06	6	947	2.22121e+06	6	947
Q9CX86	0.98	Heterogeneous nuclear ribonucleoprotein A0	527788	3	1428	216176	4	1428	814135	4	1428	207083	4	1428	699017	4	1428	477417	4	1428	1.04206e+06	3	1393	83796.7	3	1393	1.09623e+06	4	1393	342480	4	1393	503568	3	1393	169240	2	1393
Q8BG05	0.88	Heterogeneous nuclear ribonucleoprotein A3	4.04429e+07	14	251	1.03124e+07	14	251	6.5309e+07	14	251	1.34645e+07	12	251	5.20248e+07	15	251	1.88754e+07	13	251	4.57879e+07	14	93	9.62239e+06	12	93	3.46015e+07	12	93	1.32712e+07	13	93	2.97424e+07	11	93	1.36702e+07	13	93
Q60668	1.04	Heterogeneous nuclear ribonucleoprotein D0	5.84414e+06	6	437	941114	5	437	1.04034e+07	6	437	1.84065e+06	6	437	7.9773e+06	6	437	707232	5	437	5.06492e+06	6	1856	2.1794e+06	6	1856	4.85554e+06	7	1856	661230	5	1856	5.92204e+06	6	1856	1.7336e+06	5	1856
Q9Z2X1	0.98	Heterogeneous nuclear ribonucleoprotein F	3.20759e+06	6	1698	478602	5	1698	3.82356e+06	5	1698	1.75782e+06	6	1698	4.59725e+06	6	1698	1.654e+06	6	1698	3663701	6	1669	1.14396e+06	6	1669	2.33644e+06	5	1669	1.10743e+06	6	1669	3.75535e+06	6	1669	2.42665e+06	6	1669
P70333	1.03	Heterogeneous nuclear ribonucleoprotein H2	307863	2	1047	115522	2	1047	853662	2	1047	272855	2	1047	894056	2	1047	300511	2	1047	503355	2	983	314116	2	983	565129	2	983	195707	2	983	494974	2	983	313724	2	983
P61979	0.96	Heterogeneous nuclear ribonucleoprotein K	1.87549e+07	16	271	5.72584e+06	18	271	3.24035e+07	18	271	9.29048e+06	16	271	3.05119e+07	17	271	9.01338e+06	17	271	2.52229e+07	17	135	8.91149e+06	19	135	2.05076e+07	16	135	8.00363e+06	19	135	2.04385e+07	18	135	7.509e+06	15	135
Q8R081	0.89	Heterogeneous nuclear ribonucleoprotein L	9.39634e+06	22	360	2.30421e+06	21	360	1.91604e+07	23	360	5.09166e+06	18	360	1.21954e+07	21	360	2.64639e+06	18	360	9.8371e+06	21	1179	4.58464e+06	21	1179	1.12643e+07	22	1179	2.1594e+06	16	1179	1.18378e+07	23	1179	3.14181e+06	19	1179
Q921F4	0.85	Heterogeneous nuclear ribonucleoprotein L-like	2103264	7	477	1.03055e+06	9	477	4.12244e+06	7	477	1.08432e+06	7	477	3.93995e+06	7	477	1.63925e+06	8	477	2.38275e+06	7	303	402511	6	303	2984588	7	303	2.51697e+06	9	303	3.01857e+06	7	303	1.45312e+06	8	303
Q9D0E1	0.86	Heterogeneous nuclear ribonucleoprotein M	3.66154e+06	7	904	2.52028e+06	10	904	1.10294e+07	9	904	4.35533e+06	9	904	1.1889e+07	8	904	4.58547e+06	7	904	1.98535e+06	7	834	2.55292e+06	7	834	1.04559e+07	9	834	1948479	6	834	6120566	8	834	3.06167e+06	7	834
Q7TMK9	1.02	Heterogeneous nuclear ribonucleoprotein Q	4.23438e+06	6	1334	850412	7	1334	4.43308e+06	7	1334	1.79982e+06	5	1334	5.50273e+06	7	1334	2.11815e+06	6	1334	4.39295e+06	7	1289	1.35345e+06	5	1289	5.59523e+06	9	1289	1.80326e+06	7	1289	3.75784e+06	7	1289	1.73996e+06	6	1289
Q8VEK3	0.84	Heterogeneous nuclear ribonucleoprotein U	2.16744e+07	16	911	5.64381e+06	11	911	3.33236e+07	15	911	1.45352e+07	16	911	2.96382e+07	15	911	1.00168e+07	15	911	3.48405e+07	15	840	9.24111e+06	15	840	2.13704e+07	15	840	5.99481e+06	14	840	1.83249e+07	15	840	1.1587e+07	15	840
Q8VDM6	0.9	Heterogeneous nuclear ribonucleoprotein U-like protein 1	590878	2	1149	343962	2	1149	1.11711e+06	2	1149	592600	2	1149	664297	2	1149	398511	2	1149	1.2759e+06	2	1087	647929	2	1087	105803	1	1087	314915	2	1087	1.06336e+06	2	1087	402672	2	1087
Q00PI9	0.94	Heterogeneous nuclear ribonucleoprotein U-like protein 2	8.48004e+06	8	1179	961299	6	1179	4.3403e+06	8	1179	1515514	6	1179	1.1222e+07	8	1179	1.98725e+06	8	1179	2.83101e+06	7	1115	6.77173e+06	6	1115	2.64856e+06	6	1115	2.42423e+06	8	1115	9.3302e+06	8	1115	4.81418e+06	7	1115
O88569	0.96	Heterogeneous nuclear ribonucleoproteins A2/B1	1.84047e+07	17	1570	4.80126e+06	14	1570	2.73711e+07	16	1570	1.14306e+07	16	1570	2.28672e+07	15	1570	9.97066e+06	17	1570	1.52793e+07	13	1533	6.42131e+06	15	1533	1.64741e+07	14	1533	9.07641e+06	16	1533	1.4173e+07	13	1533	6.33936e+06	13	1533
Q9Z204	0.93	Heterogeneous nuclear ribonucleoproteins C1/C2	1.59087e+06	4	493	463775	4	493	1.50721e+06	2	493	448263	4	493	1.99717e+06	4	493	893658	5	493	1177575	3	956	1.08925e+06	5	956	1.29075e+06	4	956	950106	4	956	890596	2	956	573171	4	956
P63158	1.04	High mobility group protein B1	9.93198e+06	7	504	5.41523e+06	5	504	1.54424e+07	7	504	650350	4	504	10253936	7	504	3780619	5	504	1.93416e+06	8	411	2.38294e+06	5	411	7.07024e+06	7	411	1.59424e+06	6	411	6.04664e+06	7	411	3.23109e+06	8	411
P35492	1.16	Histidine ammonia-lyase	6.65132e+06	13	1409	4.83823e+06	18	1409	1.11073e+07	14	1409	9.18478e+06	17	1409	1.0727e+07	14	1409	7.30687e+06	18	1409	8.29358e+06	16	1373	4.64206e+06	16	1373	1.4588e+07	18	1373	8.53823e+06	16	1373	1.01537e+07	18	1373	6.90075e+06	18	1373
Q9ESB3	1.18	Histidine-rich glycoprotein	855350	3	666	1.86294e+06	6	666	17804200	6	666	9555975	6	666	1.44335e+07	6	666	9.00499e+06	6	666	750727	3	576	2.8562e+06	5	576	1.14336e+07	5	576	2.42543e+06	5	576	3.39411e+06	5	576	2.52151e+06	5	576
Q61035	1.08	Histidine--tRNA ligase, cytoplasmic	863382	3	1603	432579	5	1603	1755992	3	1603	602786	4	1603	1.18265e+06	3	1603	312813	4	1603	1.51674e+06	4	1568	343758	3	1568	2.87216e+06	4	1568	277784	4	1568	1.29297e+06	4	1568	560278	3	1568
O09106	0.96	Histone deacetylase 1	401726	2	777	174941	2	777	721767	2	777	231376	2	777	2.31624e+06	2	777	193181	2	777	569459	2	699	208957	2	699	329309	2	699	164216	2	699	409252	2	699	64510.6	2	699
P70288	1	Histone deacetylase 2	401726	2	777	174941	2	777	721767	2	777	231376	2	777	2.31624e+06	2	777	193181	2	777	569459	2	699	208957	2	699	329309	2	699	164216	2	699	409252	2	699	64510.6	2	699
P10922	0.79	Histone H1.0	245046	2	1391	216019	2	1391	503329	2	1391	490684	2	1391	346192	1	1391	829318	2	1391	1234868	1	1352	2938359	2	1352	191342	1	1352	593462	2	1352	157571	1	1352	670029	2	1352
P70696	nd	Histone H2B type 1-A	0	0	0	0	0	0	0	0	0	0	0	0	0	0	0	0	0	0	4.23815e+06	5	1252	4.36919e+06	6	1252	6.49416e+06	5	1252	5.01419e+06	5	1252	3.29406e+06	5	1252	8826349	7	1252
Q64475	0.82	Histone H2B type 1-B	3.89401e+06	5	1227	5.32084e+06	6	1227	5.88337e+06	5	1227	3.60394e+06	4	1227	1.23861e+07	6	1227	6.90641e+06	5	1227	0	0	0	0	0	0	0	0	0	0	0	0	0	0	0	0	0	0
Q6ZWY9	0.82	Histone H2B type 1-C/E/G	3.89401e+06	5	1227	5.32084e+06	6	1227	5.88337e+06	5	1227	3.60394e+06	4	1227	1.23861e+07	6	1227	6.90641e+06	5	1227	0	0	0	0	0	0	0	0	0	0	0	0	0	0	0	0	0	0
P10853	0.82	Histone H2B type 1-F/J/L	3.89401e+06	5	1227	5.32084e+06	6	1227	5.88337e+06	5	1227	3.60394e+06	4	1227	1.23861e+07	6	1227	6.90641e+06	5	1227	0	0	0	0	0	0	0	0	0	0	0	0	0	0	0	0	0	0
Q8CGP1	0.82	Histone H2B type 1-K	0	0	0	0	0	0	0	0	0	0	0	0	0	0	0	0	0	0	4.23815e+06	5	1252	4.36919e+06	6	1252	6.49416e+06	5	1252	5.01419e+06	5	1252	3.29406e+06	5	1252	8826349	7	1252
P10854	0.82	Histone H2B type 1-M	3.89401e+06	5	1227	5.32084e+06	6	1227	5.88337e+06	5	1227	3.60394e+06	4	1227	1.23861e+07	6	1227	6.90641e+06	5	1227	4.23815e+06	5	1252	4.36919e+06	6	1252	6.49416e+06	5	1252	5.01419e+06	5	1252	3.29406e+06	5	1252	8826349	7	1252
Q64525	0.82	Histone H2B type 2-B	0	0	0	0	0	0	0	0	0	0	0	0	0	0	0	0	0	0	4.23815e+06	5	1252	4.36919e+06	6	1252	6.49416e+06	5	1252	5.01419e+06	5	1252	3.29406e+06	5	1252	8826349	7	1252
Q64524	nd	Histone H2B type 2-E	3.89401e+06	5	1227	5.32084e+06	6	1227	5.88337e+06	5	1227	3.60394e+06	4	1227	1.23861e+07	6	1227	6.90641e+06	5	1227	4.23815e+06	5	1252	4.36919e+06	6	1252	6.49416e+06	5	1252	5.01419e+06	5	1252	3.29406e+06	5	1252	8826349	7	1252
Q9D2U9	nd	Histone H2B type 3-A	3.89401e+06	5	1227	5.32084e+06	6	1227	5.88337e+06	5	1227	3.60394e+06	4	1227	1.23861e+07	6	1227	6.90641e+06	5	1227	4.23815e+06	5	1252	4.36919e+06	6	1252	6.49416e+06	5	1252	5.01419e+06	5	1252	3.29406e+06	5	1252	8826349	7	1252
Q8CGP0	0.82	Histone H2B type 3-B	3.89401e+06	5	1227	5.32084e+06	6	1227	5.88337e+06	5	1227	3.60394e+06	4	1227	1.23861e+07	6	1227	6.90641e+06	5	1227	4.23815e+06	5	1252	4.36919e+06	6	1252	6.49416e+06	5	1252	5.01419e+06	5	1252	3.29406e+06	5	1252	8826349	7	1252
P68433	nd	Histone H3.1	56731.2	2	178	0	0	178	1.00896e+06	2	178	1785.8	1	178	460043	2	178	207.1	1	178	47906.9	2	261	0	0	261	2752.3	1	261	1150.3	1	261	514037	2	261	0	0	261
P84228	0.97	Histone H3.2	56731.2	2	178	0	0	178	1.00896e+06	2	178	1785.8	1	178	460043	2	178	207.1	1	178	47906.9	2	261	0	0	261	2752.3	1	261	1150.3	1	261	514037	2	261	0	0	261
P62806	0.83	Histone H4	4.89148e+06	7	865	2.27642e+06	6	865	7429792	7	865	1.95335e+06	5	865	6.58547e+06	7	865	1.26844e+06	5	865	3.76195e+06	7	795	3063940	7	795	4.76419e+06	7	795	2.08521e+06	5	795	5.2266e+06	7	795	3.26067e+06	7	795
Q60972	0.96	Histone-binding protein RBBP4	185430	1	1201	41921.7	1	1201	342423	1	1201	104113	1	1201	240306	1	1201	21589.8	1	1201	396304	1	1141	80759.6	1	1141	187955	1	1141	251535	2	1141	1.40796e+06	2	1141	15842.9	1	1141
Q91WC0	1.14	Histone-lysine N-methyltransferase setd3	1.10923e+06	2	1896	3209.1	1	1896	1.3624e+06	1	1896	16021.4	1	1896	1.42855e+06	2	1896	18194.7	1	1896	1.13276e+06	2	1890	56079.5	1	1890	1628027	2	1890	158890	2	1890	1.54154e+06	3	1890	22665.9	1	1890
O09173	1.28	Homogentisate 1,2-dioxygenase	5.10982e+07	23	87	8.02386e+06	19	87	1.0022e+08	24	87	1.69945e+07	21	87	7.5042e+07	23	87	1.36697e+07	20	87	4.04266e+07	24	1161	10050197	19	1161	53010574	23	1161	1.6726e+07	21	1161	9.4026e+07	23	1161	2.44753e+07	23	1161
Q61081	0.96	Hsp90 co-chaperone Cdc37	23648.1	2	1279	89134.1	2	1279	644432	2	1279	341538	2	1279	507335	1	1279	337540	2	1279	351653	2	1233	156484	2	1233	193360	1	1233	213616	2	1233	12054.7	1	1233	220573	2	1233
Q9WU19	0.83	Hydroxyacid oxidase 1	2.35979e+06	7	1271	777083	6	1271	4.2869e+06	8	1271	1.32434e+06	6	1271	2.3572e+06	7	1271	1.85018e+06	8	1271	852692	6	1225	305821	5	1225	2.62309e+06	7	1225	587507	6	1225	1.23695e+06	6	1225	767023	7	1225
Q8R0N6	1.12	Hydroxyacid-oxoacid transhydrogenase, mitochondrial	245063	1	1455	43713.2	1	1455	305287	2	1455	101570	1	1455	294337	1	1455	171063	1	1455	2.72945e+06	3	1421	78163.4	1	1421	386856	2	1421	282654	2	1421	196875	2	1421	0	0	1421
Q61425	1.4	Hydroxyacyl-coenzyme A dehydrogenase, mitochondrial	3.07612e+06	12	872	1173770	10	872	6.77829e+06	11	872	1.71853e+06	11	872	5.45122e+06	11	872	1672890	11	872	4.1844e+06	10	802	2.1905e+06	12	802	4.26751e+06	10	802	1.70635e+06	11	802	6.90804e+06	11	802	2.64916e+06	12	802
Q99KB8	1.14	Hydroxyacylglutathione hydrolase, mitochondrial	8.23647e+08	7	395	9.40865e+07	6	395	3.97789e+06	5	395	9.44391e+07	5	395	3.48139e+07	4	395	2.95661e+08	6	395	6.84009e+07	6	306	950420672	6	306	4.86425e+07	5	306	1.56216e+09	5	306	3.56463e+07	6	306	5.93013e+08	6	306
P38060	1.11	Hydroxymethylglutaryl-CoA lyase, mitochondrial	10943167	7	429	861071	7	429	6.5152e+06	6	429	3.40516e+06	7	429	4.37554e+06	6	429	2947346	7	429	4.09661e+06	7	342	1.66707e+06	8	342	7.32485e+06	8	342	1.9094e+06	7	342	1.28238e+07	7	342	2.18227e+06	8	342
P54869	0.95	Hydroxymethylglutaryl-CoA synthase, mitochondrial	7.45807e+07	27	81	1.68682e+07	22	81	1.52693e+08	26	81	3.36454e+07	23	81	1.19681e+08	26	81	2.69101e+07	24	81	1.19498e+08	29	82	2.30041e+07	26	82	154721668	26	82	4.81028e+07	26	82	200178434	27	82	5.13317e+07	26	82
Q8VCZ9	0.94	Hydroxyproline dehydrogenase	3.76184e+06	7	958	918205	7	958	9.74964e+06	8	958	2.81936e+06	8	958	8.78052e+06	8	958	2.90645e+06	10	958	4053400	7	899	1.55187e+06	7	899	4.92108e+06	7	899	1.54965e+06	7	899	7.76639e+06	8	899	2.41145e+06	8	899
Q2TPA8	0.93	Hydroxysteroid dehydrogenase-like protein 2	2338141	2	933	186962	1	933	405506	1	933	1.77787e+06	3	933	353738	1	933	431276	1	933	4.97706e+06	2	868	622277	3	868	0	0	868	838864	3	868	1.07871e+06	3	868	311363	1	868
Q9JKR6	1.24	Hypoxia up-regulated protein 1	1.94813e+06	7	1177	932700	4	1177	6.56454e+06	5	1177	1.12532e+06	7	1177	7.79678e+06	7	1177	1.05509e+06	8	1177	2.21269e+06	5	1113	2.40079e+06	8	1113	6.35679e+06	6	1113	2.53164e+06	7	1113	7.21e+06	9	1113	2.71386e+06	7	1113
P01878	1.2	Ig alpha chain C region	2.70092e+06	2	231	203282	2	231	2.43186e+06	2	231	88093	1	231	2.03196e+06	2	231	61393.8	1	231	4.66436e+06	2	401	147330	1	401	2.39624e+06	2	401	81236.7	1	401	607936	1	401	0	0	401
Q60766	1.21	Immunity-related GTPase family M protein 1	3.02524e+07	19	63	1.54772e+06	15	63	6.14074e+07	21	63	3.23707e+06	14	63	4.19839e+07	21	63	2.1018e+06	12	63	5.5583e+07	20	56	2861581	14	56	2.36009e+07	18	56	1420603	11	56	5.9666e+07	20	56	4583616	18	56
P01872	1.08	Immunoglobulin heavy constant mu	1.46016e+06	4	524	269199	3	524	909923	4	524	259276	3	524	3.05222e+06	4	524	564488	4	524	748684	4	429	313616	2	429	1.39506e+06	4	429	297757	4	429	3.17579e+06	5	429	547975	4	429
O35343	1.04	Importin subunit alpha-3	17508	1	1015	6388.8	2	1015	15688.9	1	1015	4838.9	1	1015	34599.1	2	1015	0	0	1015	48480.3	2	945	18009.2	2	945	45377.7	2	945	0	0	945	8082.2	1	945	6418.3	1	945
O35344	0.88	Importin subunit alpha-4	65893	2	600	103948	2	600	0	0	600	238307	2	600	437558	1	600	170314	2	600	542806	1	280	275972	2	280	807815	1	280	56122	1	280	396026	1	280	92242.8	2	280
P70168	0.93	Importin subunit beta-1	1.81005e+06	11	1845	882542	13	1845	2.68681e+06	12	1845	1.36853e+06	12	1845	2.0015e+06	11	1845	2.13892e+06	13	1845	2.68938e+06	11	1831	1.27022e+06	10	1831	1.71052e+06	10	1831	621735	12	1831	2192327	11	1831	1.14722e+06	10	1831
Q8BKC5	0.98	Importin-5	84616.7	1	1057	81711.5	2	1057	165653	1	1057	123310	2	1057	272456	2	1057	123530	2	1057	241798	1	993	107880	2	993	240413	2	993	86932.5	2	993	115033	1	993	101286	2	993
P40936	0.97	Indolethylamine N-methyltransferase	4.04584e+06	6	1663	1553322	5	1663	5.79272e+06	6	1663	2.38626e+06	6	1663	5.33605e+06	6	1663	1.81039e+06	6	1663	1.38577e+06	6	1632	504127	5	1632	3.89561e+06	6	1632	1941610	6	1632	4.93192e+06	6	1632	2.31403e+06	6	1632
Q9DBD0	1.03	Inhibitor of carbonic anhydrase	520425	3	235	208226	4	235	3.53279e+06	4	235	243064	3	235	677689	2	235	70454.1	2	235	1666814	4	1219	249559	3	1219	493679	3	1219	81609	4	1219	563217	3	1219	260115	4	1219
Q9D819	1.39	Inorganic pyrophosphatase	1.12052e+06	3	382	108294	4	382	401273	2	382	1003570	6	382	717579	4	382	110492	4	382	4.87638e+06	5	1803	259862	5	1803	1.69384e+07	5	1803	157042	4	1803	420819	4	1803	402821	3	1803
P24547	0.98	Inosine-5'-monophosphate dehydrogenase 2	698192	2	1823	55239.9	2	1823	3.68968e+06	3	1823	748150	3	1823	6.27814e+06	4	1823	534161	3	1823	5572832	4	1806	996533	4	1806	3.86996e+06	4	1806	129386	2	1806	3931986	3	1806	869656	3	1806
Q9Z329	1.01	Inositol 1,4,5-trisphosphate receptor type 2	136499	2	1024	25607.5	1	1024	223769	2	1024	34104.1	1	1024	63430.5	1	1024	22080.1	1	1024	86750.6	1	955	33360.4	1	955	78131.4	1	955	17210	1	955	81606	1	955	26488.6	1	955
Q6ZQB6	0.89	Inositol hexakisphosphate and diphosphoinositol-pentakisphosphate kinase 2	23014.4	2	1211	9363.7	2	1211	113139	2	1211	24501.7	2	1211	93203.5	2	1211	24235.9	1	1211	44485.6	1	1151	24018.1	2	1151	21722.7	2	1151	13883	2	1151	73556.4	2	1151	18707.7	2	1151
O89051	1.01	Integral membrane protein 2B	596336	3	135	136928	3	135	6.36659e+06	4	135	275444	3	135	5.32421e+06	4	135	213851	3	135	3.96335e+06	4	119	237611	3	119	775020	3	119	155845	3	119	4.82139e+06	4	119	229957	4	119
Q3V3R4	0.96	Integrin alpha-1	96838.7	3	1626	7978.4	1	1626	230690	2	1626	67584	2	1626	246415	2	1626	8992.2	1	1626	170239	3	1593	42260	2	1593	273627	2	1593	27835.5	2	1593	171583	2	1593	43296.1	2	1593
Q62470	nd	Integrin alpha-3	560470	2	327	90211.2	2	327	1499507	2	327	24788.7	2	327	112289	1	327	17126.4	2	327	142207	1	1071	46150.4	1	1071	565786	2	1071	0	0	1071	107696	1	1071	65017.6	1	1071
P09055	0.96	Integrin beta-1	1.08187e+07	11	85	482800	7	85	1.42099e+07	11	85	351583	7	85	1.29501e+07	11	85	614805	8	85	1.04363e+07	10	89	950571	9	89	1.06919e+07	11	89	759706	6	89	1.18895e+07	11	89	677915	7	89
P11835	0.99	Integrin beta-2	1.335e+06	4	255	760672	4	255	6.33441e+06	5	255	1.29719e+06	5	255	4.75325e+06	6	255	1.32296e+06	4	255	4.53723e+06	6	211	995955	3	211	2.13893e+06	5	211	825428	5	211	2.31502e+06	5	211	966630	6	211
O70309	0.76	Integrin beta-5	162154	2	1762	18820.5	1	1762	195784	2	1762	53785.1	1	1762	47772.1	1	1762	36266.3	2	1762	68413.5	2	1743	39688.2	1	1743	41154.8	1	1743	37393.4	2	1743	59720.3	2	1743	0	0	1743
O55222	0.96	Integrin-linked protein kinase	610968	4	377	327323	5	377	3.67849e+06	6	377	1.15171e+06	5	377	792723	4	377	58796.4	3	377	2.64705e+06	6	1354	125212	2	1354	1.82341e+06	3	1354	1.19552e+06	5	1354	788836	4	1354	324547	4	1354
Q61702	1.1	Inter-alpha-trypsin inhibitor heavy chain H1	737783	3	1683	158730	2	1683	469700	2	1683	0	0	1683	576179	2	1683	41555	1	1683	515978	3	1655	1.21263e+06	3	1655	51057.6	2	1655	2510146	2	1655	187707	2	1655	211177	2	1655
Q61703	1.09	Inter-alpha-trypsin inhibitor heavy chain H2	147173	1	919	286986	2	919	594063	3	919	648343	3	919	0	0	919	367932	3	919	2.2287e+06	3	851	65947.4	1	851	535534	1	851	269480	2	851	208050	1	851	0	0	851
Q8R5F7	1.03	Interferon-induced helicase C domain-containing protein 1	36882.6	1	1099	25117.7	2	1099	165340	2	1099	50903.4	2	1099	140101	2	1099	39103.4	2	1099	78801.4	2	1031	45216.3	2	1031	34765.1	2	1031	20277.8	1	1031	2.3136e+06	3	1031	20735	2	1031
Q99J93	0.97	Interferon-induced transmembrane protein 2	1.84366e+06	2	179	170764	2	179	4.44953e+06	2	179	119275	1	179	4.23294e+06	2	179	272561	2	179	4.34684e+06	2	125	84208	1	125	1.97744e+06	1	125	112417	1	125	2.8259e+06	2	125	157553	2	125
Q9CQW9	0.92	Interferon-induced transmembrane protein 3	4.47979e+06	6	99	138274	5	99	1.44433e+07	8	99	412258	6	99	9.42187e+06	7	99	1.93625e+06	4	99	9.51076e+06	7	152	4.81143e+06	4	152	5.93257e+06	8	152	8180262	6	152	6.29965e+06	6	152	1.11804e+06	3	152
Q80SU7	1.18	Interferon-induced very large GTPase 1	0	0	0	0	0	0	0	0	0	0	0	0	0	0	0	0	0	0	253904	2	539	173224	2	539	259329	1	539	173782	3	539	97053.5	2	539	254009	3	539
Q9WTX2	nd	Interferon-inducible double-stranded RNA-dependent protein kinase activator A	999672	4	532	171923	3	532	1.62245e+06	4	532	280470	3	532	543870	3	532	228726	3	532	1.12901e+06	4	438	317875	4	438	1.23078e+06	4	438	183536	3	438	914494	4	438	221275	3	438
Q9QZ85	1	Interferon-inducible GTPase 1	4.32755e+06	9	1874	3.77209e+06	14	1874	7.88505e+06	11	1874	6.79328e+06	14	1874	5.36107e+06	11	1874	3.50121e+06	12	1874	5.37632e+06	9	1866	4.15103e+06	12	1866	4653633	9	1866	4.58056e+06	11	1866	6.53443e+06	11	1866	8.42783e+06	13	1866
Q9CXY6	1.06	Interleukin enhancer-binding factor 2	332875	2	1017	112596	2	1017	384146	2	1017	179670	2	1017	400778	2	1017	172641	2	1017	264388	2	948	207848	2	948	121718	1	948	122443	2	948	261113	2	948	177025	2	948
Q9DCX8	1.01	Iodotyrosine deiodinase 1	365451	3	1420	405720	4	1420	841898	2	1420	766064	4	1420	800930	3	1420	594911	4	1420	339060	3	1385	424920	4	1385	304850	2	1385	272625	3	1385	508889	2	1385	357568	4	1385
Q9D7B6	1.01	Isobutyryl-CoA dehydrogenase, mitochondrial	3.33012e+06	6	220	946668	6	220	3.90283e+06	5	220	490268	4	220	3483627	4	220	659631	5	220	4103609	5	391	2.3604e+06	6	391	3.87322e+06	4	391	4.22609e+06	5	391	3.25968e+06	5	391	899984	6	391
Q9D6R2	0.8	Isocitrate dehydrogenase [NAD] subunit alpha, mitochondrial	3.00424e+06	5	325	386676	4	325	5.40435e+06	5	325	661128	4	325	4.59874e+06	5	325	517953	4	325	5.01094e+06	5	332	722314	4	332	3.93309e+06	4	332	531976	4	332	4.51822e+06	5	332	712653	5	332
P70404	0.77	Isocitrate dehydrogenase [NAD] subunit gamma 1, mitochondrial	277608	3	1254	28326.8	1	1254	451954	3	1254	141185	2	1254	87472.7	1	1254	123558	3	1254	521660	3	1206	164174	3	1206	90937.5	3	1206	82579	2	1206	239837	3	1206	99697.1	2	1206
O88844	1.13	Isocitrate dehydrogenase [NADP] cytoplasmic	5493213	13	1724	2.95578e+06	15	1724	9.99383e+06	13	1724	4.59961e+06	14	1724	7.85007e+06	14	1724	3.345e+06	13	1724	5.46467e+06	13	1700	1.71882e+06	12	1700	10663900	16	1700	3.76777e+06	13	1700	8.63219e+06	13	1700	6.11233e+06	15	1700
P54071	1.03	Isocitrate dehydrogenase [NADP], mitochondrial	4.59198e+06	8	859	445802	6	859	7.93601e+06	7	859	1.89318e+06	7	859	3.94386e+06	7	859	853339	6	859	2.56793e+06	7	788	816255	7	788	5.25836e+06	7	788	1.54643e+06	8	788	7.97581e+06	8	788	1.27925e+06	8	788
Q8BU30	1.09	Isoleucine--tRNA ligase, cytoplasmic	3122698	10	701	1.88331e+06	10	701	2.3022e+06	9	701	1.6453e+06	9	701	1.01944e+07	7	701	1.77259e+06	9	701	3.88252e+06	9	614	2.90236e+06	8	614	3.16689e+06	9	614	1.08285e+06	8	614	9.86704e+06	8	614	2.74512e+06	7	614
Q9JHI5	1.46	Isovaleryl-CoA dehydrogenase, mitochondrial	1.71903e+06	3	1403	1763054	3	1403	992419	3	1403	1.88701e+06	4	1403	541189	3	1403	1.11944e+06	3	1403	1.61001e+06	3	1367	1.60098e+06	3	1367	5.85845e+06	4	1367	4266263	4	1367	877445	3	1367	1.08211e+06	3	1367
Q02257	1.01	Junction plakoglobin	3.03142e+06	10	1275	2.88403e+06	14	1275	4.90708e+06	12	1275	3.88401e+06	16	1275	7.75091e+06	12	1275	5.24181e+06	15	1275	1.05574e+07	15	1229	3.7303e+06	18	1229	5.96187e+06	14	1229	2.27557e+06	13	1229	8.53259e+06	15	1229	3.27588e+06	16	1229
A2CG49	0.81	Kalirin	210959	2	1841	556393	1	1841	275428	2	1841	1.30461e+06	1	1841	208923	2	1841	801162	1	1841	86954.5	2	1826	174351	2	1826	181405	2	1826	302263	2	1826	3.2843e+06	2	1826	328344	1	1826
P02535	0.7	Keratin, type I cytoskeletal 10	6.03706e+07	4	637	2.39449e+07	3	637	5.3982e+07	4	637	2.16904e+07	4	637	2.48936e+07	4	637	25745707	3	637	12148863	2	542	1.53255e+08	3	542	1.47838e+07	3	542	9.66287e+07	2	542	1.58326e+07	4	542	4.35917e+07	4	542
P08730	0.78	Keratin, type I cytoskeletal 13	258062	1	870	47045.9	1	870	26820.6	1	870	7939.6	1	870	263324	1	870	3047.7	1	870	364212	2	800	157523	1	800	189096	2	800	24121.8	1	800	233934	1	800	123742	2	800
Q61781	0.78	Keratin, type I cytoskeletal 14	19306.3	1	947	0	0	947	1.03408e+06	3	947	327432	2	947	5.72016e+06	2	947	251497	1	947	0	0	14	873523	2	14	0	0	14	37453.7	1	14	0	0	14	0	0	14
Q9Z2K1	nd	Keratin, type I cytoskeletal 16	492704	2	1743	579196	4	1743	3695419	4	1743	246994	4	1743	1.12548e+06	3	1743	612436	4	1743	2.55304e+07	4	1719	6.36348e+06	5	1719	881340	2	1719	8.51045e+06	4	1719	3.12105e+07	4	1719	1.15749e+07	4	1719
Q9QWL7	0.85	Keratin, type I cytoskeletal 17	393208	2	739	270988	1	739	655736	2	739	73860.1	1	739	201531	1	739	55697.2	1	739	352630	2	656	660400	2	656	413218	1	656	130140	1	656	0	0	656	83918.4	1	656
P05784	1.07	Keratin, type I cytoskeletal 18	7.88209e+06	12	1204	6.8259e+06	16	1204	11005526	14	1204	9720367	16	1204	1.18766e+07	15	1204	8.69794e+06	16	1204	9.48816e+06	14	1145	4.66959e+06	17	1145	1.12445e+07	15	1145	6.92975e+06	17	1145	5.03541e+06	12	1145	7.07832e+06	16	1145
Q6IFX2	0.94	Keratin, type I cytoskeletal 42	3.69444e+06	3	685	5.20635e+06	3	685	6.76822e+06	3	685	6.37141e+06	4	685	3.47685e+06	3	685	1837861	3	685	3.25198e+06	3	593	1.68731e+07	4	593	3.51091e+06	3	593	5.88789e+06	3	593	2.98956e+06	4	593	5.82906e+06	4	593
P04104	0.82	Keratin, type II cytoskeletal 1	8.48469e+06	3	1313	2.15752e+06	3	1313	9542867	3	1313	1.26941e+06	3	1313	2.07962e+06	2	1313	3.07748e+06	3	1313	4.24033e+06	3	1270	3.05402e+06	3	1270	1.65218e+07	3	1270	9.27856e+06	4	1270	1.2449e+07	4	1270	3.11121e+06	3	1270
Q3TTY5	0.83	Keratin, type II cytoskeletal 2 epidermal	1.89153e+07	6	687	2.80653e+07	5	687	3.11169e+07	8	687	1.85746e+07	6	687	1.20781e+07	6	687	2.71968e+07	8	687	1.62556e+07	7	595	4.60433e+07	8	595	1.66548e+07	8	595	25255531	8	595	1.28719e+07	8	595	2.01996e+07	6	595
Q3UV17	0.87	Keratin, type II cytoskeletal 2 oral	1.69135e+06	3	787	2.99159e+07	3	787	1.98506e+07	2	787	2.7869e+07	3	787	72745.6	1	787	3.35978e+07	3	787	1.63124e+07	2	710	1.74561e+07	2	710	1.95302e+07	2	710	27788528	3	710	94652.9	1	710	2.04551e+07	2	710
Q922U2	0.93	Keratin, type II cytoskeletal 5	4.6554e+06	5	1423	4.413e+06	8	1423	6.86542e+06	7	1423	2.08611e+06	5	1423	3.07147e+06	5	1423	3.17219e+06	5	1423	2.13523e+06	6	1387	2.18164e+07	4	1387	5.61686e+06	6	1387	3.61686e+06	7	1387	3.31126e+06	5	1387	5.74794e+06	6	1387
P50446	0.96	Keratin, type II cytoskeletal 6A	783988	1	1118	3.14957e+06	2	1118	5.08906e+06	2	1118	2.43382e+06	2	1118	988012	1	1118	1.56428e+06	1	1118	6.38696e+06	1	1008	4.78293e+06	2	1008	4.98504e+06	2	1008	2.53632e+06	2	1008	807006	1	1008	4.4069e+06	1	1008
Q9Z331	nd	Keratin, type II cytoskeletal 6B	4.36359e+06	2	1876	479668	1	1876	467626	1	1876	478558	1	1876	297114	1	1876	537962	1	1876	6.38696e+06	1	1008	4.78293e+06	2	1008	4.98504e+06	2	1008	2.53632e+06	2	1008	807006	1	1008	4.4069e+06	1	1008
Q6IME9	nd	Keratin, type II cytoskeletal 72	783988	1	1118	3.14957e+06	2	1118	5.08906e+06	2	1118	2.43382e+06	2	1118	988012	1	1118	1.56428e+06	1	1118	0	0	30	1.73942e+06	1	30	0	0	30	0	0	30	0	0	30	0	0	30
Q8BGZ7	1.03	Keratin, type II cytoskeletal 75	4.36359e+06	2	1876	479668	1	1876	467626	1	1876	478558	1	1876	297114	1	1876	537962	1	1876	187691	1	1495	1.21842e+06	1	1495	310460	1	1495	419040	1	1495	238980	1	1495	271276	2	1495
Q8VED5	1.12	Keratin, type II cytoskeletal 79	8.66245e+06	2	1729	1.1822e+07	2	1729	1.06029e+07	2	1729	6.43964e+06	2	1729	4.90206e+06	2	1729	8.72828e+06	2	1729	1.45543e+06	2	1705	3.28635e+07	2	1705	9.12098e+06	2	1705	1.16686e+07	2	1705	3.4822e+06	2	1705	4.86907e+06	2	1705
P11679	1.04	Keratin, type II cytoskeletal 8	3.75556e+06	10	599	9.22893e+06	16	599	5.35697e+06	9	599	4.15767e+06	11	599	5.08349e+06	12	599	6.4731e+06	15	599	8.41025e+06	11	502	4.82572e+06	11	502	7.71822e+06	14	502	6.88263e+06	14	502	4.4047e+06	8	502	6.21169e+06	12	502
P97328	1.09	Ketohexokinase	177801	1	584	387043	2	584	372624	1	584	87630.7	1	584	99966.2	1	584	162157	1	584	41507.8	1	490	362686	2	490	1.49594e+06	2	490	139305	2	490	1.64861e+06	2	490	296453	1	490
Q60749	1.05	KH domain-containing, RNA-binding, signal transduction-associated protein 1	739884	5	1344	298237	5	1344	1219967	5	1344	302491	3	1344	1.60907e+06	6	1344	486408	5	1344	1.07092e+06	5	1299	226727	4	1299	760723	5	1299	326434	4	1299	747735	5	1299	209780	3	1299
P33175	nd	Kinesin heavy chain isoform 5A	362097	3	1693	14856.7	2	1693	561348	2	1693	46422.9	3	1693	97958.3	2	1693	66049.4	3	1693	262426	2	1663	195457	3	1663	334649	3	1663	41329.1	3	1663	332836	2	1663	43460.1	3	1663
P28738	nd	Kinesin heavy chain isoform 5C	362097	3	1693	14856.7	2	1693	561348	2	1693	46422.9	3	1693	97958.3	2	1693	66049.4	3	1693	262426	2	1663	195457	3	1663	334649	3	1663	41329.1	3	1663	332836	2	1663	43460.1	3	1663
Q61768	1.07	Kinesin-1 heavy chain	362097	3	1693	14856.7	2	1693	561348	2	1693	46422.9	3	1693	97958.3	2	1693	66049.4	3	1693	262426	2	1663	195457	3	1663	334649	3	1663	41329.1	3	1663	332836	2	1663	43460.1	3	1663
O08677	0.95	Kininogen-1	1.78379e+06	2	1199	21090.2	1	1199	618339	2	1199	25434	1	1199	982498	2	1199	58158.3	1	1199	1.17665e+06	3	143	36480.9	2	143	162885	1	143	0	0	143	1.24814e+06	1	143	29185.2	1	143
Q8BX02	0.97	KN motif and ankyrin repeat domain-containing protein 2	506599	4	1328	225660	4	1328	374173	3	1328	214094	3	1328	910598	4	1328	117094	3	1328	284684	3	1282	463261	4	1282	316164	3	1282	370612	4	1282	231723	3	1282	363415	4	1282
Q91WN4	1.12	Kynurenine 3-monooxygenase	29247278	19	615	1.46116e+07	23	615	4.67477e+07	23	615	2.35771e+07	22	615	4.46455e+07	22	615	1.81216e+07	20	615	3.76511e+07	23	519	2.24607e+07	23	519	4.2542e+07	23	519	1.88991e+07	21	519	4.68262e+07	24	519	2.18594e+07	22	519
Q91YP0	0.86	L-2-hydroxyglutarate dehydrogenase, mitochondrial	6.40836e+06	9	1514	639203	7	1514	5.22138e+06	8	1514	1.00697e+06	6	1514	9.71026e+06	8	1514	1.26711e+06	7	1514	2.24925e+06	8	1478	1.66324e+06	6	1478	1.52814e+07	8	1478	746041	6	1478	4.6482e+06	8	1478	2.65418e+06	9	1478
O88829	0.94	Lactosylceramide alpha-2,3-sialyltransferase	270704	1	1529	182216	1	1529	1.87231e+06	2	1529	317116	1	1529	460792	1	1529	427827	1	1529	733605	2	1492	0	0	1492	889443	2	1492	471554	1	1492	0	0	1492	212742	1	1492
Q9CPU0	1.15	Lactoylglutathione lyase	45923.2	1	1473	7892.9	1	1473	60760.1	1	1473	11130.7	1	1473	419011	2	1473	6967.6	1	1473	0	0	1438	620967	2	1438	0	0	1438	13500.1	1	1438	188325	2	1438	315614	2	1438
Q61029	0.89	Lamina-associated polypeptide 2, isoforms beta/delta/epsilon/gamma	539222	2	1832	43295	1	1832	699302	2	1832	2.21909e+06	2	1832	1.03157e+06	2	1832	56316.4	1	1832	57617.1	1	1816	199620	2	1816	430501	1	1816	427360	2	1816	65826.2	1	1816	1.65682e+06	2	1816
Q3U9G9	0.82	Lamin-B receptor	225701	2	535	202032	2	535	414246	2	535	275344	2	535	556967	2	535	327196	2	535	311446	2	442	107870	2	442	161662	2	442	101588	2	442	254742	2	442	206633	2	442
P14733	0.83	Lamin-B1	1.76255e+06	11	1697	273389	8	1697	2.66201e+06	10	1697	1.61401e+06	10	1697	2.02787e+06	10	1697	1.04982e+06	9	1697	1.01334e+06	7	1668	332408	6	1668	1.01506e+06	7	1668	1.09952e+06	8	1668	2.07335e+06	9	1668	582883	8	1668
Q8K0C4	0.72	Lanosterol 14-alpha demethylase	2.43166e+06	10	783	1.57897e+06	10	783	5.89666e+06	11	783	5.72201e+06	12	783	1.28977e+07	12	783	4.69173e+06	12	783	4.25809e+06	11	706	1.37771e+06	9	706	1.10364e+06	8	706	1.30545e+06	11	706	2.88158e+06	9	706	2.21216e+06	11	706
Q8BLN5	0.68	Lanosterol synthase	6.30237e+07	8	1229	3.23584e+06	12	1229	1.31915e+08	12	1229	5.17159e+06	11	1229	1.1314e+08	10	1229	3.72745e+06	10	1229	5.53908e+07	10	1172	3.05935e+06	8	1172	9.81241e+07	8	1172	2.40322e+06	7	1172	7.15279e+07	7	1172	2.72994e+06	9	1172
Q6ZQ58	0.98	La-related protein 1	1.0547e+06	5	1718	143018	2	1718	548501	4	1718	31730.9	3	1718	558386	4	1718	459738	5	1718	1.34588e+06	4	1693	895452	4	1693	875011	4	1693	777015	2	1693	479825	4	1693	885183	5	1693
Q8BSM7	nd	Large neutral amino acids transporter small subunit 3	156367	2	400	2061.9	1	400	141827	2	400	179.1	1	400	313055	2	400	16542.6	2	400	76947.7	1	1654	14354.1	1	1654	231133	2	1654	2059.8	1	1654	229660	2	1654	296.7	1	1654
Q6PB66	0.97	Leucine-rich PPR motif-containing protein, mitochondrial	9.80351e+06	17	512	3.18201e+06	18	512	1.18131e+07	16	512	3.83882e+06	19	512	1.28758e+07	15	512	2450490	15	512	6.63073e+06	15	419	1.53526e+06	14	419	5.50328e+06	13	419	3.0763e+06	15	419	1.1083e+07	16	419	4.35461e+06	18	419
Q3UZ39	1.04	Leucine-rich repeat flightless-interacting protein 1	351779	2	772	383223	1	772	92178.2	1	772	200989	1	772	114900	1	772	203334	2	772	649994	1	1326	111163	2	1326	511724	1	1326	418789	2	1326	708724	2	1326	151794	2	1326
Q91WK0	0.96	Leucine-rich repeat flightless-interacting protein 2	351779	2	772	383223	1	772	92178.2	1	772	200989	1	772	114900	1	772	203334	2	772	649994	1	1326	111163	2	1326	511724	1	1326	418789	2	1326	708724	2	1326	151794	2	1326
Q80VQ1	nd	Leucine-rich repeat-containing protein 1	0	0	0	0	0	0	0	0	0	0	0	0	0	0	0	0	0	0	2.61445e+06	9	1846	847527	6	1846	1.90091e+06	7	1846	755659	8	1846	1.2249e+07	11	1846	1.24048e+06	7	1846
Q505F5	1.02	Leucine-rich repeat-containing protein 47	523255	3	1384	72846.5	2	1384	511101	2	1384	147313	2	1384	458547	2	1384	190906	2	1384	477080	2	1343	87803.1	2	1343	493140	2	1343	166096	2	1343	522283	2	1343	212117	2	1343
Q922Q8	1.24	Leucine-rich repeat-containing protein 59	6.16109e+06	8	567	2.83855e+06	9	567	9.7392e+06	7	567	4.76082e+06	9	567	7293662	7	567	4.0151e+06	8	567	1.1633e+07	7	472	9.37292e+06	9	472	6.2391e+06	6	472	4.24642e+06	7	472	9.882e+06	7	472	5.48023e+06	8	472
Q8BMJ2	1.09	Leucine--tRNA ligase, cytoplasmic	3.55807e+06	14	1523	1.57925e+06	13	1523	4.14982e+06	13	1523	1.76369e+06	14	1523	6.19516e+06	15	1523	2153012	12	1523	4.14966e+06	11	1486	2655183	13	1486	3.64095e+06	14	1486	2.35854e+06	13	1486	3.31194e+06	11	1486	2.28859e+06	14	1486
Q8C129	0.95	Leucyl-cystinyl aminopeptidase	3.89859e+06	3	210	82623.1	4	210	4364277	3	210	251542	4	210	4.59685e+06	4	210	99109.6	4	210	2267379	3	169	81481.7	2	169	1.72001e+06	3	169	40002.4	2	169	3411846	4	169	214423	3	169
P42703	1.1	Leukemia inhibitory factor receptor	276167	4	277	114948	2	277	3514634	6	277	411792	4	277	1.97874e+06	5	277	146864	4	277	498055	2	219	47615.8	2	219	1.64346e+06	4	219	209398	4	219	713416	4	219	182544	4	219
Q9EP75	0.96	Leukotriene-B4 omega-hydroxylase 3	1.01777e+07	24	496	6.59028e+06	29	496	2.84389e+07	26	496	1.34861e+07	29	496	3.211e+07	25	496	9.50839e+06	27	496	11695219	24	404	1.3009e+07	27	404	1.28882e+07	26	404	8.01236e+06	27	404	1.24938e+07	24	404	8.73756e+06	25	404
P58710	1.06	L-gulonolactone oxidase	7.20477e+07	29	1189	2.49157e+07	30	1189	1.11647e+08	30	1189	4.32422e+07	29	1189	9.87341e+07	30	1189	3.13253e+07	28	1189	7.83766e+07	29	1126	5.83683e+07	32	1126	6.24441e+07	29	1126	1.94265e+07	24	1126	7.92291e+07	30	1126	5.43106e+07	30	1126
Q99JW4	0.97	LIM and senescent cell antigen-like-containing domain protein 1	975527	2	1437	310062	2	1437	606347	1	1437	440597	2	1437	739272	1	1437	508329	2	1437	610694	1	1402	846102	2	1402	425152	1	1402	187358	2	1402	1.38386e+06	2	1402	134682	1	1402
Q61792	1.01	LIM and SH3 domain protein 1	164737	1	1033	118954	2	1033	2.94783e+06	2	1033	160926	2	1033	0	0	1033	251246	2	1033	318359	2	968	492551	3	968	2.19354e+06	2	968	80558.1	1	968	140211	1	968	92827.1	2	968
Q9ERG0	0.96	LIM domain and actin-binding protein 1	1.4075e+06	7	1793	2.54228e+06	8	1793	3.12279e+06	7	1793	2.12864e+06	8	1793	2070149	6	1793	2.18355e+06	7	1793	1.88241e+06	7	1775	1.62215e+06	6	1775	3.78608e+06	7	1775	2479799	8	1775	4.02006e+06	11	1775	1.29967e+06	7	1775
Q3U3R4	1.09	Lipase maturation factor 1	928795	4	1262	245797	4	1262	1.48953e+06	4	1262	436482	4	1262	1.64155e+06	4	1262	364935	4	1262	1436075	3	1216	326678	3	1216	1.41869e+06	4	1216	215162	3	1216	1.49611e+06	4	1216	486978	4	1216
Q8BVA5	0.99	Lipid droplet-associated hydrolase	3578366	4	1666	1.09124e+06	4	1666	5.65676e+06	4	1666	2.09355e+06	4	1666	4.68186e+06	4	1666	1.64413e+06	4	1666	4.03884e+06	4	1635	1.27559e+06	4	1635	2975435	3	1635	938337	4	1635	3.5176e+06	4	1635	584058	3	1635
P53395	1.11	Lipoamide acyltransferase component of branched-chain alpha-keto acid dehydrogenase complex, mitochondrial	4.45301e+07	27	75	7.97097e+06	24	75	8.62257e+07	28	75	1.2698e+07	27	75	5.94702e+07	27	75	9.93448e+06	20	75	5.42321e+07	28	67	1.08986e+07	27	67	3.97298e+07	25	67	2.97605e+07	22	67	4.29457e+07	26	67	1.27219e+07	25	67
Q99KG5	0.92	Lipolysis-stimulated lipoprotein receptor	3.20915e+07	20	51	3.27615e+06	14	51	5.93706e+07	21	51	4.54575e+06	16	51	4.71069e+07	20	51	8.34806e+06	17	51	4.64224e+07	18	45	4.21506e+06	14	45	3.89414e+07	19	45	2.92048e+06	11	45	3.11662e+07	20	45	674346	12	45
Q9ESE1	0.94	Lipopolysaccharide-responsive and beige-like anchor protein	147791	2	1356	41867.5	2	1356	0	0	1356	0	0	1356	0	0	1356	0	0	1356	95734.2	1	1313	92478.2	1	1313	59494.9	1	1313	0	0	1313	0	0	1313	0	0	1313
Q8VCC2	1.31	Liver carboxylesterase 1	2.75543e+06	5	1758	1.85149e+06	9	1758	3.00268e+06	5	1758	1.28828e+06	8	1758	4.41479e+06	6	1758	858551	7	1758	2.56808e+06	5	1738	1.59232e+06	8	1738	2.07469e+06	5	1738	1.47678e+06	8	1738	2.18577e+06	4	1738	1.59534e+06	7	1738
P06151	1.43	L-lactate dehydrogenase A chain	1.63342e+07	16	732	1.06643e+07	17	732	4.407e+07	17	732	1.16677e+07	17	732	2.45364e+07	17	732	1.73e+07	17	732	3.06186e+07	17	649	2.679e+07	17	649	4.45405e+07	17	649	1.58691e+07	14	649	2.52823e+07	16	649	2.22351e+07	17	649
Q9DBN5	1.05	Lon protease homolog 2, peroxisomal	1.70811e+06	9	1594	1.25495e+06	10	1594	4.00182e+06	10	1594	2.86612e+06	12	1594	4.34241e+06	12	1594	2.53522e+06	12	1594	4.23788e+06	12	1557	2.7296e+06	10	1557	3823110	10	1557	1.51132e+06	7	1557	4.46393e+06	12	1557	2.49731e+06	11	1557
Q8CGK3	1.04	Lon protease homolog, mitochondrial	5.61789e+06	6	526	2.22385e+06	6	526	1.41984e+07	5	526	4955706	9	526	1.37169e+07	6	526	4.18807e+06	5	526	1.76918e+06	5	431	2.45846e+06	7	431	9.96361e+06	6	431	1.89577e+06	6	431	3.3718e+06	5	431	2.20933e+06	5	431
P51174	1.2	Long-chain specific acyl-CoA dehydrogenase, mitochondrial	5.55709e+06	9	770	2.32305e+06	13	770	1.31983e+07	11	770	4.05669e+06	13	770	9697756	10	770	3.53892e+06	11	770	2.40359e+06	7	692	2.25586e+06	13	692	5776582	10	692	7.94584e+06	12	692	1.27564e+07	12	692	5.30607e+06	13	692
P41216	0.97	Long-chain-fatty-acid--CoA ligase 1	1.76074e+08	53	775	6.41777e+07	53	775	2.83498e+08	50	775	1.49178e+08	54	775	2.40844e+08	50	775	1.21542e+08	53	775	162056745	47	698	1.11047e+08	53	698	2.04467e+08	52	698	1.05878e+08	53	698	2.18617e+08	50	698	1.38837e+08	54	698
Q9CZW4	0.99	Long-chain-fatty-acid--CoA ligase 3	116097	2	548	112829	2	548	125242	2	548	57574.4	1	548	145927	2	548	122837	2	548	162001	2	455	17355	1	455	8931.2	1	455	0	0	455	14962.8	1	455	21565.6	1	455
Q9QUJ7	0.85	Long-chain-fatty-acid--CoA ligase 4	654289	6	1059	582250	7	1059	1.48022e+06	6	1059	877828	6	1059	1.17946e+06	6	1059	551783	5	1059	1.27537e+06	5	995	572374	5	995	742855	4	995	775601	6	995	1.24631e+06	5	995	919122	5	995
Q8JZR0	0.68	Long-chain-fatty-acid--CoA ligase 5	7.93296e+07	43	1710	28207721	42	1710	1.17706e+08	40	1710	5.39921e+07	36	1710	122746036	39	1710	4.79679e+07	39	1710	4.86871e+07	35	1683	2.34369e+07	37	1683	5.60997e+07	35	1683	1.92367e+07	35	1683	5.08109e+07	37	1683	2.47401e+07	35	1683
P35951	0.9	Low-density lipoprotein receptor	2.0061e+06	6	1185	1.15226e+06	7	1185	1.03497e+07	6	1185	2.17112e+06	6	1185	2.04824e+06	6	1185	7.07697e+06	6	1185	2231424	6	1121	1.49024e+06	6	1121	1.94758e+06	6	1121	2.20622e+06	7	1121	1.59851e+06	6	1121	1.30286e+06	6	1121
Q8VBT2	0.87	L-serine dehydratase/L-threonine deaminase	3.34543e+06	7	563	788821	7	563	2842120	6	563	455352	5	563	2.77785e+06	6	563	96873.1	4	563	3.10683e+06	7	468	1.01828e+06	6	468	1.64706e+06	5	468	361301	5	468	1.47493e+06	6	468	637360	5	468
P32067	0.98	Lupus La protein homolog	174898	2	647	78677.1	3	647	455225	3	647	269976	2	647	284329	2	647	473754	3	647	379510	3	555	119817	3	555	249720	2	555	61231.7	2	555	333060	3	555	158070	3	555
Q99MN1	1.19	Lysine--tRNA ligase	6.20276e+06	10	1166	1.52233e+06	12	1166	1.20834e+07	11	1166	2.68853e+06	11	1166	9.04322e+06	13	1166	2.51095e+06	10	1166	7.44193e+06	12	1102	1974165	12	1102	1.16248e+07	12	1102	2.17419e+06	12	1102	10595194	12	1102	2.05685e+06	12	1102
Q8BP40	1	Lysophosphatidic acid phosphatase type 6	6.366e+06	1	488	1.4329e+06	2	488	1.49137e+07	3	488	2.36979e+06	2	488	9.96351e+06	3	488	2.0873e+06	2	488	8.09423e+06	1	1135	2.98515e+06	2	1135	9.41219e+06	2	1135	1.78632e+06	2	1135	4.96659e+06	1	1135	2.16511e+06	1	1135
Q91V01	0.84	Lysophospholipid acyltransferase 5	1.50843e+06	4	1820	235331	2	1820	7.27188e+06	4	1820	586630	4	1820	8.21126e+06	5	1820	855475	4	1820	9.60007e+06	5	1804	580195	3	1804	6.56804e+06	4	1804	327054	4	1804	4.52051e+06	4	1804	2.93593e+06	4	1804
Q8CHK3	0.88	Lysophospholipid acyltransferase 7	379017	2	1106	49573.1	2	1106	5.20895e+06	1	1106	2170302	1	1106	4.3714e+06	2	1106	1.92693e+06	1	1106	0	0	1038	0	0	1038	0	0	1038	1.84077e+06	1	1038	177267	1	1038	30348	1	1038
O35114	0.97	Lysosome membrane protein 2	20042491	15	79	1.41507e+06	12	79	3.37372e+07	16	79	3.2646e+06	13	79	3.21246e+07	16	79	3.34731e+06	14	79	1.91058e+07	15	91	2.42579e+06	10	91	20968032	12	91	2.02525e+06	8	91	3.20128e+07	17	91	2.85873e+06	8	91
P17047	0.98	Lysosome-associated membrane glycoprotein 2	2.28203e+06	3	252	200122	3	252	2830823	2	252	320363	2	252	3.23234e+06	3	252	990101	3	252	3.51955e+06	3	210	399448	3	210	2.427e+06	3	210	275487	2	210	2.42133e+06	3	210	363999	3	210
P17897	nd	Lysozyme C-1	77461.6	1	1314	272562	2	1314	3143.7	1	1314	98576.2	1	1314	69915	1	1314	0	0	1314	120729	1	1271	143639	2	1271	0	0	1271	15854.8	1	1271	802669	2	1271	22585.6	1	1271
Q61830	0.88	Macrophage mannose receptor 1	1.11362e+06	7	1812	171771	5	1812	1.5529e+06	7	1812	389669	6	1812	1.93739e+06	8	1812	480788	6	1812	1.94762e+06	7	278	284790	6	278	3.1462e+06	6	278	349661	6	278	1.54216e+06	7	278	142161	4	278
Q9JLB0	0.96	MAGUK p55 subfamily member 6	7031877	8	166	248827	8	166	1.12949e+07	11	166	993908	9	166	4.50281e+06	7	166	451879	6	166	7.5702e+06	8	304	706241	5	304	9.95356e+06	7	304	1.39101e+06	7	304	2.24613e+06	7	304	964868	6	304
Q9DC37	nd	Major facilitator superfamily domain-containing protein 1	114048	1	1504	0	0	1504	191819	1	1504	0	0	1504	617099	2	1504	239709	1	1504	0	0	1470	287545	1	1470	156997	1	1470	190569	1	1470	79766.5	1	1470	0	0	1470
P11588	nd	Major urinary protein 1	6.16599e+06	3	476	241758	4	476	1.51336e+07	4	476	1116644	4	476	1.81265e+07	4	476	1.58862e+06	3	476	2.5497e+07	4	229	7.386e+06	3	229	1.2067e+07	4	229	2.45783e+06	3	229	2.36736e+07	4	229	3.80024e+06	4	229
P04938	2.29	Major urinary protein 11	6.16599e+06	3	476	241758	4	476	1.51336e+07	4	476	1116644	4	476	1.81265e+07	4	476	1.58862e+06	3	476	2.5497e+07	4	229	7.386e+06	3	229	1.2067e+07	4	229	2.45783e+06	3	229	2.36736e+07	4	229	3.80024e+06	4	229
B5X0G2	2.29	Major urinary protein 17	6.16599e+06	3	476	241758	4	476	1.51336e+07	4	476	1116644	4	476	1.81265e+07	4	476	1.58862e+06	3	476	2.5497e+07	4	229	7.386e+06	3	229	1.2067e+07	4	229	2.45783e+06	3	229	2.36736e+07	4	229	3.80024e+06	4	229
A2BIM8	2.29	Major urinary protein 18	6.16599e+06	3	476	241758	4	476	1.51336e+07	4	476	1116644	4	476	1.81265e+07	4	476	1.58862e+06	3	476	2.5497e+07	4	229	7.386e+06	3	229	1.2067e+07	4	229	2.45783e+06	3	229	2.36736e+07	4	229	3.80024e+06	4	229
P11589	2.29	Major urinary protein 2	3.86721e+06	2	436	260290	2	436	5.75374e+06	2	436	579629	2	436	5.28856e+06	2	436	1.14786e+06	2	436	7875876	2	212	1.83212e+06	2	212	7.39687e+06	2	212	1.0701e+06	2	212	4.28476e+06	2	212	1.37344e+06	2	212
Q5FW60	1.28	Major urinary protein 20	906531	3	1789	169570	2	1789	691569	3	1789	202353	1	1789	868713	3	1789	156756	1	1789	544958	2	1772	2.54436e+06	5	1772	371435	2	1772	0	0	1772	1.45601e+06	4	1772	326854	3	1772
P02762	2.29	Major urinary protein 6	6.16599e+06	3	476	241758	4	476	1.51336e+07	4	476	1116644	4	476	1.81265e+07	4	476	1.58862e+06	3	476	2.5497e+07	4	229	7.386e+06	3	229	1.2067e+07	4	229	2.45783e+06	3	229	2.36736e+07	4	229	3.80024e+06	4	229
Q9EQK5	1.18	Major vault protein	3.26493e+06	10	1006	2192865	14	1006	2.18833e+07	12	1006	1.43227e+07	13	1006	8.73337e+06	12	1006	23003478	12	1006	6.24389e+06	14	940	4.55731e+06	12	940	1.0175e+07	11	940	1.56676e+07	13	940	1.52375e+07	12	940	2.99427e+06	12	940
P14152	1.23	Malate dehydrogenase, cytoplasmic	1.08058e+06	2	1300	1.08658e+06	3	1300	2.15756e+06	2	1300	695890	2	1300	2.44206e+06	3	1300	692772	1	1300	3.01714e+06	3	1258	1.41977e+06	2	1258	3.25737e+06	3	1258	762034	2	1258	1.59973e+06	2	1258	945110	2	1258
P08249	1.13	Malate dehydrogenase, mitochondrial	1.47227e+07	13	175	2.10749e+06	11	175	2.61273e+07	12	175	3.50051e+06	12	175	1.39906e+07	12	175	4.02382e+06	12	175	15432211	13	132	3.64206e+06	12	132	1.47032e+07	14	132	2.16233e+06	11	132	2.45379e+07	14	132	4.43364e+06	11	132
Q6ZQI3	1.21	Malectin	3.46593e+07	15	62	2.32401e+06	11	62	6.66512e+07	15	62	1.60615e+06	13	62	5.61803e+07	15	62	933818	10	62	6.69958e+07	16	55	1.37537e+06	10	55	4.28187e+07	15	55	1.89821e+06	11	55	4.44449e+07	15	55	1.56666e+06	11	55
Q9WVL0	1.21	Maleylacetoacetate isomerase	22546.8	1	626	127447	3	626	0	0	626	1.89863e+06	4	626	91306.6	2	626	178919	2	626	0	0	530	77971.5	1	530	103824	1	530	142297	2	530	77428.5	1	530	190894	3	530
Q99J39	1.11	Malonyl-CoA decarboxylase, mitochondrial	2319168	9	974	2.90782e+06	10	974	3.15653e+06	8	974	3.79438e+06	12	974	4.06677e+06	9	974	3.15625e+06	11	974	3.65217e+06	9	295	2.35745e+06	7	295	3.62288e+06	10	295	4.41332e+06	11	295	1.3252e+07	10	295	5.59092e+06	10	295
Q8R3F5	0.95	Malonyl-CoA-acyl carrier protein transacylase, mitochondrial	3394288	7	462	591835	6	462	5.15371e+06	6	462	829846	6	462	2.39872e+06	7	462	580555	4	462	3.71144e+06	6	494	278176	6	494	3.74374e+06	6	494	234281	6	494	4.32868e+06	7	494	803909	7	494
Q9EPE9	0.93	Manganese-transporting ATPase 13A1	4.25958e+06	16	1611	1.3453e+06	12	1611	5450773	14	1611	2.87516e+06	15	1611	5.56608e+06	17	1611	1.78075e+06	12	1611	4.49535e+06	15	1577	2.61313e+06	16	1577	2.83313e+06	12	1577	1.28047e+06	13	1577	5230522	16	1577	2.3436e+06	15	1577
Q922H4	1.03	Mannose-1-phosphate guanyltransferase alpha	54244	1	1828	8002.4	1	1828	353729	2	1828	24429.4	1	1828	99064.5	1	1828	15926.3	1	1828	0	0	1812	8341.4	1	1812	129604	2	1812	125804	2	1812	84973.5	1	1812	41397.1	1	1812
P41317	1.07	Mannose-binding protein C	948530	2	1433	627488	2	1433	1.83711e+06	2	1433	273920	2	1433	544197	1	1433	1.26199e+06	3	1433	1.02295e+06	2	1399	1.14525e+06	2	1399	1.03816e+06	2	1399	1093733	2	1399	936452	2	1399	942705	2	1399
Q80UM7	0.98	Mannosyl-oligosaccharide glucosidase	3.38818e+06	9	1414	1.9654e+06	12	1414	4.15476e+06	9	1414	2.28959e+06	9	1414	4.17669e+06	9	1414	2.33945e+06	11	1414	2.98369e+06	9	1377	1.61114e+06	8	1377	3.1232e+06	8	1377	1.00516e+06	7	1377	3.46555e+06	10	1377	1.97074e+06	9	1377
Q8K310	0.92	Matrin-3	2.36324e+06	10	821	2.29345e+06	11	821	4.05631e+06	11	821	3.73519e+06	11	821	3.83399e+06	9	821	7.14683e+06	12	821	3.24992e+06	10	746	3.57089e+06	11	746	3.02638e+06	10	746	3.90764e+06	11	746	2244806	10	746	4.96913e+06	10	746
P45952	1.27	Medium-chain specific acyl-CoA dehydrogenase, mitochondrial	2.79302e+06	9	1586	1.1305e+06	10	1586	6.01758e+06	10	1586	1.94993e+06	8	1586	4.21595e+06	11	1586	2.2499e+06	9	1586	4.43234e+06	9	1549	2.8038e+06	9	1549	5.00934e+06	10	1549	2.0703e+06	8	1549	7.88553e+06	12	1549	4.40688e+06	12	1549
Q91ZV0	0.99	Melanoma inhibitory activity protein 2	142756	1	1104	215074	3	1104	336059	3	1104	439388	3	1104	513376	3	1104	252308	2	1104	682488	3	1036	818048	4	1036	322031	2	1036	318148	3	1036	205179	2	1036	164003	2	1036
Q6NVG5	nd	Melanoregulin	19588	1	375	3106.6	1	375	231669	2	375	7943.1	1	375	31013.2	1	375	8052.1	1	375	31896.3	1	330	4192.9	1	330	27448.6	1	330	6327.5	1	330	241083	2	330	3704.1	1	330
O55022	0.98	Membrane-associated progesterone receptor component 1	9.67764e+06	11	1393	3.20825e+06	8	1393	1.96932e+07	11	1393	9.80292e+06	9	1393	1.32922e+07	10	1393	7.11283e+06	10	1393	1.70537e+07	10	1356	7.68716e+06	10	1356	1.34469e+07	10	1356	5.75708e+06	8	1356	1.31752e+07	10	1356	8.25187e+06	9	1356
Q80UU9	0.86	Membrane-associated progesterone receptor component 2	2.53034e+06	7	1122	1.86132e+06	6	1122	4.50152e+06	6	1122	2.66869e+06	6	1122	3.13168e+06	7	1122	3.40838e+06	5	1122	3.82455e+06	6	1054	1.23358e+06	3	1054	3.81211e+06	5	1054	1888188	4	1054	3.20716e+06	6	1054	1.40234e+06	6	1054
Q9CXI5	1.51	Mesencephalic astrocyte-derived neurotrophic factor	50968.3	1	1310	40348.4	1	1310	1.64666e+06	2	1310	429573	2	1310	1.25341e+06	2	1310	219903	1	1310	814739	2	1268	254801	1	1268	0	0	1268	256028	1	1268	1054732	2	1268	218142	1	1268
Q8BL86	nd	Metallo-beta-lactamase domain-containing protein 2	3.89954e+06	5	1559	787642	4	1559	3.64267e+06	5	1559	1.46901e+06	4	1559	2.7572e+06	5	1559	1.40148e+06	4	1559	848544	5	1523	1.46908e+06	5	1523	2.95969e+06	4	1523	2.66349e+06	4	1523	2.23867e+06	5	1523	1.07336e+06	3	1523
Q8CI59	0.95	Metalloreductase STEAP3	1.7249e+07	2	1690	2.7282e+06	2	1690	1.10221e+07	3	1690	4.35636e+06	3	1690	462719	2	1690	4.49255e+06	3	1690	7406810	3	1661	3.70832e+07	3	1661	6.18917e+06	4	1661	1.60236e+06	2	1661	1.09168e+06	2	1661	569200	2	1661
Q923B6	1.24	Metalloreductase STEAP4	3.92985e+07	18	77	3.95227e+06	12	77	5.22732e+07	18	77	6.71211e+06	13	77	6.29581e+07	19	77	4.16373e+06	13	77	1.33765e+08	20	65	8.76413e+06	14	65	5.78449e+07	20	65	8.68272e+06	14	65	5.57048e+07	20	65	5.11924e+06	12	65
Q9R190	0.95	Metastasis-associated protein MTA2	2.80521e+06	1	150	161310	1	150	7.29803e+06	2	150	254032	1	150	6.95568e+06	1	150	483259	2	150	1.42219e+06	1	390	1.53762e+06	2	390	6887845	3	390	543705	2	390	5.51081e+06	2	390	2.02292e+06	3	390
P47802	0.98	Metaxin-1	1.11964e+06	2	745	1.19281e+06	4	745	2659644	3	745	2.01442e+06	4	745	1.07544e+06	2	745	780170	2	745	645216	2	664	1.12315e+06	4	664	3.11893e+06	2	664	1.49877e+06	3	664	50221.7	1	664	473257	2	664
O88441	0.98	Metaxin-2	892905	2	975	202002	2	975	4.28062e+06	3	975	1.38291e+06	2	975	1.22146e+06	2	975	1.49759e+06	3	975	1.29117e+06	2	912	1051037	3	912	702614	2	912	227850	3	912	1.03759e+06	2	912	1.34291e+06	3	912
P17563	1.61	Methanethiol oxidase	5.36549e+06	18	233	3.23268e+06	22	233	11730902	19	233	4.22489e+06	21	233	1.3867e+07	22	233	4.36307e+06	22	233	2.58482e+07	23	1314	8.27842e+06	22	1314	15233215	23	1314	3.95436e+06	21	1314	2.30377e+07	22	1314	1.18164e+07	26	1314
Q8BP48	1.09	Methionine aminopeptidase 1	781511	3	1046	703712	3	1046	876122	3	1046	377377	3	1046	1.01914e+06	3	1046	617856	3	1046	868590	3	982	539560	3	982	995024	3	982	421387	2	982	811562	3	982	424787	3	982
O08663	1.02	Methionine aminopeptidase 2	6.51982e+06	9	1649	1.69796e+06	11	1649	2.93239e+06	8	1649	4204736	10	1649	1.43914e+07	11	1649	2.01786e+06	11	1649	1.39542e+07	10	1620	2.28695e+06	9	1620	1.30021e+07	11	1620	3.96754e+06	10	1620	9.72294e+06	10	1620	4.44763e+06	9	1620
Q68FL6	1	Methionine--tRNA ligase, cytoplasmic	3657738	10	533	1.08076e+06	9	533	4.25944e+06	12	533	1.69049e+06	11	533	4.37405e+06	11	533	1.82432e+06	9	533	3315990	10	439	3141287	12	439	3.88671e+06	10	439	1.98442e+06	10	439	3.35649e+06	11	439	2.01626e+06	11	439
Q9Z2D6	0.81	Methyl-CpG-binding protein 2	125332	2	1324	77039.9	2	1324	350621	2	1324	91375.5	2	1324	319421	2	1324	172661	2	1324	177566	2	1279	44254.4	2	1279	129650	2	1279	48662	1	1279	216718	2	1279	4144.2	2	1279
Q3ULD5	1.12	Methylcrotonoyl-CoA carboxylase beta chain, mitochondrial	1.26255e+07	19	1044	2.48553e+06	15	1044	1.76783e+07	19	1044	1.33581e+07	19	1044	1.25833e+07	17	1044	4.82523e+06	15	1044	1.22996e+07	17	980	5.20211e+06	15	980	9.56532e+06	18	980	5.72973e+06	18	980	1.26742e+07	18	980	5.37879e+06	18	980
Q99MR8	1.08	Methylcrotonoyl-CoA carboxylase subunit alpha, mitochondrial	3.33348e+06	3	1641	1.8939e+06	5	1641	5.16747e+06	4	1641	2.76577e+06	5	1641	5.18667e+06	4	1641	2649715	4	1641	3.65061e+06	5	1608	1.31392e+06	5	1608	5.67379e+06	5	1608	2.79477e+06	8	1608	809028	4	1608	932154	5	1608
Q9JLZ3	1.01	Methylglutaconyl-CoA hydratase, mitochondrial	21225.8	1	1629	7676.4	1	1629	405251	1	1629	166080	1	1629	234488	2	1629	0	0	1629	0	0	32	0	0	32	141128	1	32	0	0	32	494747	3	32	0	0	32
Q9EQ20	0.99	Methylmalonate-semialdehyde dehydrogenase [acylating], mitochondrial	3.46569e+07	20	282	1.04892e+07	25	282	2.04033e+07	21	282	6.93189e+06	19	282	1.64801e+07	18	282	1.20989e+07	21	282	1.82443e+07	20	168	10430883	21	168	23650239	22	168	8.65042e+06	22	168	4.53682e+07	24	168	1.0339e+07	23	168
Q8C7H1	0.96	Methylmalonic aciduria type A homolog, mitochondrial	335016	3	1722	792514	4	1722	892285	5	1722	947248	3	1722	2.21304e+06	4	1722	658939	3	1722	451195	5	1698	212602	4	1698	1.3079e+06	3	1698	413895	4	1698	452635	4	1698	511501	3	1698
P16332	1.18	Methylmalonyl-CoA mutase, mitochondrial	2.40587e+06	4	754	1.11372e+06	4	754	4526558	3	754	1.93608e+06	5	754	2.32712e+06	3	754	1.60481e+06	6	754	3.41623e+06	4	673	1.52584e+06	3	673	4.12605e+06	4	673	1.48275e+06	4	673	1.98358e+06	3	673	2.22069e+06	5	673
Q9CQT1	0.93	Methylthioribose-1-phosphate isomerase	6.00166e+06	2	1715	1.89197e+06	2	1715	3.74842e+06	3	1715	1.17564e+06	2	1715	9.74784e+06	2	1715	3512.3	1	1715	1.04997e+07	3	1690	2.36584e+06	1	1690	1.03996e+07	1	1690	711986	2	1690	7.35227e+06	2	1690	3.72047e+06	2	1690
Q9DD20	0.95	Methyltransferase-like protein 7B	6.41493e+07	13	82	7.25962e+06	13	82	103142600	12	82	1.98519e+07	13	82	6.57041e+07	12	82	1.23045e+07	13	82	4.89178e+07	13	109	14057677	13	109	6.16634e+07	12	109	1.12953e+07	15	109	1.23536e+08	11	109	9578054	12	109
Q78IK4	1.1	MICOS complex subunit Mic27	609250	3	525	1840419	3	525	503900	2	525	1.60107e+06	3	525	1.62689e+06	2	525	252350	3	525	2.03124e+06	3	430	199447	3	430	2.10131e+06	2	430	1.41195e+06	2	430	782140	3	430	1.1266e+06	3	430
Q8CAQ8	0.97	MICOS complex subunit Mic60	1.22812e+07	22	1491	5.49257e+06	22	1491	1.49436e+07	20	1491	8.30817e+06	25	1491	1.50469e+07	22	1491	8.7e+06	23	1491	1.32597e+07	21	126	7.98359e+06	25	126	1.85786e+07	24	126	9.92668e+06	24	126	1.74926e+07	24	126	5.86592e+06	24	126
Q91VS7	1.2	Microsomal glutathione S-transferase 1	2.74985e+07	13	1392	9.92548e+06	12	1392	40177336	13	1392	2.07871e+07	13	1392	3.5509e+07	13	1392	1.13024e+07	13	1392	2.71467e+07	13	1353	1.04148e+07	13	1353	2.67604e+07	11	1353	7.21666e+06	13	1353	2.30716e+07	13	1353	8.2178e+06	11	1353
O08601	1.07	Microsomal triglyceride transfer protein large subunit	4.01951e+07	36	123	1.16708e+07	37	123	5.25227e+07	38	123	1.71965e+07	37	123	6.59892e+07	37	123	1.64687e+07	34	123	3.87393e+07	34	171	1.26153e+07	38	171	5.48719e+07	37	171	10380421	33	171	60549822	37	171	1.32541e+07	36	171
Q5HZI1	1.11	Microtubule-associated tumor suppressor 1 homolog	545390	2	1879	124145	2	1879	312073	2	1879	187690	2	1879	121191	1	1879	92783.9	2	1879	514502	2	1871	48401.2	2	1871	1.17086e+06	2	1871	219211	2	1871	231116	2	1871	128141	1	1871
Q9D8V0	1.01	Minor histocompatibility antigen H13	6.86441e+06	3	1483	1.75894e+07	4	1483	1.06939e+07	4	1483	2.27228e+07	4	1483	1.20913e+07	5	1483	699408	3	1483	7.25415e+06	4	1450	9.15547e+06	3	1450	9.5433e+06	4	1450	1.82014e+07	5	1450	6.50799e+06	3	1450	1.82918e+07	5	1450
Q9CR62	0.84	Mitochondrial 2-oxoglutarate/malate carrier protein	951901	4	1824	486458	4	1824	2.01944e+06	4	1824	945663	4	1824	1.33819e+06	3	1824	363681	3	1824	904872	4	1807	275484	3	1807	1.1381e+06	4	1807	89810.2	2	1807	1.02955e+06	4	1807	698113	4	1807
Q922Q1	1.03	Mitochondrial amidoxime reducing component 2	3.27653e+07	18	1572	1.57904e+07	16	1572	6.00888e+07	18	1572	3.41417e+07	19	1572	5.84396e+07	19	1572	2.5747e+07	18	1572	3.6585e+07	18	1535	2.10062e+07	17	1535	4.69295e+07	16	1535	2.27683e+07	17	1535	3.95485e+07	18	1535	2.39822e+07	18	1535
Q9CW42	0.96	Mitochondrial amidoxime-reducing component 1	2.23227e+07	14	1506	1.33226e+07	14	1506	49682830	13	1506	2.42306e+07	14	1506	4.21565e+07	14	1506	1.99448e+07	14	1506	1.41668e+07	12	1471	1.66703e+07	14	1471	2.4684e+07	14	1471	2.17829e+07	13	1471	32433383	14	1471	2.24585e+07	14	1471
Q8VCF0	0.85	Mitochondrial antiviral-signaling protein	295982	2	1193	1.59237e+06	2	1193	1.22097e+06	2	1193	487636	2	1193	716057	1	1193	221447	2	1193	0	0	1133	1961.4	1	1133	324406	2	1133	123686	1	1133	189515	1	1133	37649.8	1	1133
Q9Z2Z6	1.06	Mitochondrial carnitine/acylcarnitine carrier protein	11176792	6	899	3133976	5	899	1.55944e+07	6	899	6.78934e+06	6	899	9602154	5	899	5.52562e+06	6	899	1.25701e+07	6	161	3.4354e+06	5	161	1.48258e+07	6	161	4.7931e+06	6	161	9.88066e+06	5	161	3.48234e+06	5	161
Q791V5	0.84	Mitochondrial carrier homolog 2	2.80604e+07	13	410	1.23421e+07	12	410	4.8201e+07	13	410	1.79345e+07	12	410	4.62012e+07	12	410	2.13237e+07	12	410	2.86901e+07	13	1745	2.18263e+07	12	1745	2.56341e+07	13	1745	5.58564e+06	12	1745	2.83031e+07	14	1745	1.51392e+07	13	1745
Q9CZP5	1.04	Mitochondrial chaperone BCS1	223888	2	1675	51046.5	1	1675	1.07337e+06	2	1675	123824	2	1675	325692	2	1675	0	0	1675	210302	2	1645	112860	2	1645	112756	2	1645	0	0	1645	165645	2	1645	108730	2	1645
Q9QZD8	0.93	Mitochondrial dicarboxylate carrier	1.22104e+07	11	1558	5.94513e+06	13	1558	2.51505e+07	13	1558	7.89765e+06	11	1558	1.652e+07	12	1558	6.85096e+06	10	1558	12779821	12	1522	5.93392e+06	11	1522	2.42205e+07	13	1522	3.35166e+06	10	1522	16682034	13	1522	9.12176e+06	11	1522
Q9CQ92	1.02	Mitochondrial fission 1 protein	220198	2	1139	51006.7	2	1139	467940	2	1139	106368	2	1139	453387	2	1139	55293.1	1	1139	401774	2	1074	157994	2	1074	114380	1	1074	41271.6	1	1074	185294	2	1074	51705.3	1	1074
Q9CWE0	0.97	Mitochondrial fission regulator 1-like	445355	3	569	400164	4	569	2498002	4	569	814182	4	569	1.31867e+06	4	569	367229	2	569	1.21342e+06	4	311	282962	4	311	1.03954e+06	4	311	892567	3	311	1.48806e+06	4	311	208751	4	311
Q9D6M3	1.04	Mitochondrial glutamate carrier 1	4.0515e+06	6	1875	1.38202e+07	7	1875	2.32719e+07	7	1875	1.09332e+07	7	1875	7029385	7	1875	4.4171e+06	6	1875	6.38e+06	6	1867	2.12128e+07	7	1867	1.38114e+07	7	1867	1.18063e+07	7	1867	1.29213e+07	7	1867	5.64871e+06	7	1867
Q9DB41	nd	Mitochondrial glutamate carrier 2	4.0515e+06	6	1875	1.38202e+07	7	1875	2.32719e+07	7	1875	1.09332e+07	7	1875	7029385	7	1875	4.4171e+06	6	1875	6.38e+06	6	1867	2.12128e+07	7	1867	1.38114e+07	7	1867	1.18063e+07	7	1867	1.29213e+07	7	1867	5.64871e+06	7	1867
O35857	0.95	Mitochondrial import inner membrane translocase subunit TIM44	2.08947e+06	5	456	390926	6	456	1.52212e+06	5	456	714099	6	456	3.01656e+06	6	456	957336	7	456	773815	4	1309	628652	5	1309	1.77807e+06	6	1309	670763	6	1309	1622007	5	1309	854467	8	1309
Q9D880	0.89	Mitochondrial import inner membrane translocase subunit TIM50	3.15153e+06	4	1366	1.15055e+06	6	1366	6.65452e+06	5	1366	2.77796e+06	8	1366	8.3026e+06	8	1366	1.55087e+07	7	1366	3.86512e+06	5	1324	4.11656e+07	5	1324	1.10836e+07	5	1324	1564320	6	1324	1.3486e+06	4	1324	1.33788e+06	7	1324
Q9QYA2	0.93	Mitochondrial import receptor subunit TOM40 homolog	2.32136e+06	3	1592	93827.4	2	1592	1.34746e+06	2	1592	92161	1	1592	256965	1	1592	62847.8	1	1592	336177	1	1555	241981	2	1555	488425	1	1555	566559	3	1555	491415	2	1555	56961.4	1	1555
Q9CZW5	1.08	Mitochondrial import receptor subunit TOM70	4.04915e+06	11	1171	3.41041e+06	13	1171	10112026	15	1171	4.5445e+06	13	1171	9.80856e+06	17	1171	5.58773e+06	13	1171	9.35953e+06	17	1108	3552216	13	1108	6.6272e+06	13	1108	2.97449e+06	12	1108	8.0818e+06	16	1108	3.35024e+06	12	1108
Q9WVD5	1.05	Mitochondrial ornithine transporter 1	2.21451e+07	16	285	8.75563e+06	18	285	39796913	15	285	1.86733e+07	18	285	3.90768e+07	18	285	1.41038e+07	18	285	3.19349e+07	18	464	1.3545e+07	19	464	3.19331e+07	17	464	8.50104e+06	18	464	2.81868e+07	17	464	9.28266e+06	16	464
Q9D6Y7	1	Mitochondrial peptide methionine sulfoxide reductase	643889	3	679	43986.2	2	679	731539	2	679	141315	2	679	815245	3	679	130862	3	679	1.43448e+06	4	588	47415.8	1	588	1.12953e+06	3	588	11944.7	1	588	809709	3	588	195599	1	588
Q9Z2I0	1.09	Mitochondrial proton/calcium exchanger protein	1.14908e+06	5	1627	3.38927e+06	9	1627	690329	5	1627	972593	8	1627	1.21756e+06	5	1627	628120	6	1627	1.12127e+06	7	1594	549126	6	1594	1.55991e+06	7	1594	187627	3	1594	860594	5	1594	792644	8	1594
Q9D023	0.85	Mitochondrial pyruvate carrier 2	892854	2	426	184683	2	426	925013	2	426	257115	2	426	1.21805e+06	2	426	262502	2	426	826905	2	632	282088	2	632	920948	2	632	170362	2	632	678306	2	632	242539	2	632
Q8BG51	0.96	Mitochondrial Rho GTPase 1	4.73572e+06	5	1685	1.37455e+06	5	1685	4.99955e+06	4	1685	1.59463e+06	5	1685	6.88772e+06	5	1685	1.96487e+06	5	1685	4591726	5	1657	900083	4	1657	4.53201e+06	5	1657	1.35505e+06	5	1657	5.85842e+06	5	1657	2.23299e+06	5	1657
Q8JZN7	1.07	Mitochondrial Rho GTPase 2	722556	3	1573	662478	5	1573	6.01779e+06	5	1573	1.58406e+06	6	1573	5.5738e+06	5	1573	808552	5	1573	4.08256e+06	5	1536	836271	6	1536	925699	4	1536	391050	4	1536	857806	4	1536	828639	6	1536
Q9DC61	1.02	Mitochondrial-processing peptidase subunit alpha	246502	3	1861	69121.9	1	1861	316383	2	1861	119668	2	1861	320330	3	1861	36551.7	2	1861	394312	3	1852	147120	4	1852	239894	2	1852	135912	2	1852	556635	4	1852	321526	4	1852
Q9CXT8	1.14	Mitochondrial-processing peptidase subunit beta	508464	4	769	223732	5	769	781294	5	769	520368	5	769	1.13922e+06	6	769	188528	4	769	630682	5	691	443384	4	691	913719	4	691	366901	4	691	408527	4	691	574472	5	691
Q811U4	0.94	Mitofusin-1	378731	4	1273	520224	5	1273	577774	4	1273	183782	4	1273	1.07777e+06	7	1273	834435	7	1273	621093	5	1227	452414	5	1227	161239	2	1227	848891	6	1227	615437	5	1227	401317	7	1227
Q80U63	1.03	Mitofusin-2	128827	3	663	62693	3	663	188935	2	663	58054.1	2	663	75609.5	1	663	126045	2	663	144328	2	573	80945.3	3	573	174858	1	573	10525.7	2	573	38150.4	1	573	32975.5	1	573
P63085	1.17	Mitogen-activated protein kinase 1	148246	1	543	54590.4	2	543	51658.7	1	543	71770.4	2	543	104522	2	543	67600.1	2	543	67414.8	1	450	75346	2	450	35752.2	1	450	76047.6	2	450	103898	2	450	91562.6	1	450
P10404	nd	MLV-related proviral Env polyprotein	860575	3	1772	541908	2	1772	362127	3	1772	571499	1	1772	332027	2	1772	602638	3	1772	270166	2	1755	658032	3	1755	238756	1	1755	123814	1	1755	276328	3	1755	275335	3	1755
Q9D071	0.99	MMS19 nucleotide excision repair protein homolog	23590.1	1	686	26138.8	2	686	286911	2	686	125947	2	686	108649	2	686	42309.9	2	686	83080.9	2	594	47354.2	2	594	102838	1	594	49035.4	2	594	87301	2	594	52081.3	2	594
P26041	1.16	Moesin	26437.3	1	1162	321021	4	1162	320367	2	1162	577807	3	1162	114073	1	1162	10237.7	1	1162	292148	3	1099	89000.4	2	1099	138106	1	1099	1.96264e+06	4	1099	730518	4	1099	177719	2	1099
Q5RKZ7	0.98	Molybdenum cofactor biosynthesis protein 1	234479	2	1264	52458.4	1	1264	477765	2	1264	337461	2	1264	261330	1	1264	705614	3	1264	217831	1	1218	76362.7	1	1218	296057	2	1218	336529	2	1218	283591	2	1218	267176	3	1218
Q99LR1	1.07	Monoacylglycerol lipase ABHD12	973306	2	33	0	0	33	1.32746e+06	1	33	0	0	33	1.80136e+06	1	33	0	0	33	838840	1	1182	376631	1	1182	2536320	1	1182	481996	1	1182	420274	2	1182	0	0	1182
Q8R2Y0	1.07	Monoacylglycerol lipase ABHD6	1.32515e+06	4	1461	89271.3	2	1461	1.12963e+06	1	1461	496812	3	1461	0	0	1461	83600.6	1	1461	1.2431e+06	2	1426	161791	2	1426	1.25328e+06	2	1426	130229	2	1426	428116	2	1426	96460.1	1	1426
P53986	0.97	Monocarboxylate transporter 1	1.05006e+06	5	1537	387526	4	1537	2.06739e+06	5	1537	973119	5	1537	1885109	5	1537	742619	4	1537	2.01295e+06	5	1501	350144	3	1501	1.61677e+06	5	1501	218785	4	1501	1.40823e+06	5	1501	3033813	4	1501
Q3U9N9	1.07	Monocarboxylate transporter 10	277030	2	531	195436	2	531	240664	3	531	4263.7	1	531	436365	2	531	2447.3	1	531	473598	3	437	335749	3	437	949373	3	437	333139	2	437	373893	2	437	303765	2	437
O35678	0.93	Monoglyceride lipase	1.74654e+06	7	1154	808672	7	1154	2.86259e+06	7	1154	1504457	8	1154	2209122	7	1154	1.29516e+06	8	1154	4.82347e+06	7	1091	884806	7	1091	7.69774e+06	8	1091	1.19385e+06	7	1091	6.78482e+06	8	1091	1.15588e+06	7	1091
Q9CWP6	0.96	Motile sperm domain-containing protein 2	153405	2	1394	60290.3	1	1394	1434694	2	1394	959302	2	1394	232540	1	1394	628964	2	1394	316437	2	1357	346807	1	1357	137139	1	1357	0	0	1357	207574	2	1357	63240.1	2	1357
Q8C570	nd	mRNA export factor	5.94722e+06	2	562	12381	1	562	9.37837e+06	2	562	3503.9	1	562	8.9591e+06	2	562	10089.1	1	562	3.17599e+06	2	467	14735.5	1	467	636580	2	467	19107.8	1	467	7.49569e+06	2	467	11648.6	1	467
Q99J21	nd	Mucolipin-1	340690	3	351	17989	1	351	1.0197e+06	3	351	32290	2	351	885026	3	351	0	0	351	1.10781e+06	3	657	92763.2	2	657	435649	3	657	3592.7	1	657	552430	3	657	101740	1	657
Q8K0H1	nd	Multidrug and toxin extrusion protein 1	483010	2	350	40206.1	1	350	1.1667e+06	2	350	102580	1	350	954897	2	350	69636.7	1	350	1.32736e+06	2	199	55316.1	1	199	973633	2	199	41910.4	1	199	1.06321e+06	2	199	74577	1	199
Q9R1S7	1	Multidrug resistance-associated protein 6	13393151	14	250	3.44988e+06	12	250	1.40333e+07	11	250	5.12759e+06	13	250	1.14586e+07	11	250	4.08775e+06	12	250	1.44365e+07	12	1411	5.01404e+06	11	1411	9822943	11	1411	2735023	11	1411	9.26661e+06	10	1411	7.03329e+06	12	1411
Q9DCL9	1.01	Multifunctional protein ADE2	845932	4	621	181991	3	621	608215	2	621	821267	4	621	1.92594e+06	4	621	358456	3	621	1.47029e+06	3	525	1.91028e+06	3	525	1.23674e+06	3	525	442367	4	525	1.76678e+06	4	525	630660	4	525
P28665	1.31	Murinoglobulin-1	6.29619e+06	15	160	906654	14	160	7.9917e+06	17	160	1.99863e+06	17	160	6.26499e+06	14	160	1.33824e+06	14	160	8.35265e+06	18	124	2129966	15	124	5.27801e+06	14	124	1.12557e+06	13	124	9.14072e+06	18	124	1.46353e+06	14	124
P28666	1.14	Murinoglobulin-2	1.35684e+06	5	288	424269	6	288	2.35121e+06	6	288	437951	6	288	1.62649e+06	6	288	367955	5	288	2.04037e+06	6	694	552619	6	694	1.46684e+06	6	694	724347	7	694	2288489	7	694	809776	6	694
Q7TPV4	0.95	Myb-binding protein 1A	2.90033e+06	6	997	1.1862e+06	7	997	4.98145e+06	9	997	953786	9	997	2.9017e+06	7	997	1.10346e+06	9	997	2.94592e+06	8	931	3.51388e+06	8	931	2.3907e+06	8	931	1.78729e+07	9	931	2.53698e+06	9	931	1.27181e+06	8	931
Q69ZQ1	1.08	Myogenesis-regulating glycosidase	487375	3	219	232503	4	219	1.52392e+06	3	219	180118	3	219	978160	3	219	14065.8	2	219	572829	3	1502	328453	3	1502	1.07637e+06	4	1502	179389	4	1502	743899	3	1502	309568	3	1502
Q6PDN3	0.91	Myosin light chain kinase, smooth muscle	69921.2	1	1870	14038.6	1	1870	79718.1	1	1870	17987.6	1	1870	421798	2	1870	23928.3	1	1870	75011.7	1	1862	17957.8	1	1862	73899.5	1	1862	17588.9	1	1862	57080.3	1	1862	13889	1	1862
Q60605	1.05	Myosin light polypeptide 6	6.33724e+06	7	662	571109	4	662	8.04909e+06	7	662	1.14123e+06	4	662	7.37429e+06	7	662	1.62631e+06	5	662	4.38121e+06	7	572	2.26491e+06	7	572	1.29716e+07	6	572	1.2995e+06	4	572	4.37355e+06	7	572	1.90962e+06	5	572
Q3THE2	1.03	Myosin regulatory light chain 12B	175086	2	1635	140238	2	1635	6.82056e+06	3	1635	1.76521e+06	3	1635	402639	3	1635	357731	4	1635	210345	2	1601	66251.1	1	1601	147411	1	1601	768448	3	1601	1.48309e+06	3	1601	238106	3	1601
Q9CQ19	1.03	Myosin regulatory light polypeptide 9	175086	2	1635	140238	2	1635	6.82056e+06	3	1635	1.76521e+06	3	1635	402639	3	1635	357731	4	1635	210345	2	1601	66251.1	1	1601	147411	1	1601	768448	3	1601	1.48309e+06	3	1601	238106	3	1601
Q5SX40	nd	Myosin-1	388720	2	1651	56968	2	1651	708868	2	1651	161467	2	1651	641229	1	1651	143598	2	1651	660101	2	215	34418	2	215	368450	1	215	89587.3	2	215	352819	2	215	38660.2	2	215
Q61879	1	Myosin-10	4.49739e+08	43	1740	2.18184e+07	56	1740	3.42754e+07	47	1740	2.03579e+07	56	1740	2.96346e+07	43	1740	4.19554e+07	52	1740	2.43413e+07	48	1716	5.7625e+08	49	1716	3.44785e+07	51	1716	5.37718e+08	49	1716	3.53931e+07	42	1716	1.35165e+08	50	1716
Q5SX39	nd	Myosin-4	388720	2	1651	56968	2	1651	708868	2	1651	161467	2	1651	641229	1	1651	143598	2	1651	660101	2	215	34418	2	215	368450	1	215	89587.3	2	215	352819	2	215	38660.2	2	215
Q02566	nd	Myosin-6	388720	2	1651	56968	2	1651	708868	2	1651	161467	2	1651	641229	1	1651	143598	2	1651	660101	2	215	34418	2	215	368450	1	215	89587.3	2	215	352819	2	215	38660.2	2	215
Q91Z83	nd	Myosin-7	388720	2	1651	56968	2	1651	708868	2	1651	161467	2	1651	641229	1	1651	143598	2	1651	660101	2	215	34418	2	215	368450	1	215	89587.3	2	215	352819	2	215	38660.2	2	215
P13542	nd	Myosin-8	388720	2	1651	56968	2	1651	708868	2	1651	161467	2	1651	641229	1	1651	143598	2	1651	660101	2	215	34418	2	215	368450	1	215	89587.3	2	215	352819	2	215	38660.2	2	215
Q8VDD5	1.01	Myosin-9	4.49739e+08	43	1740	2.18184e+07	56	1740	3.42754e+07	47	1740	2.03579e+07	56	1740	2.96346e+07	43	1740	4.19554e+07	52	1740	2.43413e+07	48	1716	5.7625e+08	49	1716	3.44785e+07	51	1716	5.37718e+08	49	1716	3.53931e+07	42	1716	1.35165e+08	50	1716
P26645	0.98	Myristoylated alanine-rich C-kinase substrate	2.52061e+06	3	197	75728.7	2	197	1.34166e+06	3	197	142730	2	197	1.67839e+06	3	197	165975	3	197	1.77147e+06	3	146	22489	3	146	977135	3	146	87386.9	3	146	1.09173e+06	3	146	54658.8	2	146
P70441	1.11	Na(+)/H(+) exchange regulatory cofactor NHE-RF1	6.4535e+06	7	1014	1.38352e+06	9	1014	1.1953e+07	7	1014	3.89593e+06	9	1014	7.93262e+06	7	1014	4.94646e+06	9	1014	1.12625e+07	7	333	3.79192e+06	7	333	4.32836e+06	6	333	2.31779e+06	7	333	7.38543e+06	6	333	3.34468e+06	7	333
Q9JHL1	0.92	Na(+)/H(+) exchange regulatory cofactor NHE-RF2	122588	1	385	95698.7	1	385	5.20162e+06	2	385	1.75909e+06	1	385	5.76667e+06	3	385	1.84917e+06	1	385	81722.6	1	10	0	0	10	5.77287e+06	3	10	0	0	10	230566	2	10	0	0	10
Q9JIL4	1.07	Na(+)/H(+) exchange regulatory cofactor NHE-RF3	8.57488e+06	19	1602	2.49881e+06	18	1602	17547956	20	1602	5.14639e+06	17	1602	14861744	22	1602	6090146	19	1602	1.92265e+07	20	1567	5.3714e+06	19	1567	1.36703e+07	19	1567	4.78048e+06	19	1567	9.3636e+06	17	1567	6.11394e+06	20	1567
Q8R4H7	1.05	N-acetylglutamate synthase, mitochondrial	141758	2	1170	171244	2	1170	3.70715e+06	3	1170	2.03025e+06	3	1170	3.77266e+06	4	1170	1.7297e+06	3	1170	273602	2	1106	182699	2	1106	4.41921e+06	3	1106	3.10408e+06	4	1106	2.51241e+06	3	1106	1.56022e+06	3	1106
Q8CHQ9	1.19	N-acetyltransferase family 8 member 2	5.36451e+06	4	708	1.51143e+06	4	708	7.96196e+06	5	708	1.31971e+06	4	708	4.64934e+06	3	708	2.00475e+06	3	708	6.77524e+06	4	621	2.9063e+06	4	621	4.83467e+06	3	621	1.18029e+06	4	621	4.75188e+06	4	621	2.10064e+06	3	621
Q99KK2	1.15	N-acylneuraminate cytidylyltransferase	4.74356e+06	11	331	6.28104e+06	12	331	8.0596e+06	10	331	6.09337e+06	13	331	9.91342e+06	12	331	5.01641e+06	11	331	8.42149e+06	13	890	1726967	11	890	1.02287e+07	11	890	4.94443e+06	11	890	8.94041e+06	13	890	3.70295e+06	13	890
Q8C5H8	1.2	NAD kinase 2, mitochondrial	1.54188e+06	4	1431	1.13523e+06	4	1431	1580078	4	1431	305069	4	1431	601566	3	1431	1.79457e+06	5	1431	1.73437e+06	4	1397	1.21501e+06	4	1397	915330	4	1397	1.73959e+06	4	1397	956195	3	1397	1.38195e+06	4	1397
Q8R104	0.88	NAD-dependent protein deacetylase sirtuin-3	506519	3	1745	210359	3	1745	589316	4	1745	151520	2	1745	663439	4	1745	182118	2	1745	635677	3	1721	130383	2	1721	305180	3	1721	212089	3	1721	286285	3	1721	397574	2	1721
Q9JKL4	0.95	NADH dehydrogenase [ubiquinone] 1 alpha subcomplex assembly factor 3	88172.3	2	1688	270050	2	1688	202246	2	1688	319662	2	1688	211192	2	1688	269554	1	1688	160488	2	1660	131780	2	1660	31895.9	1	1660	234415	2	1660	111475	1	1660	67373	2	1660
Q99LC3	0.87	NADH dehydrogenase [ubiquinone] 1 alpha subcomplex subunit 10, mitochondrial	1.39579e+07	11	972	4.19329e+06	13	972	2.73967e+07	11	972	6.01608e+06	8	972	18793176	10	972	1.0287e+07	9	972	1.43259e+07	11	910	3.8766e+06	10	910	1.48518e+07	8	910	3.47907e+07	10	910	1.67924e+07	12	910	1.44088e+07	12	910
Q7TMF3	0.88	NADH dehydrogenase [ubiquinone] 1 alpha subcomplex subunit 12	2175553	6	635	1.89978e+06	5	635	4.0467e+06	7	635	579537	5	635	2.39756e+06	6	635	590282	4	635	1.57185e+06	6	540	507938	2	540	1.52895e+06	5	540	1.14845e+06	4	540	1.3638e+06	6	540	666252	5	540
Q9Z1P6	0.88	NADH dehydrogenase [ubiquinone] 1 alpha subcomplex subunit 7	947244	1	1081	306054	2	1081	202998	1	1081	270766	2	1081	135199	2	1081	744200	2	1081	225001	2	88	2.57387e+06	1	88	118991	1	88	5.33399e+06	2	88	15158.3	1	88	1.65322e+06	1	88
Q9DCJ5	0.85	NADH dehydrogenase [ubiquinone] 1 alpha subcomplex subunit 8	3.29818e+06	7	246	265162	3	246	6.46419e+06	7	246	486890	4	246	3.42322e+06	5	246	523703	3	246	2.39108e+06	4	213	229349	1	213	3.71043e+06	5	213	437918	4	213	3.79733e+06	7	213	664445	3	213
Q9DC69	0.87	NADH dehydrogenase [ubiquinone] 1 alpha subcomplex subunit 9, mitochondrial	3.06808e+06	10	968	4.13153e+06	11	968	6.33848e+06	9	968	3.20396e+06	9	968	6.33612e+06	10	968	3.33136e+06	10	968	2.34303e+06	9	907	3.77442e+06	12	907	3.62174e+06	9	907	2.48402e+06	10	907	3.32437e+06	9	907	3.11846e+06	12	907
Q9DCS9	0.82	NADH dehydrogenase [ubiquinone] 1 beta subcomplex subunit 10	993672	3	523	1.36865e+06	4	523	2.39011e+06	2	523	1.74312e+06	4	523	2.59583e+06	4	523	1.23199e+06	4	523	2.99864e+06	4	428	728140	3	428	7.84659e+06	4	428	2.28962e+06	5	428	1.52024e+06	3	428	415764	3	428
Q9D6J5	0.85	NADH dehydrogenase [ubiquinone] 1 beta subcomplex subunit 8, mitochondrial	130881	2	959	357010	2	959	251489	2	959	182521	1	959	303205	2	959	668453	1	959	48247.4	1	900	103267	2	900	327637	2	900	167984	2	900	223173	2	900	422224	2	900
Q9CQJ8	0.86	NADH dehydrogenase [ubiquinone] 1 beta subcomplex subunit 9	471956	2	726	78507.6	2	726	2.78804e+06	3	726	173458	2	726	2.0276e+06	3	726	83378.4	2	726	217199	2	641	195772	2	641	1522323	3	641	121049	2	641	321807	2	641	127561	2	641
Q91YT0	0.83	NADH dehydrogenase [ubiquinone] flavoprotein 1, mitochondrial	3.22662e+07	18	225	8.64221e+06	17	225	3.36697e+07	16	225	9.88524e+06	18	225	2.20654e+07	16	225	1.81363e+07	18	225	1.35875e+07	15	1678	1.03197e+07	16	1678	2.81977e+07	17	1678	1.11024e+07	15	1678	2.06585e+07	16	1678	2.16215e+07	19	1678
Q9D6J6	0.9	NADH dehydrogenase [ubiquinone] flavoprotein 2, mitochondrial	2.49456e+06	4	466	1.1436e+06	5	466	6.46281e+06	5	466	1.59645e+06	4	466	6.90025e+06	5	466	1.4949e+06	4	466	4234052	5	1562	1.5343e+06	4	1562	5.61914e+06	5	1562	2.15449e+06	5	1562	4.09021e+06	5	1562	1.60743e+06	5	1562
Q91WD5	0.9	NADH dehydrogenase [ubiquinone] iron-sulfur protein 2, mitochondrial	1.23332e+07	15	1426	6.10369e+06	13	1426	1.57833e+07	12	1426	9.68598e+06	14	1426	1.84866e+07	13	1426	7.68925e+06	12	1426	9.21107e+06	11	1391	7.04972e+06	14	1391	8.51779e+06	12	1391	5.18553e+06	11	1391	1.29547e+07	15	1391	8.38898e+06	15	1391
Q9DCT2	0.88	NADH dehydrogenase [ubiquinone] iron-sulfur protein 3, mitochondrial	3389370	7	373	1196219	7	373	3.69385e+06	6	373	3.80404e+07	8	373	6.26531e+06	8	373	2.04514e+06	8	373	2.6346e+07	7	986	1.19031e+06	5	986	4.50011e+07	6	986	2.58754e+07	9	986	3.73723e+06	7	986	1.73798e+06	8	986
Q99LY9	0.88	NADH dehydrogenase [ubiquinone] iron-sulfur protein 5	2.49563e+06	2	709	1.48305e+06	1	709	4.05615e+06	1	709	2.36045e+06	2	709	3.78675e+06	1	709	2.12406e+06	1	709	2.69975e+06	1	622	1.21375e+06	2	622	3.40432e+06	1	622	1608719	1	622	3.20866e+06	1	622	1.96012e+06	2	622
P52503	0.99	NADH dehydrogenase [ubiquinone] iron-sulfur protein 6, mitochondrial	1.70097e+06	3	818	732210	3	818	3.32313e+06	3	818	499722	2	818	2.8731e+06	3	818	1.31718e+06	3	818	1268641	3	741	199501	2	741	1.76633e+06	3	741	1.62587e+06	3	741	1.92672e+06	3	741	491223	3	741
Q9DC70	0.77	NADH dehydrogenase [ubiquinone] iron-sulfur protein 7, mitochondrial	6.18826e+06	6	509	2.20569e+06	6	509	6.70524e+06	4	509	1.90355e+06	3	509	9.85052e+06	6	509	3.29571e+06	4	509	6756436	5	415	3.4549e+06	5	415	6.44516e+06	4	415	2.20535e+06	5	415	7.70471e+06	6	415	4.17373e+06	6	415
Q8K3J1	0.84	NADH dehydrogenase [ubiquinone] iron-sulfur protein 8, mitochondrial	1.59844e+06	6	1560	668888	6	1560	2.66934e+06	6	1560	1.38861e+06	6	1560	6.90946e+06	7	1560	1.32431e+06	4	1560	1.26077e+06	5	1524	1.02579e+06	5	1524	1.41404e+06	7	1524	1.05275e+06	5	1524	3.45727e+06	7	1524	2.39892e+06	7	1524
Q9DCN2	0.67	NADH-cytochrome b5 reductase 3	6.68238e+07	30	222	2.75392e+07	28	222	1.15866e+08	28	222	5.37823e+07	27	222	1.16374e+08	28	222	3.78388e+07	23	222	5.15493e+07	25	233	2.57952e+07	27	233	5.23183e+07	26	233	23983074	23	233	5.80728e+07	28	233	2.73039e+07	26	233
Q91VD9	0.88	NADH-ubiquinone oxidoreductase 75 kDa subunit, mitochondrial	5.12106e+07	35	1183	2.60283e+07	33	1183	6.57476e+07	37	1183	2.99829e+07	33	1183	5.50899e+07	35	1183	3.22233e+07	32	1183	4.19413e+07	33	1119	2.86869e+07	30	1119	6.31779e+07	37	1119	3.00442e+07	32	1119	4.8174e+07	34	1119	3.19433e+07	32	1119
P03911	0.85	NADH-ubiquinone oxidoreductase chain 4	663062	7	380	91812	5	380	1.03033e+06	8	380	132930	4	380	943271	6	380	126825	5	380	663048	7	515	266132	5	515	623502	7	515	4187.8	2	515	804022	6	515	127027	5	515
P03921	0.89	NADH-ubiquinone oxidoreductase chain 5	1.199e+06	6	415	277112	6	415	2674173	6	415	427319	6	415	2.57144e+06	6	415	179401	4	415	1.43064e+06	6	445	334204	5	445	826726	5	445	129866	6	445	1984344	6	445	231162	4	445
P06801	0.74	NADP-dependent malic enzyme	9.62869e+06	22	861	5.6226e+06	18	861	1.53028e+07	21	861	6.2642e+06	19	861	1.44883e+07	22	861	7.05239e+06	18	861	5.16181e+06	16	790	2.24987e+06	12	790	7.88011e+06	19	790	5.53313e+06	20	790	9.94059e+06	21	790	3.33475e+06	17	790
P37040	0.96	NADPH--cytochrome P450 reductase	4.23244e+07	33	1233	1.94969e+07	37	1233	6.27757e+07	36	1233	2.93043e+07	34	1233	5.57869e+07	36	1233	2.67349e+07	34	1233	4.60861e+07	34	1177	4.62597e+07	35	1177	5.35243e+07	34	1177	2.04789e+07	33	1177	4.15831e+07	37	1177	2.73775e+07	35	1177
Q80UM3	1	N-alpha-acetyltransferase 15, NatA auxiliary subunit	8.00677e+06	5	1031	2.50768e+06	3	1031	9.48244e+06	5	1031	1.36628e+07	5	1031	1.07445e+07	4	1031	5.08188e+06	3	1031	1.46348e+07	4	966	5.41521e+06	4	966	10529656	3	966	3.91048e+06	3	966	9.50227e+06	5	966	4.29576e+06	2	966
Q8BWZ3	0.99	N-alpha-acetyltransferase 25, NatB auxiliary subunit	20459.3	1	1348	0	0	1348	32707.2	1	1348	83900.7	2	1348	71756.1	2	1348	326840	1	1348	43705.1	1	1304	12649.9	1	1304	35214	2	1304	0	0	1304	355919	1	1304	135227	2	1304
Q6PGB6	nd	N-alpha-acetyltransferase 50	1.79444e+06	2	1842	0	0	1842	3.19292e+06	2	1842	51591.7	1	1842	2.83881e+06	2	1842	28975.8	1	1842	2.21708e+06	2	1827	1.5493e+06	2	1827	3.33469e+06	2	1827	33841.3	1	1827	2.38191e+06	2	1827	42055.5	1	1827
P28660	0.95	Nck-associated protein 1	2.09662e+06	3	478	11880.1	2	478	2.31923e+06	3	478	22769.2	2	478	119512	2	478	1.1144e+06	3	478	102660	1	537	16124.1	2	537	1.72343e+06	3	537	769213	2	537	80558.6	2	537	4725.2	1	537
P32507	nd	Nectin-2	152219	2	1686	3945.4	1	1686	428627	2	1686	8941.3	1	1686	197839	2	1686	38639.5	2	1686	168744	2	1658	0	0	1658	386952	3	1658	0	0	1658	115576	1	1658	349800	3	1658
Q5SSH8	nd	Neuferricin	1.79888e+06	3	247	105494	4	247	2.32667e+06	4	247	69780.3	2	247	2.57999e+06	5	247	75630.8	2	247	3.12188e+06	5	227	166357	3	227	3.09667e+06	4	227	90975.2	2	227	2509025	5	227	1037948	4	227
P35802	nd	Neuronal membrane glycoprotein M6-a	300014	2	378	366115	3	378	789624	3	378	84321.4	2	378	717453	3	378	93362.4	2	378	1.07406e+06	2	228	100998	2	228	1.11364e+06	3	228	256115	3	228	863719	2	228	73932.7	2	228
Q3TRM4	0.91	Neuropathy target esterase	42503.9	2	1617	2328.3	1	1617	4892.6	1	1617	19446.5	1	1617	19457.2	1	1617	19970.1	1	1617	6200.1	1	1584	54124.6	1	1584	52936.6	2	1584	20508.7	2	1584	28542.9	1	1584	18464.4	2	1584
Q8BHN3	0.96	Neutral alpha-glucosidase AB	5.05188e+06	18	1266	3.69088e+06	16	1266	9.55458e+06	20	1266	3201307	18	1266	5.91702e+06	18	1266	4201628	15	1266	7.96962e+06	20	1220	2.01237e+06	15	1220	5.63815e+06	20	1220	1.77059e+06	16	1220	6250610	19	1220	1.90439e+06	15	1220
[truncated: 680 more rows]

## Sheet: S1-3 (no redundant+ p<0.05)
Supplemental Table S1, sheet 3. The list of S-palmitoylated proteins identified murine liver membrane fraction by ABE procedure at 4 weeks; redundant proteins removed. Mice were fed RD or HPD diet for 4 weeks and sacrificed, their livers isolated and proteins of the membrane fraction were treated or not with hydroxylamine (HA+ and HA-, respectively) followed by tagging with HPDP-biotin (the ABE p…																			Total p<0.05 specific: 1093 proteins
[truncated: 1,095 more rows]

[truncated: 4 more sheets: S1-4 (confidence) , S1-5  (palmitoylome), S1-6 (ITRAQ check list), ST1-7 (proteome)]
