# Supplementary material for: Palm Oil-Rich Diet Affects Murine Liver Proteome and S-Palmitoylome
Source: Int J Mol Sci. 2021 Dec 3;22(23):13094. doi: 10.3390/ijms222313094 (PMC8657750; doi:10.3390/ijms222313094)
Supplement: Supplementary file 1 [file ijms-22-13094-s001.zip › Supplemental Table S2.xlsx]

## Sheet: S2-1 (protein check list)
Supplemental Table S2, sheet 1. Proteins identified by mass spectrometry in the membrane-enriched murine liver fraction following ABEprocedure at 12 weeks. Mice were fed RD or HPD diet for 12 weeks and sacrificed, their livers isolated and proteins of the membrane fraction were treated or not with hydroxylamine (HA+ and HA-, respectively) followed by tagging with HPDP-biotin (the ABE procedure), …
UniProt ID	Name	Gene name	Protein score	Peptides #	% Coverage		Total proteins: 2179
	Peptide sequence	mass	Charge	Peptide score	Protein ID
Q8C196	Carbamoyl-phosphate synthase [ammonia], mitochondrial	Cps1	7027.0	84	57.93
	AMLSTGFK	853.43777	+2	65.5	Q8C196
	LFAEAVQK	904.5029	+2	67.78	Q8C196
	EVEMDAVGK	976.45472	+2	49.4	Q8C196
	ETLIDLGTK	988.54532	+2	75.41	Q8C196
	ELSEPSSTR	1004.47874	+2	65.5	Q8C196
	APMFSWPR + Oxidation (M)	1006.47034	+2	51.5	Q8C196
	RFLEEATR	1020.5365	+2	43.23	Q8C196
	EIEYEVVR	1035.52515	+2	59.62	Q8C196
	LRDADPILR	1067.61023	+3	51.3	Q8C196
	EWPANLDLK	1084.55641	+2	59.1	Q8C196
	VPAIYGVDTR	1089.58327	+2	47.95	Q8C196
	QNLIAEVSTK	1101.60363	+2	80.4	Q8C196
	VMIGESIDEK + Oxidation (M)	1135.54444	+2	69.04	Q8C196
	CLGLTEAQTR	1136.53282	+2	77.85	Q8C196
	FVHDNYVIR	1161.59423	+2;+3	73.16	Q8C196
	IALGIPLPEIK	1162.73374	+2	102.25	Q8C196
	TAHIVLEDGTK	1182.62599	+2;+3	91.9	Q8C196
	SIFSAVLDELK	1220.66679	+1;+2	88.61	Q8C196
	IMGTSPLQIDR	1229.64499	+2	85.95	Q8C196
	VSQEHPVVLTK	1235.68858	+2;+3	81.11	Q8C196
	IMGTSPLQIDR + Oxidation (M)	1245.64006	+2	89.84	Q8C196
	TLGVDFIDVATK	1277.68755	+2	79.73	Q8C196
	LYFEELSLER	1297.65725	+2	94.97	Q8C196
	AADTIGYPVMIR	1305.6768	+2	67.65	Q8C196
	GQNQPVLNITNR	1352.71739	+2	86.74	Q8C196
	MCHPSVDGFTPR	1391.57964	+2;+3	68.03	Q8C196
	AFAMTNQILVER	1391.72478	+2	86.08	Q8C196
	MCHPSVDGFTPR + Oxidation (M)	1407.57465	+2;+3	45.3	Q8C196
	AFAMTNQILVER + Oxidation (M)	1407.71949	+2	92.78	Q8C196
	GLNSDSVTEETLR	1419.68613	+2	100.98	Q8C196
	ALENNMSLDEIVR	1502.7417	+2	96.09	Q8C196
	ALENNMSLDEIVR + Oxidation (M)	1518.73518	+2	105.73	Q8C196
	GLNSDSVTEETLRK	1547.77842	+2;+3	95.04	Q8C196
	SAYALGGLGSGICPNK	1552.73759	+1;+2	111.32	Q8C196
	FLGVAEQLHNEGFK	1587.80473	+2;+3	99.87	Q8C196
	VLGTSVESIMATEDR	1606.78789	+2;+3	140.25	Q8C196
	IAPSFAVESMEDALK	1606.79147	+2;+3	115.33	Q8C196
	VLGTSVESIMATEDR + Oxidation (M)	1622.78158	+2	100.59	Q8C196
	IAPSFAVESMEDALK + Oxidation (M)	1622.78521	+2;+3	116.93	Q8C196
	IEFEGQSVDFVDPNK	1722.81175	+2;+3	108.43	Q8C196
	DGSIDLVINLPNNNTK	1725.89016	+2	75.02	Q8C196
	TSACFEPSLDYMVTK	1736.74635	+2;+3	71.57	Q8C196
	TSACFEPSLDYMVTK + Oxidation (M)	1752.73999	+2	79.94	Q8C196
	TAVDSGIALLTNFQVTK	1776.963	+2;+3	129.95	Q8C196
	LPTLEQPIIPSDYVAIK	1896.06262	+2;+3	105.65	Q8C196
	EPLFGISTGNIITGLAAGAK	1929.05833	+2;+3	157.04	Q8C196
	TVLMNPNIASVQTNEVGLK + Oxidation (M)	2043.06875	+2;+3	128.99	Q8C196
	RLPTLEQPIIPSDYVAIK	2052.16349	+2;+3	54.53	Q8C196
	KEPLFGISTGNIITGLAAGAK	2057.15475	+2;+3	81.92	Q8C196
	GQILTMANPIIGNGGAPDTTAR	2167.10752	+2;+3	130.92	Q8C196
	GQILTMANPIIGNGGAPDTTAR + Oxidation (M)	2183.10125	+2;+3	191.26	Q8C196
	QADAVYFLPITPQFVTEVIK	2278.22695	+2;+3	86.41	Q8C196
	VAGLLVLNYSNDYNHWLATK	2290.17768	+2;+3	69.79	Q8C196
	TVVVNCNPETVSTDFDECDK	2305.92224	+2;+3	169.25	Q8C196
	QIDTLAAEYPSVTNYLYVTYNGQEHDIK	3244.5585	+3	83.16	Q8C196
	GYSFGHPSSVAGEVVFNTGLGGYPEALTDPAYK	3386.61197	+3;+4	128.87	Q8C196
	VISHAISEHVEDAGVHSGDATLMLPTQTISQGAIEK	3740.86988	+3;+4;+5	111.52	Q8C196
	VISHAISEHVEDAGVHSGDATLMLPTQTISQGAIEK + Oxidation (M)	3756.86562	+3;+4;+5	99.56	Q8C196
	LFATEATSDWLNANNVPATPVAWPSQEGQNPSLSSIR	3967.93605	+3;+4	137.19	Q8C196
	DILNMDK	847.41152	+1;+2	56.49	Q8C196
	FLEEATR	864.43531	+2	49.76	Q8C196
	YMESDGIK	941.41747	+1;+2	41.67	Q8C196
	APMFSWPR	990.47541	+2	53.13	Q8C196
	SVGEVMAIGR	1017.52858	+2	40.6	Q8C196
	SLGQWLQEEK	1216.60966	+1;+2	60.93	Q8C196
	ATGYPLAFIAAK	1221.67727	+2	51.28	Q8C196
	AADTIGYPVMIR + Oxidation (M)	1321.67204	+2	43.13	Q8C196
	AFAISGPFNVQFLVK	1636.89817	+2	83.46	Q8C196
	GTTITSVLPKPALVASR	1710.0067	+3	33.84	Q8C196
	TVLMNPNIASVQTNEVGLK	2027.07316	+2;+3	138.38	Q8C196
	VAQAPWK	798.43986	+2	45.49	Q8C196
	AMLSTGFK + Oxidation (M)	869.43189	+2	45.79	Q8C196
	TSVNVVR	773.44034	+2	59.28	Q8C196
	FHGTSSR	790.37372	+2	47.87	Q8C196
	VVAVDCGIK	948.47825	+2	60.03	Q8C196
	GILIGIQQSFRPR	1483.86591	+3	48.35	Q8C196
	GAEVHLVPWNHDFTQMEYDGLLIAGGPGNPALAQPLIQNVK	4409.23179	+3;+4;+5	121.83	Q8C196
	GAEVHLVPWNHDFTQMEYDGLLIAGGPGNPALAQPLIQNVK + Oxidation (M)	4425.22295	+4	116.05	Q8C196
	VMIGESIDEK	1119.54905	+2	56.95	Q8C196
	KELSEPSSTR	1132.57484	+2	52.48	Q8C196
	CEMASTGEVACFGEGIHTAFLK + Oxidation (M)	2407.99669	+3	72.22	Q8C196
	YMESDGIK + Oxidation (M)	957.41232	+2	36.49	Q8C196
	SVGEVMAIGR + Oxidation (M)	1033.52167	+2	53.32	Q8C196
	SLGQWLQEEKVPAIYGVDTR	2288.17794	+3	39.28	Q8C196
P09103	Protein disulfide-isomerase	P4hb	6494.0	36	69.55
	LLDFIK	747.45418	+2	52.96	P09103
	DGVVLFK	776.4439	+2	66.45	P09103
	DVESDSAK	849.37195	+1	48.6	P09103
	SVSDYDGK	869.37811	+2	53.61	P09103
	FFPASADR	909.43545	+2	60.48	P09103
	ITEFCHR	950.41128	+2;+3	65.73	P09103
	ILEFFGLK	965.56009	+2	73.3	P09103
	QLAPIWDK	969.52936	+2	52.64	P09103
	DHENIIIAK	1051.56743	+2	68.27	P09103
	TVIDYNGER	1065.51017	+2	75.12	P09103
	THILLFLPK	1080.67054	+2;+3	59.64	P09103
	EADDIVNWLK	1201.59904	+2	72.63	P09103
	LITLEEEMTK	1205.62228	+2	71.95	P09103
	SNFEEALAAHK	1215.58945	+2;+3	74.53	P09103
	MDSTANEVEAVK	1292.59329	+2	108.62	P09103
	MDSTANEVEAVK + Oxidation (M)	1308.58746	+2	117.87	P09103
	YKPESDELTAEK	1408.67382	+2;+3	73.19	P09103
	VLVGANFEEVAFDEK	1665.82581	+2;+3	122.21	P09103
	VDATEESDLAQQYGVR	1779.82754	+2;+3	166.02	P09103
	ILFIFIDSDHTDNQR	1832.90762	+2;+3	123.98	P09103
	HNQLPLVIEFTEQTAPK	1964.03841	+2;+3	138.13	P09103
	QFLLAAEAIDDIPFGITSNSGVFSK	2639.34987	+2;+3	174.62	P09103
	TGPAATTLSDTAAAESLVDSSEVTVIGFFK	2984.48989	+2;+3;+4	147.86	P09103
	FLESGGQDGAGDDEDLDLEEALEPDMEEDDDQK	3625.45515	+2;+3	138.13	P09103
	FLESGGQDGAGDDEDLDLEEALEPDMEEDDDQK + Oxidation (M)	3641.45099	+3	104.05	P09103
	KFLESGGQDGAGDDEDLDLEEALEPDMEEDDDQK	3753.54908	+3	81.78	P09103
	TGPAATTLSDTAAAESLVDSSEVTVIGFFKDVESDSAK	3815.84866	+3	85.54	P09103
	LITLEEEMTK + Oxidation (M)	1221.61798	+2	61.96	P09103
	YQLDKDGVVLFK	1423.77329	+3	52.55	P09103
	VDATEESDLAQQYGVRGYPTIK	2439.19134	+3	42.03	P09103
	NNFEGEITK	1050.49982	+2	53.88	P09103
	ALAPEYAK	861.46069	+2	73.84	P09103
	IKPHLMSQEVPEDWDK	1950.95213	+2;+3	107.46	P09103
	VLVGANFEEVAFDEKK	1793.92213	+2;+3	53.24	P09103
	NGDTASPK	788.36825	+2	47.68	P09103
	EECPAVR	848.35355	+2	46.27	P09103
P60710;P63260	Actin, cytoplasmic 1;Actin, cytoplasmic 2	Actb;Actg1	13389.0	32	66.13;66.13
	CDVDIR	765.31561	+2	56.36	P60710; P63260; Q8BFZ3
	IIAPPER	794.4664	+2	59.14	P60710; P62737; P63260; P63268; P68033; P68134; Q8BFZ3
	AGFAGDDAPR	975.44274	+2	101.77	P60710; P62737; P63260; P63268; P68033; P68134
	DLTDYLMK	997.48018	+1;+2	60.38	P60710; P62737; P63260; P63268; P68033; P68134; Q8BFZ3
	DLTDYLMK + Oxidation (M)	1013.47585	+2	52.21	P60710; P62737; P63260; P63268; P68033; P68134; Q8BFZ3
	GYSFTTTAER	1131.52114	+2	65.54	P60710; P63260
	EITALAPSTMK	1160.61247	+2	75.8	P60710; P62737; P63260; P63268; P68033; P68134
	HQGVMVGMGQK	1170.56458	+2;+3	80.87	P60710; P62737; P63260; P63268; P68033; P68134; Q8BFZ3
	EITALAPSTMK + Oxidation (M)	1176.60793	+2	65.5	P60710; P62737; P63260; P63268; P68033; P68134
	HQGVMVGMGQK + Oxidation (M)	1186.56031	+2;+3	76.74	P60710; P62737; P63260; P63268; P68033; P68134; Q8BFZ3
	HQGVMVGMGQK + Oxidation (M)	1186.55942	+2;+3	68.74	P60710; P62737; P63260; P63268; P68033; P68134; Q8BFZ3
	DSYVGDEAQSK	1197.51521	+1;+2	118.26	P60710; P62737; P63260; P63268; P68033; P68134
	AVFPSIVGRPR	1197.69997	+2;+3	61.4	P60710; P62737; P63260; P63268; P68033; P68134
	DSYVGDEAQSKR	1353.61779	+2	71.84	P60710; P62737; P63260; P63268; P68033; P68134
	IWHHTFYNELR	1514.74361	+2;+3	60.25	P60710; P63260; P68033; P68134
	QEYDESGPSIVHR	1515.69675	+2;+3	134.27	P60710; P63260
	QEYDESGPSIVHRK	1643.79056	+2;+3	94.47	P60710; P63260
	SYELPDGQVITIGNER	1789.88619	+2;+3	130.53	P60710; P62737; P63260; P63268; P68033; P68134; Q8BFZ3
	VAPEEHPVLLTEAPLNPK	1953.05853	+2;+3	119.27	P60710; P63260
	DLYANTVLSGGTTMYPGIADR	2214.06392	+2;+3	178.82	P60710; P63260
	DLYANTVLSGGTTMYPGIADR + Oxidation (M)	2230.05911	+2;+3	165.05	P60710; P63260
	LCYVALDFEQEMATAASSSSLEK	2538.13108	+2;+3	126.3	P60710; P63260
	TTGIVMDSGDGVTHTVPIYEGYALPHAILR + Oxidation (M)	3198.60375	+3;+4	96.04	P60710; P63260; Q8BFZ3
	CPEALFQPSFLGMESCGIHETTFNSIMK	3208.3879	+3	100.65	P60710; P63260
	CPEALFQPSFLGMESCGIHETTFNSIMK + Oxidation (M)	3224.38099	+3	62.45	P60710; P63260
	HQGVMVGMGQK + 2 Oxidation (M)	1202.55475	+2;+3	47.42	P60710; P62737; P63260; P63268; P68033; P68134; Q8BFZ3
	TTGIVMDSGDGVTHTVPIYEGYALPHAILR	3182.60916	+3;+4	116.51	P60710; P63260; Q8BFZ3
	CPEALFQPSFLGMESCGIHETTFNSIMK + Oxidation (M)	3224.38141	+3;+4	73.88	P60710; P63260
	LCYVALDFEQEMATAASSSSLEK + Oxidation (M)	2554.13275	+3	89.26	P60710; P63260
	CPEALFQPSFLGMESCGIHETTFNSIMK + 2 Oxidation (M)	3240.37462	+3	59.68	P60710; P63260
	KDLYANTVLSGGTTMYPGIADR + Oxidation (M)	2358.14832	+3	56.19	P60710; P63260
	KDLYANTVLSGGTTMYPGIADR	2342.15653	+3	72.93	P60710; P63260
Q8BFZ3	Beta-actin-like protein 2	Actbl2	1501.0	13	26.86
	CDVDIR	765.31561	+2	56.36	P60710; P63260; Q8BFZ3
	IIAPPER	794.4664	+2	59.14	P60710; P62737; P63260; P63268; P68033; P68134; Q8BFZ3
	DLTDYLMK	997.48018	+1;+2	60.38	P60710; P62737; P63260; P63268; P68033; P68134; Q8BFZ3
	DLTDYLMK + Oxidation (M)	1013.47585	+2	52.21	P60710; P62737; P63260; P63268; P68033; P68134; Q8BFZ3
	HQGVMVGMGQK	1170.56458	+2;+3	80.87	P60710; P62737; P63260; P63268; P68033; P68134; Q8BFZ3
	HQGVMVGMGQK + Oxidation (M)	1186.56031	+2;+3	76.74	P60710; P62737; P63260; P63268; P68033; P68134; Q8BFZ3
	HQGVMVGMGQK + Oxidation (M)	1186.55942	+2;+3	68.74	P60710; P62737; P63260; P63268; P68033; P68134; Q8BFZ3
	SYELPDGQVITIGNER	1789.88619	+2;+3	130.53	P60710; P62737; P63260; P63268; P68033; P68134; Q8BFZ3
	TTGIVMDSGDGVTHTVPIYEGYALPHAILR + Oxidation (M)	3198.60375	+3;+4	96.04	P60710; P63260; Q8BFZ3
	HQGVMVGMGQK + 2 Oxidation (M)	1202.55475	+2;+3	47.42	P60710; P62737; P63260; P63268; P68033; P68134; Q8BFZ3
	TTGIVMDSGDGVTHTVPIYEGYALPHAILR	3182.60916	+3;+4	116.51	P60710; P63260; Q8BFZ3
	HQGVMVGMGQKDCYVGDEAQSK	2412.03023	+3	37.5	Q8BFZ3
	GIHETTFNSIMK	1376.67728	+2	99.75	Q8BFZ3
P68033	Actin, alpha cardiac muscle 1	Actc1	2225.0	20	38.99
	IIAPPER	794.4664	+2	59.14	P60710; P62737; P63260; P63268; P68033; P68134; Q8BFZ3
	AGFAGDDAPR	975.44274	+2	101.77	P60710; P62737; P63260; P63268; P68033; P68134
	DLTDYLMK	997.48018	+1;+2	60.38	P60710; P62737; P63260; P63268; P68033; P68134; Q8BFZ3
	DLTDYLMK + Oxidation (M)	1013.47585	+2	52.21	P60710; P62737; P63260; P63268; P68033; P68134; Q8BFZ3
	EITALAPSTMK	1160.61247	+2	75.8	P60710; P62737; P63260; P63268; P68033; P68134
	HQGVMVGMGQK	1170.56458	+2;+3	80.87	P60710; P62737; P63260; P63268; P68033; P68134; Q8BFZ3
	EITALAPSTMK + Oxidation (M)	1176.60793	+2	65.5	P60710; P62737; P63260; P63268; P68033; P68134
	HQGVMVGMGQK + Oxidation (M)	1186.56031	+2;+3	76.74	P60710; P62737; P63260; P63268; P68033; P68134; Q8BFZ3
	HQGVMVGMGQK + Oxidation (M)	1186.55942	+2;+3	68.74	P60710; P62737; P63260; P63268; P68033; P68134; Q8BFZ3
	DSYVGDEAQSK	1197.51521	+1;+2	118.26	P60710; P62737; P63260; P63268; P68033; P68134
	AVFPSIVGRPR	1197.69997	+2;+3	61.4	P60710; P62737; P63260; P63268; P68033; P68134
	DSYVGDEAQSKR	1353.61779	+2	71.84	P60710; P62737; P63260; P63268; P68033; P68134
	IWHHTFYNELR	1514.74361	+2;+3	60.25	P60710; P63260; P68033; P68134
	SYELPDGQVITIGNER	1789.88619	+2;+3	130.53	P60710; P62737; P63260; P63268; P68033; P68134; Q8BFZ3
	YPIEHGIITNWDDMEK	1959.9043	+2	78.46	P62737; P63268; P68033; P68134
	YPIEHGIITNWDDMEK + Oxidation (M)	1975.90066	+2	56.31	P62737; P63268; P68033; P68134
	HQGVMVGMGQK + 2 Oxidation (M)	1202.55475	+2;+3	47.42	P60710; P62737; P63260; P63268; P68033; P68134; Q8BFZ3
	QEYDEAGPSIVHR	1499.6989	+3	46.73	P62737; P68033; P68134
	DLYANNVLSGGTTMYPGIADR	2227.05914	+2	58.27	P68033
	DLYANNVLSGGTTMYPGIADR + Oxidation (M)	2243.05294	+2	51.92	P68033
P68134	Actin, alpha skeletal muscle	Acta1	2170.0	18	33.42
	IIAPPER	794.4664	+2	59.14	P60710; P62737; P63260; P63268; P68033; P68134; Q8BFZ3
	AGFAGDDAPR	975.44274	+2	101.77	P60710; P62737; P63260; P63268; P68033; P68134
	DLTDYLMK	997.48018	+1;+2	60.38	P60710; P62737; P63260; P63268; P68033; P68134; Q8BFZ3
	DLTDYLMK + Oxidation (M)	1013.47585	+2	52.21	P60710; P62737; P63260; P63268; P68033; P68134; Q8BFZ3
	EITALAPSTMK	1160.61247	+2	75.8	P60710; P62737; P63260; P63268; P68033; P68134
	HQGVMVGMGQK	1170.56458	+2;+3	80.87	P60710; P62737; P63260; P63268; P68033; P68134; Q8BFZ3
	EITALAPSTMK + Oxidation (M)	1176.60793	+2	65.5	P60710; P62737; P63260; P63268; P68033; P68134
	HQGVMVGMGQK + Oxidation (M)	1186.56031	+2;+3	76.74	P60710; P62737; P63260; P63268; P68033; P68134; Q8BFZ3
	HQGVMVGMGQK + Oxidation (M)	1186.55942	+2;+3	68.74	P60710; P62737; P63260; P63268; P68033; P68134; Q8BFZ3
	DSYVGDEAQSK	1197.51521	+1;+2	118.26	P60710; P62737; P63260; P63268; P68033; P68134
	AVFPSIVGRPR	1197.69997	+2;+3	61.4	P60710; P62737; P63260; P63268; P68033; P68134
	DSYVGDEAQSKR	1353.61779	+2	71.84	P60710; P62737; P63260; P63268; P68033; P68134
	IWHHTFYNELR	1514.74361	+2;+3	60.25	P60710; P63260; P68033; P68134
	SYELPDGQVITIGNER	1789.88619	+2;+3	130.53	P60710; P62737; P63260; P63268; P68033; P68134; Q8BFZ3
	YPIEHGIITNWDDMEK	1959.9043	+2	78.46	P62737; P63268; P68033; P68134
	YPIEHGIITNWDDMEK + Oxidation (M)	1975.90066	+2	56.31	P62737; P63268; P68033; P68134
	HQGVMVGMGQK + 2 Oxidation (M)	1202.55475	+2;+3	47.42	P60710; P62737; P63260; P63268; P68033; P68134; Q8BFZ3
	QEYDEAGPSIVHR	1499.6989	+3	46.73	P62737; P68033; P68134
P62737	Actin, aortic smooth muscle	Acta2	2047.0	17	30.5
	IIAPPER	794.4664	+2	59.14	P60710; P62737; P63260; P63268; P68033; P68134; Q8BFZ3
	AGFAGDDAPR	975.44274	+2	101.77	P60710; P62737; P63260; P63268; P68033; P68134
	DLTDYLMK	997.48018	+1;+2	60.38	P60710; P62737; P63260; P63268; P68033; P68134; Q8BFZ3
	DLTDYLMK + Oxidation (M)	1013.47585	+2	52.21	P60710; P62737; P63260; P63268; P68033; P68134; Q8BFZ3
	EITALAPSTMK	1160.61247	+2	75.8	P60710; P62737; P63260; P63268; P68033; P68134
	HQGVMVGMGQK	1170.56458	+2;+3	80.87	P60710; P62737; P63260; P63268; P68033; P68134; Q8BFZ3
	EITALAPSTMK + Oxidation (M)	1176.60793	+2	65.5	P60710; P62737; P63260; P63268; P68033; P68134
	HQGVMVGMGQK + Oxidation (M)	1186.56031	+2;+3	76.74	P60710; P62737; P63260; P63268; P68033; P68134; Q8BFZ3
	HQGVMVGMGQK + Oxidation (M)	1186.55942	+2;+3	68.74	P60710; P62737; P63260; P63268; P68033; P68134; Q8BFZ3
	DSYVGDEAQSK	1197.51521	+1;+2	118.26	P60710; P62737; P63260; P63268; P68033; P68134
	AVFPSIVGRPR	1197.69997	+2;+3	61.4	P60710; P62737; P63260; P63268; P68033; P68134
	DSYVGDEAQSKR	1353.61779	+2	71.84	P60710; P62737; P63260; P63268; P68033; P68134
	SYELPDGQVITIGNER	1789.88619	+2;+3	130.53	P60710; P62737; P63260; P63268; P68033; P68134; Q8BFZ3
	YPIEHGIITNWDDMEK	1959.9043	+2	78.46	P62737; P63268; P68033; P68134
	YPIEHGIITNWDDMEK + Oxidation (M)	1975.90066	+2	56.31	P62737; P63268; P68033; P68134
	HQGVMVGMGQK + 2 Oxidation (M)	1202.55475	+2;+3	47.42	P60710; P62737; P63260; P63268; P68033; P68134; Q8BFZ3
	QEYDEAGPSIVHR	1499.6989	+3	46.73	P62737; P68033; P68134
P63268	Actin, gamma-enteric smooth muscle	Actg2	2047.0	16	27.13
	IIAPPER	794.4664	+2	59.14	P60710; P62737; P63260; P63268; P68033; P68134; Q8BFZ3
	AGFAGDDAPR	975.44274	+2	101.77	P60710; P62737; P63260; P63268; P68033; P68134
	DLTDYLMK	997.48018	+1;+2	60.38	P60710; P62737; P63260; P63268; P68033; P68134; Q8BFZ3
	DLTDYLMK + Oxidation (M)	1013.47585	+2	52.21	P60710; P62737; P63260; P63268; P68033; P68134; Q8BFZ3
	EITALAPSTMK	1160.61247	+2	75.8	P60710; P62737; P63260; P63268; P68033; P68134
	HQGVMVGMGQK	1170.56458	+2;+3	80.87	P60710; P62737; P63260; P63268; P68033; P68134; Q8BFZ3
	EITALAPSTMK + Oxidation (M)	1176.60793	+2	65.5	P60710; P62737; P63260; P63268; P68033; P68134
	HQGVMVGMGQK + Oxidation (M)	1186.56031	+2;+3	76.74	P60710; P62737; P63260; P63268; P68033; P68134; Q8BFZ3
	HQGVMVGMGQK + Oxidation (M)	1186.55942	+2;+3	68.74	P60710; P62737; P63260; P63268; P68033; P68134; Q8BFZ3
	DSYVGDEAQSK	1197.51521	+1;+2	118.26	P60710; P62737; P63260; P63268; P68033; P68134
	AVFPSIVGRPR	1197.69997	+2;+3	61.4	P60710; P62737; P63260; P63268; P68033; P68134
	DSYVGDEAQSKR	1353.61779	+2	71.84	P60710; P62737; P63260; P63268; P68033; P68134
	SYELPDGQVITIGNER	1789.88619	+2;+3	130.53	P60710; P62737; P63260; P63268; P68033; P68134; Q8BFZ3
	YPIEHGIITNWDDMEK	1959.9043	+2	78.46	P62737; P63268; P68033; P68134
	YPIEHGIITNWDDMEK + Oxidation (M)	1975.90066	+2	56.31	P62737; P63268; P68033; P68134
	HQGVMVGMGQK + 2 Oxidation (M)	1202.55475	+2;+3	47.42	P60710; P62737; P63260; P63268; P68033; P68134; Q8BFZ3
Q8BMS1	Trifunctional enzyme subunit alpha, mitochondrial	Hadha	7892.0	47	57.01
	ALTSFER	822.42423	+2	56.76	Q8BMS1
	FGELALTK	877.49214	+2	66.91	Q8BMS1
	FGGGSVELLK	1005.55079	+2	81.29	Q8BMS1
	DGPGFYTTR	1012.46306	+2	56.01	Q8BMS1
	DTTASAVAVGLR	1159.62083	+2	90.4	Q8BMS1
	MQLLEIITTDK	1303.70744	+1;+2	100.95	Q8BMS1
	MQLLEIITTDK + Oxidation (M)	1319.70134	+2	94.38	Q8BMS1
	VIGMHYFSPVDK	1391.69175	+2	80.87	Q8BMS1
	LTTYAMTVPFVR	1397.73855	+2	86.25	Q8BMS1
	VIGMHYFSPVDK + Oxidation (M)	1407.68678	+2;+3	81.87	Q8BMS1
	ALMGLYNGQVLCK	1454.70903	+2	97.62	Q8BMS1
	ALMGLYNGQVLCK + Oxidation (M)	1470.70504	+2	98.06	Q8BMS1
	SLNSEMDNILANLR	1588.78727	+2;+3	101.41	Q8BMS1
	MVGVPAAFDMMLTGR	1594.76632	+2;+3	98.71	Q8BMS1
	SLNSEMDNILANLR + Oxidation (M)	1604.78154	+2	110.84	Q8BMS1
	MVGVPAAFDMMLTGR + Oxidation (M)	1610.76113	+2;+3	95.57	Q8BMS1
	MVGVPAAFDMMLTGR + Oxidation (M)	1610.76106	+2	97.32	Q8BMS1
	MVGVPAAFDMMLTGR + Oxidation (M)	1610.76151	+2	80.3	Q8BMS1
	DSIFSNLIGQLDYK	1611.81524	+2;+3	120.1	Q8BMS1
	TIEYLEEVAVNFAK	1624.83507	+2;+3	123.75	Q8BMS1
	MVGVPAAFDMMLTGR + 2 Oxidation (M)	1626.75814	+2	85.57	Q8BMS1
	MVGVPAAFDMMLTGR + 2 Oxidation (M)	1626.75611	+2	60.05	Q8BMS1
	ADMVIEAVFEDLGVK	1634.82316	+2;+3	107.75	Q8BMS1
	ADMVIEAVFEDLGVK + Oxidation (M)	1650.81786	+2;+3	106.72	Q8BMS1
	MGLVDQLVEPLGPGIK	1664.91788	+2;+3	90.09	Q8BMS1
	AGLEQGSDAGYLAESQK	1722.80575	+2;+3	101.73	Q8BMS1
	LPAKPEVSSDEDVQYR	1831.89611	+2;+3	123.13	Q8BMS1
	TVLGVPEVLLGILPGAGGTQR	2046.18516	+2;+3	125.95	Q8BMS1
	NVQQLAILGAGLMGAGIAQVSVDK	2352.28406	+2;+3	135.29	Q8BMS1
	EVQSEFIEVMNEIWANDQIR	2449.15875	+2;+3	151.05	Q8BMS1
	EVQSEFIEVMNEIWANDQIR + Oxidation (M)	2465.15441	+2	72.28	Q8BMS1
	YESAYGTQFTPCQLLLDHANNSSK	2732.22161	+2;+3	121.84	Q8BMS1
	EVESVTPEHCIFASNTSALPINQIAAVSK	3100.52332	+2;+3	105.17	Q8BMS1
	LDALTTGFGFPVGAATLADEVGVDVAQHVAEDLGK	3482.75804	+2;+3;+4	170.65	Q8BMS1
	ISQEGQR	816.41001	+2	50.96	Q8BMS1
	ILQEGVDPK	997.54577	+2	58.92	Q8BMS1
	FVDLYGAQK	1039.53527	+1;+2	57.69	Q8BMS1
	GFYIYQEGSK	1190.56184	+2	46.87	Q8BMS1
	CLAPMMSEVMR + Oxidation (M)	1328.54288	+2	66.28	Q8BMS1
	MVGVPAAFDMMLTGR + 2 Oxidation (M)	1626.75726	+2	59.11	Q8BMS1
	MGLVDQLVEPLGPGIK + Oxidation (M)	1680.91265	+2;+3	77.18	Q8BMS1
	CLAPMMSEVMR	1312.54825	+2	57.45	Q8BMS1
	LTTYAMTVPFVR + Oxidation (M)	1413.73404	+2	68.37	Q8BMS1
	GLYPAPLK	857.50251	+2	47.74	Q8BMS1
	INSPNSK	758.39299	+2	48.03	Q8BMS1
	TVLGVPEVLLGILPGAGGTQRLPK	2384.41307	+3	37.95	Q8BMS1
	NVQQLAILGAGLMGAGIAQVSVDKGLK	2650.48296	+3	89.13	Q8BMS1
P41216	Long-chain-fatty-acid--CoA ligase 1	Acsl1	5517.0	45	60.37
	LLMDDLK	846.45275	+2	69.99	P41216
	NNSLWDK	875.41425	+1;+2	51.88	P41216
	SAVLEDDK	875.42426	+2	67.61	P41216
	AILDDLLK	899.53389	+2	83.1	P41216
	IENIYLR	919.51361	+2	52.89	P41216
	WLLDFASK	978.51836	+2	51.18	P41216
	MPELIDIR	985.5281	+2	64.8	P41216
	MPELIDIR + Oxidation (M)	1001.52242	+2	65.83	P41216
	CGVEIISLK	1006.52013	+2	83.02	P41216
	LLLEGVENK	1013.57707	+2	89.56	P41216
	TMYDGFQR	1016.44002	+2	54.93	P41216
	TMYDGFQR + Oxidation (M)	1032.43515	+2	37.54	P41216
	IGFFQGDIR	1051.54615	+2	83.15	P41216; Q8JZR0
	RWLLDFASK	1134.6206	+3	50.45	P41216
	DGWLHTGDIGK	1197.57889	+2;+3	58.3	P41216
	LAQGEYIAPEK	1217.63054	+2	86.16	P41216; Q8JZR0
	EAGLKPFEQVK	1244.67792	+2	54.0	P41216
	SQIDELYATIK	1279.66726	+2	69.29	P41216
	GLQGSFEELCR	1283.56469	+2	84.14	P41216
	LLVYYYDDVR	1317.66205	+2	91.7	P41216
	VLQPTIFPVVPR	1364.82019	+2;+3	71.3	P41216
	RGLQGSFEELCR	1439.66552	+3	50.85	P41216
	AELSVIFADKPEK	1445.77728	+2;+3	84.05	P41216
	LVDVEEMNYLASK + Oxidation (M)	1525.73369	+2	99.73	P41216
	KPNQPYEWISYK	1551.77402	+2;+3	102.42	P41216
	EVAELAECIGSGLIQK	1704.84301	+2;+3	126.46	P41216
	IIVIMDSYGSDLVER	1708.87186	+2	143.52	P41216
	IIVIMDSYGSDLVER + Oxidation (M)	1724.86631	+2	139.45	P41216
	LMITGAAPVSATVLTFLR	1860.05587	+2;+3	122.98	P41216
	TAEALDKDGWLHTGDIGK	1925.95093	+2;+3;+4	111.23	P41216
	GAMITHQNIINDCSGFIK	2006.9381	+2;+3	116.77	P41216
	GAMITHQNIINDCSGFIK + Oxidation (M)	2022.93337	+2;+3	133.79	P41216
	GIAVHPELFSIDNGLLTPTLK	2234.23298	+2;+3;+4	149.47	P41216
	ALKPPCDLSMQSVEIAGTTDGIR	2447.18501	+2;+3	89.34	P41216
	ALKPPCDLSMQSVEIAGTTDGIR + Oxidation (M)	2463.18104	+2;+3	83.33	P41216
	VKPKPPEPEDLAIICFTSGTTGNPK	2684.3553	+2;+3;+4	87.73	P41216
	ALEDLGR	772.40876	+2	59.28	P41216
	GIQVSNNGPCLGSR	1446.67092	+2	102.99	P41216
	LVDVEEMNYLASK	1509.73951	+2;+3	94.89	P41216
	LMITGAAPVSATVLTFLR + Oxidation (M)	1876.05058	+2;+3	92.39	P41216
	IQSSLGGK	788.44001	+2	66.1	P41216
	IFGQANTSLK	1077.58297	+2	90.99	P41216
	TLPTNTLMGFGAFAALTTFWYATRPK + Oxidation (M)	2891.47402	+3	62.12	P41216
	GEGEVCVK	865.36864	+2	44.89	P41216
	SQIDELYATIKI	1392.75148	+2	57.22	P41216
Q8JZR0	Long-chain-fatty-acid--CoA ligase 5	Acsl5	1981.0	35	50.37
	IGFFQGDIR	1051.54615	+2	83.15	P41216; Q8JZR0
	LAQGEYIAPEK	1217.63054	+2	86.16	P41216; Q8JZR0
	LLPDDMK + Oxidation (M)	846.41503	+2	49.67	Q8JZR0
	IENVYSR	879.44617	+2	56.07	Q8JZR0
	GSFEELCK	957.39488	+2	54.31	Q8JZR0
	TLYENFQR	1069.52059	+2	57.52	Q8JZR0
	ATMLVENVEK + Oxidation (M)	1148.57588	+2	54.7	Q8JZR0
	DGWLHTGDIGR	1225.58524	+2;+3	70.77	Q8JZR0
	LVQGILFSCGGK	1266.64703	+2	82.69	Q8JZR0
	AEYLGSCLLHK	1278.61159	+2;+3	65.28	Q8JZR0
	ALKPTVFPTVPR	1324.78838	+2;+3	69.9	Q8JZR0
	ADIPVVICDTPQK	1443.71187	+1;+2	72.94	Q8JZR0
	GLAVSDNGPCLGYR	1466.66569	+2	92.45	Q8JZR0
	NNDLILYYFSDAK	1574.76141	+2;+3	98.21	Q8JZR0
	TIILMDPFDDDLMK + Oxidation (M)	1681.7933	+2	87.98	Q8JZR0
	TIILMDPFDDDLMK + Oxidation (M)	1681.79443	+2	84.16	Q8JZR0
	TIILMDPFDDDLMK + 2 Oxidation (M)	1697.78943	+2	88.37	Q8JZR0
	CGVEMLSLHDAENIGK	1760.78956	+2;+3	99.97	Q8JZR0
	CGVEMLSLHDAENIGK + Oxidation (M)	1776.78463	+2;+3	92.08	Q8JZR0
	GAMLTHENVVSNMAAFLK + Oxidation (M)	1947.95605	+2;+3	82.55	Q8JZR0
	LMITGAAPISTPVLTFFR + Oxidation (M)	1950.06563	+2	91.89	Q8JZR0
	TQEVLDKDGWLHTGDIGR	2039.00926	+2;+3;+4	123.23	Q8JZR0
	SFLIGVVVPDPDSLPSFAAK	2058.10579	+2;+3	90.1	Q8JZR0
	SIFVHPEPFTIENGLLTPTLK	2352.27367	+2;+3	117.33	Q8JZR0
	EAILEDLQK	1057.56655	+2	63.9	Q8JZR0
	ATMLVENVEK	1132.57999	+2	50.89	Q8JZR0
	TIILMDPFDDDLMK	1665.79863	+2	95.92	Q8JZR0
	LMITGAAPISTPVLTFFR	1934.07199	+2	64.99	Q8JZR0
	KPVPPKPEDLSVICFTSGTTGDPK	2558.27499	+3;+4	90.44	Q8JZR0
	FLEPIFQPTSDDVTISYLPLAHMFER	3065.5238	+3;+4	115.03	Q8JZR0
	FLEPIFQPTSDDVTISYLPLAHMFER + Oxidation (M)	3081.51912	+3	80.62	Q8JZR0
	FLLNLAIISK	1130.70862	+2	63.85	Q8JZR0
	SRPVLQVFVHGESLR	1722.95432	+3	53.98	Q8JZR0
	GAMLTHENVVSNMAAFLK	1931.9585	+2	92.8	Q8JZR0
	LLPDDMK	830.42139	+2	64.33	Q8JZR0
Q03265	ATP synthase subunit alpha, mitochondrial	Atp5f1a	4747.0	34	54.97
	APGIIPR	722.44466	+2	73.44	Q03265
	VGSAAQTR	788.41532	+2	79.54	Q03265
	STVAQLVK	844.50274	+2	57.04	Q03265
	LTDADAMK	863.40644	+1;+2	61.74	Q03265
	QMSLLLR + Oxidation (M)	875.49097	+2	60.73	Q03265
	LTDADAMK + Oxidation (M)	879.40088	+2	60.63	Q03265
	LELAQYR	891.48261	+2	67.94	Q03265
	VLSIGDGIAR	999.57267	+2	77.0	Q03265
	RLTDADAMK	1019.50854	+2	60.15	Q03265
	AVDSLVPIGR	1025.58853	+2	49.91	Q03265
	VVDALGNAIDGK	1170.62482	+2	112.88	Q03265
	HALIIYDDLSK	1286.68731	+2	82.89	Q03265
	TSIAIDTIINQK	1315.73618	+2	86.98	Q03265
	EIVTNFLAGFEP	1335.67319	+2	45.28	Q03265
	TGTAEMSSILEER	1422.66746	+2	132.58	Q03265
	TGTAEMSSILEER + Oxidation (M)	1438.6611	+2	86.04	Q03265
	EAYPGDVFYLHSR	1552.73326	+2;+3	110.41	Q03265
	ILGADTSVDLEETGR	1574.77939	+2	130.63	Q03265
	TGAIVDVPVGEELLGR	1623.88357	+2;+3	98.27	Q03265
	NVQAEEMVEFSSGLK	1666.78764	+2	100.31	Q03265
	RTGAIVDVPVGEELLGR	1779.9859	+2;+3	67.34	Q03265
	GMSLNLEPDNVGVVVFGNDK	2103.03194	+2	142.16	Q03265
	GMSLNLEPDNVGVVVFGNDK + Oxidation (M)	2119.02791	+2;+3	142.64	Q03265
	QGQYSPMAIEEQVAVIYAGVR	2308.15128	+2;+3	171.62	Q03265
	QGQYSPMAIEEQVAVIYAGVR + Oxidation (M)	2324.14943	+2;+3	154.99	Q03265
	EVAAFAQFGSDLDAATQQLLSR	2337.16099	+2;+3	175.73	Q03265
	FENAFLSHVISQHQSLLGNIR	2409.25615	+2;+3;+4	148.62	Q03265
	VVDALGNAIDGKGPIGSK	1709.93237	+2;+3	64.4	Q03265
	VGLKAPGIIPR	1119.71309	+3	49.56	Q03265
	FNDGTDEK	924.3836	+2	53.26	Q03265
	LKEIVTNFLAGFEP	1576.85177	+2	72.06	Q03265
	ELIIGDR	814.45581	+2	54.95	Q03265
	QMSLLLR	859.49627	+2	45.27	Q03265
	QVAGTMK	733.38035	+2	50.66	Q03265
P20029	Endoplasmic reticulum chaperone BiP	Hspa5	5883.0	36	55.27
	MVNDAEK	805.36512	+2	45.83	P20029
	ETAEAYLGK	980.48274	+2	79.95	P20029
	ALSSQHQAR	996.51101	+2;+3	82.22	P20029
	VLEDSDLKK	1045.56682	+2;+3	63.32	P20029
	VYEGERPLTK	1190.63072	+2	67.37	P20029
	VEIIANDQGNR	1227.62215	+2	99.15	P16627; P17879; P20029; P63017; Q61696
	DAGTIAGLNVMR + Oxidation (M)	1232.61982	+2	69.04	P20029
	FEELNMDLFR	1312.61362	+2	90.63	P20029
	NELESYAYSLK	1315.63035	+2	51.4	P20029
	FEELNMDLFR + Oxidation (M)	1328.60842	+2	94.44	P20029
	ELEEIVQPIISK	1396.78274	+2	81.64	P20029
	TWNDPSVQQDIK	1429.68491	+2	54.61	P20029
	SDIDEIVLVGGSTR	1459.75387	+2	86.94	P20029
	KELEEIVQPIISK	1524.87783	+2;+3	132.17	P20029
	TFAPEEISAMVLTK	1535.79195	+2;+3	124.09	P20029
	TFAPEEISAMVLTK + Oxidation (M)	1551.78613	+2	97.76	P20029
	ITPSYVAFTPEGER	1565.77348	+2;+3	87.21	P20029
	TKPYIQVDIGGGQTK	1603.85672	+2;+3	99.37	P20029
	IINEPTAAAIAYGLDK	1658.88906	+2;+3	103.93	P16627; P20029; P63017
	NQLTSNPENTVFDAK	1676.8006	+2;+3	116.16	P20029
	IINEPTAAAIAYGLDKR	1814.99207	+3	94.9	P20029
	LYGSGGPPPTGEEDTSEK	1819.81284	+2	146.43	P20029
	SQIFSTASDNQPTVTIK	1835.9279	+2;+3	119.91	P20029
	VTHAVVTVPAYFNDAQR	1886.96493	+2;+3	104.62	P20029
	DNHLLGTFDLTGIPPAPR	1933.00771	+2;+3	111.91	P20029
	IEWLESHQDADIEDFK	1973.90012	+2;+3	150.63	P20029
	IEIESFFEGEDFSETLTR	2147.99166	+2;+3	137.67	P20029
	LYGSGGPPPTGEEDTSEKDEL	2176.96653	+2	105.46	P20029
	FAEEDKK	865.41933	+2	47.91	P20029
	VLEDSDLK	917.47159	+2	68.22	P20029
	LTPEEIER	985.50894	+2	62.07	P20029
	DAGTIAGLNVMR	1216.62452	+2	81.41	P20029
	NTVVPTK	757.43417	+2	54.02	P20029
	ITITNDQNR	1073.54808	+2	64.47	P20029
	EDVGTVVGIDLGTTYSCVGVFK	2304.10108	+2	82.05	P20029
	FAEEDK	737.32375	+1	40.23	P20029
P63017	Heat shock cognate 71 kDa protein	Hspa8	1983.0	26	39.32
	VEIIANDQGNR	1227.62215	+2	99.15	P16627; P17879; P20029; P63017; Q61696
	IINEPTAAAIAYGLDK	1658.88906	+2;+3	103.93	P16627; P20029; P63017
	LLQDFFNGK	1080.562	+2	56.61	P63017
	DAGTIAGLNVLR	1198.66745	+2	59.44	P63017
	MVNHFIAEFK + Oxidation (M)	1250.61339	+2	60.92	P63017
	FEELNADLFR	1252.60998	+2	90.23	P63017
	FDDAVVQSDMK	1253.56005	+2	101.69	P63017
	FDDAVVQSDMK + Oxidation (M)	1269.55522	+2	68.49	P63017
	NSLESYAFNMK	1302.59255	+2	62.17	P63017
	RFDDAVVQSDMK	1409.66169	+2;+3	98.18	P63017
	RFDDAVVQSDMK + Oxidation (M)	1425.65725	+2	74.69	P63017
	SQIHDIVLVGGSTR	1480.80002	+2;+3	65.63	P63017
	TTPSYVAFTDTER	1486.69379	+2	85.06	P16627; P17879; P63017; Q61696
	SFYPEEVSSMVLTK	1615.78027	+2	101.65	P63017
	NQVAMNPTNTVFDAK	1648.78801	+2	93.25	P63017
	NQVAMNPTNTVFDAK + Oxidation (M)	1664.78273	+2	95.13	P63017
	STAGDTHLGGEDFDNR	1690.71888	+2;+3	125.78	P63017
	TVTNAVVTVPAYFNDSQR	1980.99235	+2;+3	122.64	P63017
	SINPDEAVAYGAAVQAAILSGDK	2259.14027	+2;+3	166.18	P63017
	QTQTFTTYSDNQPGVLIQVYEGER	2773.31885	+2;+3	67.82	P17879; P63017; Q61696
	ATVEDEK	790.37195	+2	48.24	P63017
	EIAEAYLGK	992.51866	+2	50.14	P63017
	SFYPEEVSSMVLTK + Oxidation (M)	1631.77572	+2	79.64	P63017
	MVNHFIAEFK	1234.61833	+2	56.34	P63017
	CNEIISWLDK	1265.58038	+2	49.44	P63017
	NSLESYAFNMK + Oxidation (M)	1318.58817	+2	43.88	P63017
Q61696;P17879	Heat shock 70 kDa protein 1A;Heat shock 70 kDa protein 1B	Hspa1a;Hspa1b	536.0	9	22.78;22.74
	VEIIANDQGNR	1227.62215	+2	99.15	P16627; P17879; P20029; P63017; Q61696
	TTPSYVAFTDTER	1486.69379	+2	85.06	P16627; P17879; P63017; Q61696
	QTQTFTTYSDNQPGVLIQVYEGER	2773.31885	+2;+3	67.82	P17879; P63017; Q61696
	FEELCSDLFR	1303.55617	+2	57.42	P17879; Q61696
	NQVALNPQNTVFDAK	1657.84454	+2	64.89	P17879; Q61696
	IINEPTAAAIAYGLDR	1686.89401	+2	69.85	P17879; Q61696
	EIAEAYLGHPVTNAVITVPAYFNDSQR	2974.48399	+3	63.78	P17879; Q61696
	ATAGDTHLGGEDFDNR	1674.72168	+2	63.23	P16627; P17879; Q61696
	SFFPEEISSMVLTK	1613.80069	+2	44.2	P17879; Q61696
P16627	Heat shock 70 kDa protein 1-like	Hspa1l	668.0	4	8.74
	VEIIANDQGNR	1227.62215	+2	99.15	P16627; P17879; P20029; P63017; Q61696
	IINEPTAAAIAYGLDK	1658.88906	+2;+3	103.93	P16627; P20029; P63017
	TTPSYVAFTDTER	1486.69379	+2	85.06	P16627; P17879; P63017; Q61696
	ATAGDTHLGGEDFDNR	1674.72168	+2	63.23	P16627; P17879; Q61696
P24270	Catalase	Cat	4944.0	39	73.43
	NLPVGEAGR	911.48404	+2	53.74	P24270
	LNIMTAGSR	961.50279	+2	59.55	P24270
	DYPLIPVGK	1000.56041	+2	61.02	P24270
	LFAYPDTHR	1118.55142	+2;+3	76.09	P24270
	LCENIAGHLK	1142.5588	+2;+3	64.7	P24270
	LAQEDPDYGLR	1275.61084	+2	81.81	P24270
	HMNGYGSHTFK	1277.56223	+2;+3	75.33	P24270
	HMNGYGSHTFK + Oxidation (M)	1293.55656	+2	60.42	P24270
	LVNADGEAVYCK	1326.59626	+2	103.12	P24270
	FNSANEDNVTQVR	1492.69213	+2	81.25	P24270
	DAILFPSFIHSQK	1501.79385	+2;+3	75.84	P24270
	FSTVTGESGSADTVR	1512.708	+2	137.76	P24270
	RFNSANEDNVTQVR	1648.79341	+2;+3	83.8	P24270
	EAETFPFNPFDLTK	1654.7882	+2	64.81	P24270
	NAIHTYTQAGSHMAAK	1699.81042	+2;+3;+4	93.01	P24270
	NAIHTYTQAGSHMAAK + Oxidation (M)	1715.80559	+2;+3	90.01	P24270
	GAGAFGYFEVTHDITR	1739.82761	+2;+3	108.76	P24270
	LGPNYLQIPVNCPYR	1791.88053	+2	78.36	P24270
	ASQRPDVLTTGGGNPIGDK	1881.95548	+2;+3	148.64	P24270
	GPLLVQDVVFTDEMAHFDR	2188.06463	+2;+3	142.91	P24270
	GPLLVQDVVFTDEMAHFDR + Oxidation (M)	2204.05749	+2;+3	109.74	P24270
	FYTEDGNWDLVGNNTPIFFIR	2517.19623	+2;+3	167.81	P24270
	DGPMCMHDNQGGAPNYYPNSFSAPEQQR	3156.26063	+3	90.46	P24270
	DGPMCMHDNQGGAPNYYPNSFSAPEQQR + Oxidation (M)	3172.25416	+3	82.23	P24270
	DGPMCMHDNQGGAPNYYPNSFSAPEQQR + Oxidation (M)	3172.25416	+3	82.23	P24270
	DGPMCMHDNQGGAPNYYPNSFSAPEQQR + 2 Oxidation (M)	3188.24979	+3	77.87	P24270
	NPVNYFAEVEQMAFDPSNMPPGIEPSPDK	3219.45511	+2;+3;+4	126.51	P24270
	NPVNYFAEVEQMAFDPSNMPPGIEPSPDK + Oxidation (M)	3235.44689	+3	143.53	P24270
	IQALLDK	799.48098	+2	59.2	P24270
	NPVNYFAEVEQMAFDPSNMPPGIEPSPDK + 2 Oxidation (M)	3251.44617	+3	58.45	P24270
	NPVNYFAEVEQMAFDPSNMPPGIEPSPDK + Oxidation (M)	3235.44931	+2;+3;+4	117.13	P24270
	VLNEEER	887.43586	+2	65.01	P24270
	DPASDQMK	890.38139	+2	61.51	P24270
	NFTDVHPDYGAR	1390.6279	+2;+3	66.95	P24270
	SALEHSVQCAVDVK	1530.71919	+2;+3	72.93	P24270
	DPDMVWDFWSLRPESLHQVSFLFSDR + Oxidation (M)	3224.50564	+4	43.52	P24270
	VANYQR	749.3828	+2	48.81	P24270
	VLNEEERK	1015.53105	+2	53.57	P24270
	VFEHIGK	828.44988	+2	39.52	P24270
Q05920	Pyruvate carboxylase, mitochondrial	Pc	2634.0	38	38.03
	SFQPDTGR	906.42026	+2	63.26	Q05920
	ACTELGIR	907.42645	+2	72.58	Q05920
	FIGPSPEVVR	1099.60341	+2	63.88	Q05920
	DAHQSLLATR	1110.57892	+2	45.83	Q05920
	FLYECPWR	1158.50017	+2	56.73	Q05920
	GTPLDTEVPLER	1325.68335	+2	74.46	Q05920
	IAEEFEVELER	1362.66938	+2	68.08	Q05920
	ADFAQACQDAGVR	1396.58683	+2	89.99	Q05920
	VFDYSEYWEGAR	1520.65708	+2	71.53	Q05920
	NHQGLLLMDTTFR	1544.7789	+2;+3	72.93	Q05920
	AEAEAQAEELSFPR	1546.72565	+2	112.47	Q05920
	AYVEANQMLGDLIK	1563.79612	+2	83.92	Q05920
	AYVEANQMLGDLIK + Oxidation (M)	1579.79167	+2	68.3	Q05920
	DFTATFGPLDSLNTR	1653.80081	+2	99.12	Q05920
	VVEIAPATHLDPQLR	1657.91724	+2;+3	81.77	Q05920
	TVAVYSEQDTGQMHR	1720.78476	+2;+3	128.18	Q05920
	TVAVYSEQDTGQMHR + Oxidation (M)	1736.77966	+2;+3	95.22	Q05920
	IVGDLAQFMVQNGLSR	1746.91015	+2;+3	106.89	Q05920
	GLAPVQAYLHIPDIIK	1747.00573	+3	70.68	Q05920
	IVGDLAQFMVQNGLSR + Oxidation (M)	1762.90657	+2	97.42	Q05920
	QVGYENAGTVEFLVDK	1767.86673	+2	146.73	Q05920
	GANAVGYTNYPDNVVFK	1827.87992	+2	90.51	Q05920
	ENGVDAVHPGYGFLSER	1845.8665	+2;+3	81.85	Q05920
	YSLEYYMGLAEELVR + Oxidation (M)	1850.87843	+2;+3	111.72	Q05920
	AYSEALAAFGNGALFVEK	1856.93225	+2;+3	91.84	Q05920
	LDNASAFQGAVISPHYDSLLVK	2344.20587	+2;+3	102.3	Q05920
	HGEEVTPEDVLSAAMYPDVFAQFK	2679.25285	+3	136.66	Q05920
	HGEEVTPEDVLSAAMYPDVFAQFK + Oxidation (M)	2695.24847	+3	144.65	Q05920
	ENGMDVFR	966.42404	+2	54.76	Q05920
	VVHSYEELEENYTR	1766.81224	+2;+3	79.47	Q05920
	ADEAYLIGR	1006.509	+2	60.95	Q05920
	ELIPNIPFQMLLR	1582.89279	+2;+3	75.31	Q05920
	SVVEFLQGYIGIPHGGFPEPFR	2445.2482	+2;+3	118.01	Q05920
	YSLEYYMGLAEELVR	1834.88168	+2;+3	64.79	Q05920
	ELIPNIPFQMLLR + Oxidation (M)	1598.88483	+2	47.04	Q05920
	HIEVQILGDQYGNILHLYER	2409.24623	+3	80.59	Q05920
	IAPYVAHNFNK	1272.66185	+2	48.3	Q05920
	SSSAPVASPNVR	1170.60139	+2	47.39	Q05920
P32020	Non-specific lipid-transfer protein	Scp2	3969.0	31	46.25
	IGGIFAFK	851.49184	+2	69.07	P32020
	HIEVLIDK	965.55563	+2	73.9	P32020
	IAGNMGLAMK	1004.51585	+2	81.09	P32020
	IAGNMGLAMK + Oxidation (M)	1020.51122	+2	65.59	P32020
	VFVVGVGMTK	1035.57922	+2	72.98	P32020
	EATWVVDVK	1045.54548	+2	82.52	P32020
	LQNLQLQPGK	1137.65218	+2	68.43	P32020
	MGFPEAASSFR	1198.5459	+2	114.8	P32020
	LEEEGEQFVK	1206.5779	+2	89.97	P32020
	MGFPEAASSFR + Oxidation (M)	1214.54014	+2	86.44	P32020
	MNPQSAFFQGK	1253.58755	+2	75.07	P32020
	MNPQSAFFQGK + Oxidation (M)	1269.58119	+2	62.06	P32020
	WVINPSGGLISK	1269.70984	+2	77.04	P32020
	KLEEEGEQFVK	1334.67446	+2	61.56	P32020
	LEEEGEQFVKK	1334.67578	+2	49.91	P32020
	THQVSAAPTSSAGDGFK	1659.78598	+2;+3	122.05	P32020
	YGLSAHPITPQMFGYAGK	1936.95259	+2;+3	76.58	P32020
	ADCTITMADSDLLALMTGK	2014.90923	+2;+3	108.6	P32020
	ADCTITMADSDLLALMTGK + Oxidation (M)	2030.90491	+2;+3	109.49	P32020
	AVEIVAQEMMTDLPSTFEEK	2267.071	+2;+3	149.45	P32020
	AVEIVAQEMMTDLPSTFEEK + Oxidation (M)	2283.06572	+2;+3	137.9	P32020
	AVEIVAQEMMTDLPSTFEEK + Oxidation (M)	2283.06739	+2;+3	103.7	P32020
	AVEIVAQEMMTDLPSTFEEK + 2 Oxidation (M)	2299.05957	+2;+3	75.93	P32020
	HSVNNTYSQFQDEYSLEEVMK	2547.12334	+2;+3	196.72	P32020
	HSVNNTYSQFQDEYSLEEVMK + Oxidation (M)	2563.11863	+2;+3	109.82	P32020
	ALEDAQIPYSAVEQACVGYVYGDSTSGQR	3122.39428	+2;+3	119.05	P32020
	IAGNMGLAMK + Oxidation (M)	1020.51065	+2	48.52	P32020
	YGLSAHPITPQMFGYAGK + Oxidation (M)	1952.9505	+2	53.84	P32020
	GHPLGATGLAQCAELCWQLR	2215.01929	+2	51.14	P32020
	VFVVGVGMTK + Oxidation (M)	1051.57433	+2	60.26	P32020
	VVGYDMSK	897.42844	+2	50.82	P32020
O35490	Betaine--homocysteine S-methyltransferase 1	Bhmt	5659.0	20	64.37
	EAYNLGVR	920.47339	+2	63.27	O35490
	GFLPPASEK	944.49806	+2	51.81	O35490
	GAAELMQQK	974.48681	+2	51.64	O35490
	AIAEELAPER	1097.573	+2	66.31	O35490
	VNEAACDIAR	1106.48598	+2	76.97	O35490
	AGPWTPEAAVEHPEAVR	1815.89218	+2;+3	96.04	O35490
	QGFIDLPEFPFGLEPR	1860.94267	+2;+3	123.87	O35490
	AGSNVMQTFTFYASEDK	1894.8425	+2	106.48	O35490
	LNAGEVVIGDGGFVFALEK	1934.01608	+2;+3	95.68	O35490
	AYLMSQPLAYHTPDCGK	1939.86394	+2;+3	86.48	O35490
	QVADEGDALVAGGVSQTPSYLSCK	2440.12618	+2;+3	143.37	O35490
	EGLEAAR	744.37764	+2	70.96	O35490
	AGSNVMQTFTFYASEDK + Oxidation (M)	1910.83821	+2	86.72	O35490
	AYLMSQPLAYHTPDCGK + Oxidation (M)	1955.85909	+2;+3	86.96	O35490
	EATTEQQLR	1074.53215	+2	86.03	O35490
	AGASIVGVNCHFDPSVSLQTVK	2274.11497	+2;+3	105.03	O35490
	ASGKPVAATMCIGPEGDLHGVPPGECAVR	2910.33247	+3	48.61	O35490
	YIGGCCGFEPYHIR	1705.68804	+3	63.2	O35490
	HGSWGSGLDMHTKPWIR + Oxidation (M)	1979.94394	+4	48.34	O35490
	QQLEVFMK	1021.5292	+2	51.02	O35490
Q05421	Cytochrome P450 2E1	Cyp2e1	3431.0	34	50.71
	FDYDDK	801.319	+2	43.9	Q05421
	FSLSILR	834.49662	+2	50.93	Q05421
	YPEIEEK	906.43426	+2	48.73	Q05421
	LHEEIDR	910.4516	+2	49.02	Q05421
	YGLLILMK	949.56812	+2	47.1	Q05421
	SLDINCPR	962.43256	+2	70.82	Q05421
	YGLLILMK + Oxidation (M)	965.56275	+2	61.79	Q05421
	EAHFLVEELKK	1341.73113	+2;+3	75.03	Q05421
	DVTDCLLIEMEK	1453.65173	+2;+3	93.54	Q05421
	DVTDCLLIEMEK + Oxidation (M)	1469.64684	+2	99.68	Q05421
	DIDLSPVTIGFGSIPR	1685.89903	+2;+3	120.75	Q05421
	FINLVPSNLPHEATR	1706.91124	+2;+3	84.86	Q05421
	DVTDCLLIEMEKEK	1710.7886	+2;+3	93.76	Q05421
	MNMPYMDAVVHEIQR	1832.83843	+2;+3	128.53	Q05421
	MNMPYMDAVVHEIQR + Oxidation (M)	1848.83422	+2;+3	113.14	Q05421
	MNMPYMDAVVHEIQR + Oxidation (M)	1848.83455	+2;+3	67.79	Q05421
	MNMPYMDAVVHEIQR + Oxidation (M)	1848.83364	+2;+3	105.42	Q05421
	MNMPYMDAVVHEIQR + 2 Oxidation (M)	1864.82933	+2;+3	105.73	Q05421
	MNMPYMDAVVHEIQR + 2 Oxidation (M)	1864.82689	+2;+3	94.85	Q05421
	MNMPYMDAVVHEIQR + 2 Oxidation (M)	1864.82706	+2;+3	94.85	Q05421
	HSQEPMYTMENISVTLADLFFAGTETTSTTLR	3590.68879	+3	127.79	Q05421
	HSQEPMYTMENISVTLADLFFAGTETTSTTLR + Oxidation (M)	3606.6874	+3	145.49	Q05421
	IVVLHGYK	927.55565	+2;+3	52.39	Q05421
	GDIPVFQEYK	1194.59329	+2	55.46	Q05421
	EAHFLVEELK	1213.63613	+2	71.24	Q05421
	GIIFNNGPTWK	1245.65222	+2	72.59	Q05421
	NVSEIRQYTLGK	1406.75329	+2	39.43	Q05421
	MNMPYMDAVVHEIQR + 3 Oxidation (M)	1880.82648	+2;+3	65.69	Q05421
	EVLLNHK	851.4877	+2	45.23	Q05421
	VCVGEGLAR	948.45264	+2	66.66	Q05421
	DVTDCLLIEMEKEK + Oxidation (M)	1726.78469	+2;+3	61.67	Q05421
	GTVVIPTLDSLLFDNYEFPDPETFKPEHFLNENGK	4021.96868	+3;+4	117.46	Q05421
	HSQEPMYTMENISVTLADLFFAGTETTSTTLR + 2 Oxidation (M)	3622.6853	+3	59.18	Q05421
	FGPVFTLHLGQR	1370.74761	+2;+3	66.27	Q05421
P26443	Glutamate dehydrogenase 1, mitochondrial	Glud1	3655.0	34	54.48
	FTMELAK	838.4268	+2	60.79	P26443
	YNLGLDLR	962.51964	+2	68.76	P26443
	ALASLMTYK	996.53247	+2	74.05	P26443
	MVEGFFDR	999.44953	+2	54.28	P26443
	NLNHVSYGR	1058.52735	+2;+3	49.39	P26443
	TAAYVNAIEK	1078.56679	+2	81.81	P26443
	NYTDNELEK	1124.49942	+2	50.88	P26443
	LQHGSILGFPK	1195.67249	+3	52.75	P26443
	CAVVDVPFGGAK	1207.57467	+2	59.31	P26443
	YSTDVSVDEVK	1240.5838	+2	88.5	P26443
	DDGSWEVIEGYR	1424.62285	+2	102.0	P26443
	DIVHSGLAYTMER	1490.7198	+2;+3	90.57	P26443
	DIVHSGLAYTMER + Oxidation (M)	1506.71525	+2;+3	71.77	P26443
	RDDGSWEVIEGYR	1580.72283	+2;+3	70.57	P26443
	IIAEGANGPTTPEADK	1582.78469	+2	124.55	P26443
	HGGTIPVVPTAEFQDR	1722.86952	+2;+3	107.03	P26443
	GFIGPGIDVPAPDMSTGER	1914.91512	+2;+3	109.58	P26443
	DSNYHLLMSVQESLER	1919.90424	+2;+3	83.42	P26443
	GFIGPGIDVPAPDMSTGER + Oxidation (M)	1930.90977	+2;+3	106.03	P26443
	DSNYHLLMSVQESLER + Oxidation (M)	1935.90047	+2;+3	110.82	P26443
	CVGVGESDGSIWNPDGIDPK	2089.90974	+2	117.13	P26443
	VYEGSILEADCDILIPAASEK	2281.08638	+2;+3	124.89	P26443
	EDDPNFFK	1010.43654	+2	67.75	P26443
	MVEGFFDR + Oxidation (M)	1015.44466	+2	48.43	P26443
	TFVVQGFGNVGLHSMR	1747.88282	+2;+3	104.76	P26443
	TFVVQGFGNVGLHSMR + Oxidation (M)	1763.87789	+2	95.28	P26443
	GVFHGIENFINEASYMSILGMTPGFGDK	3030.42996	+3	127.31	P26443
	GVFHGIENFINEASYMSILGMTPGFGDK + Oxidation (M)	3046.41697	+3	91.59	P26443
	GVFHGIENFINEASYMSILGMTPGFGDK + Oxidation (M)	3046.42092	+3	83.41	P26443
	IIKPCNHVLSLSFPIR	1882.03438	+2;+3	87.51	P26443
	GASIVEDK	817.41869	+2	55.14	P26443
	GVFHGIENFINEASYMSILGMTPGFGDK + 2 Oxidation (M)	3062.41628	+3	109.26	P26443
	ALASLMTYK + Oxidation (M)	1012.528	+1;+2	59.63	P26443
	FTMELAK + Oxidation (M)	854.42227	+2	43.85	P26443
Q8R0Y6	Cytosolic 10-formyltetrahydrofolate dehydrogenase	Aldh1l1	2522.0	51	59.98
	VSLELGGK	801.46061	+2	66.93	Q8R0Y6
	FAELTLK	820.46978	+2	55.11	Q8R0Y6
	FLFPEGIK	949.52866	+2	67.99	Q8R0Y6
	LVEYCQR	955.42625	+2	55.56	Q8R0Y6
	YFAGWCDK	1034.40022	+2	42.62	Q8R0Y6
	IGFTGSTEVGK	1094.5621	+2	70.98	Q8R0Y6
	TDVAAPFGGFK	1108.55684	+2	63.67	Q8R0Y6
	AGLILFGNDDR	1189.61092	+2	72.76	Q8R0Y6
	FADGDVDAVLSR	1263.61111	+2	126.16	Q8R0Y6
	THVGMSIQTFR + Oxidation (M)	1291.63657	+2;+3	66.47	Q8R0Y6
	DLGEAALNEYLR	1362.67969	+2	87.58	Q8R0Y6
	EESFGPIMIISR	1377.69708	+2	97.26	Q8R0Y6
	EESFGPIMIISR + Oxidation (M)	1393.69278	+2	99.06	Q8R0Y6
	AVQMGMSSVFFNK	1444.68527	+2	51.84	Q8R0Y6
	AVQMGMSSVFFNK + Oxidation (M)	1460.67941	+2	63.7	Q8R0Y6
	HGSIIYHPSLLPR	1488.82119	+2;+3	83.54	Q8R0Y6
	SPLIIFADCDLNK	1493.72703	+2	93.35	Q8R0Y6
	ANATEFGLASGVFTR	1539.76962	+2;+3	110.94	Q8R0Y6
	DTNHGPQNHEAHLR	1624.74584	+2;+3;+4	73.8	Q8R0Y6
	RPQPEEGATYEGIQK	1701.83364	+2;+3	107.68	Q8R0Y6
	LFVEDSIHDQFVQK	1703.853	+2;+3	85.12	Q8R0Y6
	GEDGESECVINYVEK	1715.70197	+2	93.02	Q8R0Y6
	EGHEVVGVFTIPDKDGK	1825.92269	+2;+3;+4	102.53	Q8R0Y6
	ILPNVPEVEDSTDFFK	1848.91604	+2;+3	94.72	Q8R0Y6
	ECDVLPDDTVSTLYNR	1884.82415	+2	90.89	Q8R0Y6
	LRGEDGESECVINYVEK	1984.88949	+2;+3	94.65	Q8R0Y6
	GSASSALELTEEELATAEAVR	2133.04661	+2;+3	170.7	Q8R0Y6
	ETAMINWDQPAEAIHNWIR	2294.09193	+2;+3	117.32	Q8R0Y6
	ETAMINWDQPAEAIHNWIR + Oxidation (M)	2310.08892	+3	59.27	Q8R0Y6
	LADLMEQHQEELATIEALDAGAVYTLALK + Oxidation (M)	3171.6022	+3	72.28	Q8R0Y6
	DGVPVFK	760.41282	+2	54.24	Q8R0Y6
	MMPASQFFK + Oxidation (M)	1101.49794	+2	41.84	Q8R0Y6
	EAFENGLWGK	1149.54714	+2	54.08	Q8R0Y6
	LQAGTVFVNTYNK	1453.75891	+2	91.25	Q8R0Y6
	GASAINWTLIHGDK	1481.76443	+2;+3	79.17	Q8R0Y6
	EGHEVVGVFTIPDK	1525.77982	+2;+3	78.92	Q8R0Y6
	GVVNILPGSGSLVGQR	1551.87487	+2;+3	74.04	Q8R0Y6
	LADLMEQHQEELATIEALDAGAVYTLALK	3155.61104	+3	122.65	Q8R0Y6
	LIAEGTAPR	926.51986	+2	55.09	Q8R0Y6
	GENCIAAGR	935.39637	+2	44.37	Q8R0Y6
	VPGAWTEACGQK	1291.57078	+2	78.29	Q8R0Y6
	KETAMINWDQPAEAIHNWIR	2422.19062	+4	45.2	Q8R0Y6
	LTFFNSTLNTSGLVAQGEALPIPGAHRPGLVTK	3405.84201	+3	70.49	Q8R0Y6
	GQALPEVVAK	1010.57752	+2	48.59	Q8R0Y6
	ADPLGLEAEK	1041.53557	+2	66.62	Q8R0Y6
	AVQMGMSSVFFNK + Oxidation (M)	1460.6765	+2	46.83	Q8R0Y6
	IQGATIPINQARPNR	1647.91835	+2;+3	48.01	Q8R0Y6
	VVEEVGK	758.41826	+2	55.53	Q8R0Y6
	LSDHPDVR	937.46275	+2	57.99	Q8R0Y6
	NIQLEDGK	915.46663	+2	47.18	Q8R0Y6
	MMPASQFFK	1085.50523	+2	43.85	Q8R0Y6
P08113	Endoplasmin	Hsp90b1	2737.0	44	49.38
	ETLQQHK	882.45647	+2	41.96	P08113
	TDDEVVQR	960.45219	+2	72.91	P08113
	LIINSLYK	962.5813	+2	68.61	P08113
	YNDTFWK	972.43538	+2	46.61	P08113
	SGTSEFLNK	981.47761	+2	77.06	P08113
	IKEDEDDK	990.4521	+2;+3	76.62	P08113
	SGYLLPDTK	992.51908	+2	82.53	P08113
	IYFMAGSSR	1030.49123	+2	44.22	P08113
	FAFQAEVNR	1080.53629	+2	72.67	P08113
	LGVIEDHSNR	1138.57422	+2;+3	77.12	P08113
	EAESSPFVER	1149.53159	+2	75.76	P08113
	SILFVPTSAPR	1186.67279	+2	56.81	P08113
	ELISNASDALDK	1274.6369	+2	101.94	P08113; P11499
	DISTNYYASQK	1288.59474	+2	68.4	P08113
	EFEPLLNWMK	1305.6445	+2	47.96	P08113
	GVVDSDDLPLNVSR	1484.74864	+2	114.74	P08113
	NLLHVTDTGVGMTR	1512.77214	+2;+3	82.37	P08113
	EEASDYLELDTIK	1524.72083	+2	87.35	P08113
	NLLHVTDTGVGMTR + Oxidation (M)	1528.76873	+2;+3	57.43	P08113
	VFITDDFHDMMPK + Oxidation (M)	1610.71255	+3	46.77	P08113
	VFITDDFHDMMPK + Oxidation (M)	1610.71174	+2;+3	64.69	P08113
	TETVEEPLEEDEAAK	1688.76299	+2	92.14	P08113
	TVMDLAVVLFETATLR	1777.96619	+2;+3	137.65	P08113
	TVMDLAVVLFETATLR + Oxidation (M)	1793.96199	+2;+3	76.17	P08113
	EESDDEAAVEEEEEEK	1865.71901	+2	110.07	P08113
	YSQFINFPIYVWSSK	1877.93759	+2	80.3	P08113
	LISLTDENALAGNEELTVK	2029.05962	+2	112.51	P08113
	EESDDEAAVEEEEEEKKPK	2218.96132	+2;+3	71.29	P08113
	FQSSHHSTDITSLDQYVER	2249.03542	+2;+3;+4	131.58	P08113
	EEKEESDDEAAVEEEEEEK	2251.8984	+2;+3	92.65	P08113
	LTESPCALVASQYGWSGNMER	2344.02828	+2;+3	128.55	P08113
	LTESPCALVASQYGWSGNMER + Oxidation (M)	2360.02332	+2;+3	107.87	P08113
	TDDEVVQREEEAIQLDGLNASQIR	2727.33335	+2;+3	122.88	P08113
	TFEINPR	875.45021	+2	51.22	P08113
	EVEEDEYK	1039.43604	+2	41.78	P08113
	VFITDDFHDMMPK	1594.71707	+2;+3	86.83	P08113
	EEEAIQLDGLNASQIR	1784.89095	+2;+3	115.9	P08113
	KEAESSPFVER	1277.62726	+2	66.69	P08113
	EFEPLLNWMK + Oxidation (M)	1321.63931	+2	47.2	P08113
	GYEVIYLTEPVDEYCIQALPEFDGK	2936.35165	+2;+3	97.95	P08113
	TETVEEPLEEDEAAKEEK	2074.94046	+2	79.63	P08113
	TVWDWELMNDIKPIWQRPSK	2541.27976	+3	49.42	P08113
	TVWDWELMNDIKPIWQRPSK + Oxidation (M)	2557.2826	+4	54.14	P08113
	VFITDDFHDMMPK + 2 Oxidation (M)	1626.70427	+2	53.19	P08113
P11499	Heat shock protein HSP 90-beta	Hsp90ab1	1068.0	28	45.44
	ELISNASDALDK	1274.6369	+2	101.94	P08113; P11499
	FENLCK	798.34156	+2	42.42	P07901; P11499
	LGIHEDSTNR	1140.55388	+2;+3	58.5	P11499
	IDIIPNPQER	1193.6424	+2	71.27	P11499
	EQVANSAFVER	1248.61133	+2	81.71	P11499
	TLTLVDTGIGMTK	1348.72781	+2	86.7	P11499
	CLELFSELAEDK	1441.64867	+2	60.16	P11499
	IEDVGSDEEDDSGK	1493.60175	+2	91.83	P11499
	NPDDITQEEYGEFYK	1846.79141	+2	80.84	P11499
	YHTSQSGDEMTSLSEYVSR	2175.9377	+3	53.21	P11499
	APFDLFENK	1079.53025	+2	69.06	P11499
	EISDDEAEEEK	1292.5254	+2	37.02	P11499
	EDQTEYLEER	1310.56419	+2	90.38	P07901; P11499
	EGLELPEDEEEK	1415.63147	+2	64.23	P07901; P11499
	SLTNDWEDHLAVK	1526.73651	+2	75.93	P11499
	IEDVGSDEEDDSGKDK	1736.72297	+2;+3	82.1	P11499
	CLELFSELAEDKENYK	1975.89219	+2;+3	114.78	P11499
	LGLGIDEDEVTAEEPSAAVPDEIPPLEGDEDASR	3534.64032	+3	80.84	P11499
	GVVDSEDLPLNISR	1512.77937	+2	99.48	P07901; P11499
	ALLFIPR	828.52277	+2	65.79	P11499
	HLEINPDHPIVETLR	1781.9445	+2;+3	77.27	P11499
	VFIMDSCDELIPEYLNFIR + Oxidation (M)	2378.09958	+2	79.69	P11499
	GFEVVYMTEPIDEYCVQQLK	2436.10526	+2	99.29	P11499
	ADLINNLGTIAK	1241.69926	+2	68.45	P07901; P11499
	YESLTDPSK	1038.48922	+2	44.66	P07901; P11499
	EGLELPEDEEEKK	1543.72128	+2	47.15	P07901; P11499
	TLTLVDTGIGMTK + Oxidation (M)	1364.7261	+2	50.67	P11499
	HSQFIGYPITLYLEK	1807.95229	+3	52.58	P11499
Q9R0H0	Peroxisomal acyl-coenzyme A oxidase 1	Acox1	3548.0	38	73.07
	LVEIAAK	742.4598	+2	56.88	Q9R0H0
	ACTIAIR	792.39899	+2	47.05	Q9R0H0
	DVTLGSVLGR	1015.56733	+2	58.56	Q9R0H0
	IYDQVQSGK	1036.51998	+2	52.52	Q9R0H0
	GLETTATYDPK	1194.57927	+2	71.45	Q9R0H0
	SFLVGSAAQSLSK	1293.69498	+2	89.99	Q9R0H0
	ASEAHCHYVTVK	1389.61823	+2	76.17	Q9R0H0
	FGYEEMDNGYLK	1464.62266	+2	72.58	Q9R0H0
	FGYEEMDNGYLK + Oxidation (M)	1480.6192	+2	80.59	Q9R0H0
	EVAWNLTSVDLVR	1500.79537	+2	98.82	Q9R0H0
	TSNHAIVLAQLITR	1535.88071	+2;+3	75.9	Q9R0H0
	NLCLLYSLYGISQK	1659.83625	+2;+3	60.54	Q9R0H0
	TQEFILNSPTVTSIK	1676.89722	+2;+3	67.34	Q9R0H0
	EFGIADPEEIMWFK	1710.79685	+2	78.87	Q9R0H0
	AFTTWTANAGIEECR	1714.74399	+2	122.18	Q9R0H0
	EFGIADPEEIMWFK + Oxidation (M)	1726.7919	+2	81.03	Q9R0H0
	YDGNVYENLFEWAK	1746.78954	+2	82.08	Q9R0H0
	LVGGMVSYLNDLPSQR	1747.8932	+2;+3	118.24	Q9R0H0
	LVGGMVSYLNDLPSQR + Oxidation (M)	1763.88859	+2	120.43	Q9R0H0
	YAQVKPDGTYVKPLSNK	1907.01645	+2;+3	74.56	Q9R0H0
	EIGTHKPLPGITVGDIGPK	1928.07485	+2;+3	82.03	Q9R0H0
	SEPEPQILDFQTQQYK	1949.93871	+2	111.07	Q9R0H0
	GGDFLEGNIITGAQMSQVNSR	2193.05127	+2;+3	100.29	Q9R0H0
	GGDFLEGNIITGAQMSQVNSR + Oxidation (M)	2209.04488	+2	122.82	Q9R0H0
	AAATFNPELITHILDGSPENTR	2366.1884	+2;+3	151.38	Q9R0H0
	INESIGQGDLSELPELHALTAGLK	2504.31386	+2;+3	114.38	Q9R0H0
	EIENLILNDPDFQHEDYNFLTR	2734.2871	+2;+3	130.12	Q9R0H0
	IQPQQVAVWPTLVDINSLDSLTEAYK	2927.53123	+2;+3	139.71	Q9R0H0
	TEVHESYYK	1154.5258	+2	59.73	Q9R0H0
	GECYGLHAFVVPIR	1605.78198	+2;+3	79.24	Q9R0H0
	ILELLTVTRPNAVALVDAFDFK	2444.3687	+2;+3	118.56	Q9R0H0
	AAATFNPELITHILDGSPENTRR	2522.28924	+4	67.11	Q9R0H0
	WMHPSQELQIIGTYAQTEMGHGTHLR	3020.43645	+4;+5	105.22	Q9R0H0
	LHMVNFVEPVGLNYSMFIPTLLNQGTTAQQEK	3618.82164	+3	92.51	Q9R0H0
	LHMVNFVEPVGLNYSMFIPTLLNQGTTAQQEK + Oxidation (M)	3634.8108	+3	81.2	Q9R0H0
	LFPLLATAYAFHFLGR	1836.00763	+3	87.6	Q9R0H0
	LHMVNFVEPVGLNYSMFIPTLLNQGTTAQQEK + Oxidation (M)	3634.81209	+3	55.41	Q9R0H0
	LHMVNFVEPVGLNYSMFIPTLLNQGTTAQQEK + 2 Oxidation (M)	3650.81412	+3	60.86	Q9R0H0
Q8VDD5	Myosin-9	Myh9	2417.0	70	38.67
	FVSELWK	907.48096	+2	48.99	Q8VDD5
	GDLPFVVTR	1002.5509	+2	50.18	Q8VDD5
	ALEEAMEQK	1047.49134	+2	42.2	Q8VDD5
	TEMEDLMSSK	1169.49477	+2	59.48	Q8VDD5
	THEAQIQEMR	1241.58371	+2	53.9	Q8VDD5
	KEEELQAALAR	1256.6741	+2;+3	67.82	Q8VDD5
	EMEAELEDER + Oxidation (M)	1265.50899	+2	50.12	Q8VDD5
	RDLGEELEALK	1271.67315	+2;+3	65.46	Q8VDD5
	LDPHLVLDQLR	1317.74219	+2;+3	51.11	Q8VDD5
	EMEAELEDERK + Oxidation (M)	1393.60482	+2	48.05	Q8VDD5
	RQLEEAEEEAQR	1486.70247	+2;+3	87.9	Q8VDD5
	IAQLEEQLDNETK	1529.75775	+2	96.99	Q8VDD5
	EDQSILCTGESGAGK	1539.65456	+2	62.77	Q8VDD5
	ELEDATETADAMNR	1564.66664	+2	85.98	Q8VDD5
	ELEDATETADAMNR + Oxidation (M)	1580.66177	+2	80.79	Q8VDD5
	NTDQASMPDNTAAQK	1590.69385	+2	82.83	Q8VDD5
	NTDQASMPDNTAAQK + Oxidation (M)	1606.68976	+2	83.1	Q8VDD5
	QELEEICHDLEAR	1629.71557	+2;+3	73.88	Q8VDD5
	VAEFTTNLMEEEEK	1668.7553	+2	114.3	Q8VDD5
	QLLQANPILEAFGNAK	1725.94194	+2	93.22	Q8VDD5
	NLPIYSEEIVEMYK	1726.84974	+2	65.59	Q8VDD5
	NLPIYSEEIVEMYK + Oxidation (M)	1742.84385	+2	71.31	Q8VDD5
	EEVGEEAIVELVENGK	1742.85942	+2	122.34	Q8VDD5
	ANLQIDQINTDLNLER	1868.96087	+2	102.45	Q8VDD5
	LQVELDSVTGLLSQSDSK	1917.98945	+2	100.38	Q8VDD5
	TELEDTLDSTAAQQELR	1918.91537	+2	147.38	Q8VDD5
	LQQELDDLLVDLDHQR	1948.98648	+2;+3	117.76	Q8VDD5
	TQLEELEDELQATEDAK	1960.90961	+2	117.27	Q8VDD5
	IIGLDQVAGMSETALPGAFK	2017.05783	+2;+3	111.17	Q8VDD5
	IIGLDQVAGMSETALPGAFK + Oxidation (M)	2033.05317	+2	92.72	Q8VDD5
	ELETQISELQEDLESER	2046.96218	+2	86.84	Q8VDD5
	SMEAEMIQLQEELAAAER	2047.95789	+2;+3	116.44	Q8VDD5
	QAQQERDELADEIANSSGK	2087.97416	+2;+3	83.18	Q8VDD5
	VEDMAELTCLNEASVLHNLK	2274.07135	+3	93.19	Q8VDD5
	MQQNIQELEEQLEEEESAR	2332.0506	+2	118.07	Q8VDD5
	IAQLEEELEEEQGNTELINDR	2471.16677	+2;+3	97.58	Q8VDD5
	DFSALESQLQDTQELLQEENR	2492.16731	+2;+3	138.16	Q8VDD5
	GALALEEK	829.4551	+2	46.95	Q8VDD5
	FDQLLAEEK	1091.55311	+2	52.48	Q8VDD5
	DLGEELEALK	1115.57205	+2	49.5	Q8VDD5
	ALELDSNLYR	1192.6098	+2	58.93	Q8VDD5
	EQLEEEEEAK	1232.54152	+2	38.84	Q8VDD5
	HEAMITDLEER	1342.62039	+2	58.93	Q8VDD5
	HEAMITDLEER + Oxidation (M)	1358.61604	+2	54.15	Q8VDD5
	VISGVLQLGNIAFK	1457.86123	+2	76.42	Q8VDD5
	MEDGVGCLETAEEAK	1626.65946	+2	74.16	Q8VDD5
	NFINNPLAQADWAAK	1671.83764	+2	100.9	Q8VDD5
	LEEDQIIMEDQNCK	1752.73507	+2	40.88	Q8VDD5
	NMDPLNDNIATLLHQSSDK	2125.01175	+3	50.89	Q8VDD5
	VEDMAELTCLNEASVLHNLK + Oxidation (M)	2290.06394	+3	69.26	Q8VDD5
	LEGDSTDLSDQIAELQAQIAELK	2486.23957	+2;+3	111.07	Q8VDD5
	ASIAALEAK	872.49734	+2	57.57	Q8VDD5
	VEEEAAQK	902.4343	+2	51.34	Q8VDD5
	VAEFTTNLMEEEEK + Oxidation (M)	1684.74891	+2	65.54	Q8VDD5
	HSQAVEELADQLEQTK	1824.88797	+2;+3	129.03	Q8VDD5
	MQQNIQELEEQLEEEESAR + Oxidation (M)	2348.04158	+2;+3	106.96	Q8VDD5
	LEVNLQAMK	1044.56459	+2	49.48	Q8VDD5
	VVQEQGTHPK	1121.58492	+2	60.28	Q8VDD5
	ADFCIIHYAGK	1282.58565	+2;+3	55.07	Q8VDD5
	RGDLPFVVTR	1158.6512	+3	58.5	Q8VDD5
	DMFQETMEAMR	1387.55614	+2	45.77	Q8VDD5
	AGVLAHLEEER	1222.63387	+2;+3	49.38	Q8VDD5
	QLEEAEEEAQR	1330.60264	+2	44.67	Q8VDD5
	LVWVPSSK	914.52384	+2	45.36	Q8VDD5
	DLEAHIDTANK	1225.59245	+2	51.87	Q8VDD5
	LEEDQIIMEDQNCK + Oxidation (M)	1768.73359	+2	38.96	Q8VDD5
	NMDPLNDNIATLLHQSSDK + Oxidation (M)	2141.00906	+3	53.61	Q8VDD5
	ALEQQVEEMK	1203.5807	+2	47.05	Q8VDD5
	LTEMETMQSQLMAEK	1768.80855	+2	50.31	Q8VDD5
	DVLLQVEDER	1214.61534	+2	43.6	Q8VDD5
O35488	Very long-chain acyl-CoA synthetase	Slc27a2	7616.0	38	58.87
	AFLEQAR	833.44014	+2	56.87	O35488
	GEVGLLVCK	962.49396	+1;+2	66.78	O35488
	ENYEFNGK	999.43075	+2	43.31	O35488
	DAVSVFYVSR	1141.57811	+2	75.41	O35488
	ENFVYFHDR	1225.55217	+1;+2;+3	63.88	O35488
	IKENYEFNGK	1240.60941	+2;+3	85.51	O35488
	DETLTYAQVDR	1309.61627	+2	72.07	O35488
	DTLYFMDDAEK	1346.57174	+2	83.81	O35488
	DTLYFMDDAEK + Oxidation (M)	1362.56683	+2	68.78	O35488
	IQDTIEITGTFK	1364.71988	+2	66.43	O35488
	TSNTNGVDTILDK	1376.67964	+2	120.17	O35488
	FSASQFWDDCR	1406.54008	+2	87.48	O35488
	VDGVSAEPTPESWR	1528.71663	+2	113.61	O35488
	VTLMEEGFNPTVIK	1576.81788	+2	89.5	O35488
	VTLMEEGFNPTVIK + Oxidation (M)	1592.8125	+2	109.82	O35488
	YNVTVIQYIGELLR	1679.92556	+2;+3	96.75	O35488
	GDIYFNSGDLLMIDR	1727.81849	+2;+3	113.88	O35488
	GDIYFNSGDLLMIDR + Oxidation (M)	1743.81427	+2	124.18	O35488
	TFVPMTENIYNAIIDK	1867.94064	+2;+3	113.46	O35488
	TFVPMTENIYNAIIDK + Oxidation (M)	1883.93449	+2;+3	120.02	O35488
	VLLASPDLQEAVEEVLPTLK	2163.20573	+2;+3	117.45	O35488
	GENVATTEVADIVGLVDFVEEVNVYGVPVPGHEGR	3665.82145	+3;+4	156.23	O35488
	ALHDQLGLR	1021.56829	+2;+3	54.92	O35488
	ITQLTPFIGYAGGK	1464.79858	+2	72.5	O35488
	YLCNTPQKPNDR	1493.67674	+2;+3	72.83	O35488
	SEVTFTTPAVYIYTSGTTGLPK	2332.18582	+2;+3	124.22	O35488
	AATINHHR	918.47949	+2;+3	79.72	O35488
	FSASQFWDDCRK	1534.63354	+2;+3	64.28	O35488
	LGCPMACLNYNIR	1558.65796	+2	73.77	O35488
	LGCPMACLNYNIR + Oxidation (M)	1574.65297	+2	66.67	O35488
	VLLASPDLQEAVEEVLPTLKK	2291.3002	+3	41.56	O35488
	FGDIHVYEFYASTEGNIGFVNYPR	2794.30667	+3	129.73	O35488
	DANGYCIK	928.37926	+2	53.62	O35488
	KDAVSVFYVSR	1269.67307	+2	45.8	O35488
	SLLHCFQCCGAK	1446.54091	+3	45.91	O35488
	VTLMEEGFNPTVIKDTLYFMDDAEK	2905.37523	+3	81.37	O35488
	TPHKPFLLFR	1254.72517	+3	59.73	O35488
	KYNVTVIQYIGELLR	1808.02448	+3	69.26	O35488
Q8VDN2	Sodium/potassium-transporting ATPase subunit alpha-1	Atp1a1	2412.0	38	38.61
	YGTDLSR	810.38849	+2	56.14	Q8VDN2
	ETWDDR	820.33614	+2	38.72	Q8VDN2
	LIFDNLK	861.49686	+2	65.16	Q8VDN2
	LSLDELHR	981.5255	+2;+3	71.83	Q8VDN2
	YHTEIVFAR	1134.58311	+2;+3	58.27	Q8VDN2
	TSATWFALSR	1138.57825	+2	74.91	Q8VDN2
	AVAGDASESALLK	1230.64683	+2	72.99	Q8VDN2
	NMVPQQALVIR	1267.7088	+2	47.23	Q8VDN2
	NMVPQQALVIR + Oxidation (M)	1283.70317	+2	43.36	Q8VDN2
	YEPAAVSEHGDK	1301.59048	+2;+3	76.18	Q8VDN2
	VIMVTGDHPITAK	1380.74454	+2;+3	54.84	Q8VDN2
	VIMVTGDHPITAK + Oxidation (M)	1396.73903	+2;+3	63.07	Q8VDN2
	DMTSEELDDILR	1435.65112	+2	82.52	Q8VDN2
	DMTSEELDDILR + Oxidation (M)	1451.64497	+2	54.14	Q8VDN2
	ADIGVAMGIVGSDVSK	1517.77486	+2	100.1	Q8VDN2
	SPDFTNENPLETR	1518.69605	+2	115.12	Q8VDN2
	ADIGVAMGIVGSDVSK + Oxidation (M)	1533.77235	+2	95.88	Q8VDN2
	AVFQANQENLPILK	1583.86676	+2	100.48	Q8VDN2
	VDNSSLTGESEPQTR	1618.74418	+2	102.97	Q8VDN2
	NIAFFSTNCVEGTAR	1674.74946	+2	96.7	Q8VDN2
	DAFQNAYLELGGLGER	1751.84762	+2;+3	114.55	Q8VDN2
	QGAIVAVTGDGVNDSPALK	1810.94258	+2	124.69	Q8VDN2
	MSINAEDVVVGDLVEVK	1815.93054	+2;+3	103.4	Q8VDN2
	GVGIISEGNETVEDIAAR	1828.91793	+2;+3	133.27	Q8VDN2
	MSINAEDVVVGDLVEVK + Oxidation (M)	1831.92595	+2	81.07	Q8VDN2
	NLEAVETLGSTSTICSDK	1912.87637	+2;+3	130.21	Q8VDN2
	QAADMILLDDNFASIVTGVEEGR	2463.19537	+2;+3	160.09	Q8VDN2
	QAADMILLDDNFASIVTGVEEGR + Oxidation (M)	2479.1895	+2;+3	179.22	Q8VDN2
	EQPLDEELKDAFQNAYLELGGLGER	2833.37988	+3	99.12	Q8VDN2
	YEPAAVSEHGDKK	1429.68375	+2	45.47	Q8VDN2
	DGPNALTPPPTTPEWVK	1818.91753	+2	53.8	Q8VDN2
	IVEIPFNSTNK	1260.67395	+2	60.68	Q8VDN2
	AAVPDAVGK	826.45494	+2	49.17	Q8VDN2
	LIIVEGCQR	1075.55314	+2	47.58	Q8VDN2
	LNIPVNQVNPR	1262.71079	+2	64.34	Q8VDN2
	CSSILLHGK	1002.49979	+3	62.25	Q8VDN2
	KEVSMDDHK	1087.49748	+2	47.5	Q8VDN2
	WVNDVEDSYGQQWTYEQR	2301.98917	+2	92.16	Q8VDN2
Q8VCH0	3-ketoacyl-CoA thiolase B, peroxisomal	Acaa1b	3955.0	20	69.34
	LGIPAEK	726.4278	+2	60.59	Q8VCH0; Q921H8
	QVVTLLNELK	1155.68778	+2	81.39	Q8VCH0; Q921H8
	QDAFALASQQK	1205.60596	+2	78.15	Q8VCH0
	AEELGLPILGVLR	1378.82021	+2;+3	87.41	Q8VCH0; Q921H8
	QCSSGLQAVANIAGGIR	1689.82899	+2;+3	111.4	Q8VCH0; Q921H8
	DCLIPMGITSENVAER	1792.81554	+2;+3	89.0	Q8VCH0
	DCLIPMGITSENVAER + Oxidation (M)	1808.8105	+2	60.13	Q8VCH0
	VNPLGGAIALGHPLGCTGAR	1918.98765	+2;+3	118.3	Q8VCH0; Q921H8
	GCFHAEIVPVTTTVLNDK	1988.97188	+2;+3	113.29	Q8VCH0
	IAQFLSGIPETVPLSTVNR	2041.12181	+2;+3	118.17	Q8VCH0; Q921H8
	DTTPDELLSAVLTAVLQDVK	2127.13262	+2;+3	135.92	Q8VCH0
	NGSYDIGMACGVESMTLSQR + Oxidation (M)	2179.90139	+2	95.69	Q8VCH0
	DGGSTTAGNSSQVSDGAAAVLLAR	2204.06979	+2;+3	169.68	Q8VCH0; Q921H8
	TITVSQDEGVRPSTTMQGLAK	2218.12794	+2;+3	135.65	Q8VCH0; Q921H8
	TITVSQDEGVRPSTTMQGLAK + Oxidation (M)	2234.12278	+3	55.92	Q8VCH0; Q921H8
	LKPEQLGDISVGNVLQPGAGAIMAR	2533.36908	+2;+3;+4	172.75	Q8VCH0
	LKPEQLGDISVGNVLQPGAGAIMAR + Oxidation (M)	2549.36266	+2;+3	76.16	Q8VCH0
	SYAVVGVPPDVMGIGPAYAIPAALQK	2583.37789	+2;+3	102.03	Q8VCH0; Q921H8
	SYAVVGVPPDVMGIGPAYAIPAALQK + Oxidation (M)	2599.3748	+2;+3	69.36	Q8VCH0; Q921H8
	AGLTVNDIDIFEINEAFASQAVYCVEK	3004.41605	+2	82.44	Q8VCH0; Q921H8
Q921H8	3-ketoacyl-CoA thiolase A, peroxisomal	Acaa1a	3843.0	23	67.92
	LGIPAEK	726.4278	+2	60.59	Q8VCH0; Q921H8
	QVVTLLNELK	1155.68778	+2	81.39	Q8VCH0; Q921H8
	AEELGLPILGVLR	1378.82021	+2;+3	87.41	Q8VCH0; Q921H8
	QCSSGLQAVANIAGGIR	1689.82899	+2;+3	111.4	Q8VCH0; Q921H8
	VNPLGGAIALGHPLGCTGAR	1918.98765	+2;+3	118.3	Q8VCH0; Q921H8
	IAQFLSGIPETVPLSTVNR	2041.12181	+2;+3	118.17	Q8VCH0; Q921H8
	DGGSTTAGNSSQVSDGAAAVLLAR	2204.06979	+2;+3	169.68	Q8VCH0; Q921H8
	TITVSQDEGVRPSTTMQGLAK	2218.12794	+2;+3	135.65	Q8VCH0; Q921H8
	TITVSQDEGVRPSTTMQGLAK + Oxidation (M)	2234.12278	+3	55.92	Q8VCH0; Q921H8
	SYAVVGVPPDVMGIGPAYAIPAALQK	2583.37789	+2;+3	102.03	Q8VCH0; Q921H8
	SYAVVGVPPDVMGIGPAYAIPAALQK + Oxidation (M)	2599.3748	+2;+3	69.36	Q8VCH0; Q921H8
	FPQASASDVVVVHGR	1567.81084	+2;+3	119.73	Q921H8
	DCLTPMGMTSENVAER	1798.73707	+2	89.29	Q921H8
	AEIVPVTTTVLDDKGDK	1799.95403	+2;+3	96.47	Q921H8
	DCLTPMGMTSENVAER + Oxidation (M)	1814.73285	+2	78.13	Q921H8
	NTTPDELLSAVLTAVLQDVR	2154.15665	+2;+3	181.65	Q921H8
	LKPEQLGDISVGNVLEPGAGAVMAR	2520.33714	+2;+3;+4	151.64	Q921H8
	QDDFALASQQK	1249.59505	+2	55.05	Q921H8
	AEIVPVTTTVLDDK	1499.80885	+2	78.25	Q921H8
	DCLTPMGMTSENVAER + 2 Oxidation (M)	1830.72427	+2	48.02	Q921H8
	DCLTPMGMTSENVAER + Oxidation (M)	1814.73077	+2	77.54	Q921H8
	AGLTVNDIDIFEINEAFASQAVYCVEK	3004.41605	+2	82.44	Q8VCH0; Q921H8
	LKPEQLGDISVGNVLEPGAGAVMAR + Oxidation (M)	2536.33195	+3	58.52	Q921H8
P47738	Aldehyde dehydrogenase, mitochondrial	Aldh2	4195.0	28	61.66
	VTLELGGK	815.47647	+2	70.95	O35945; P24549; P47738; Q9CZS1
	LADLIER	828.47105	+2	61.08	P47738
	TIEEVVGR	901.48816	+2	69.8	P47738
	RVTLELGGK	971.57772	+2;+3	57.05	O35945; P24549; P47738; Q62148; Q9CZS1
	VVGNPFDSR	989.49368	+2	77.12	P47738
	YGLAAAVFTK	1039.57132	+2	69.12	P47738
	LLCGGGAAADR	1048.48073	+2	88.6	P47738
	AAFQLGSPWR	1131.58364	+2	66.72	P47738
	LGPALATGNVVVMK + Oxidation (M)	1384.77605	+2	72.75	P47738
	EEIFGPVMQILK	1402.75473	+2	64.43	P47738
	EEIFGPVMQILK + Oxidation (M)	1418.74993	+2	64.57	P47738
	TEQGPQVDETQFK	1505.70017	+2	103.36	P47738
	TIPIDGDFFSYTR	1530.73625	+2	103.23	P47738
	ELGEYGLQAYTEVK	1598.78237	+2	103.92	P47738
	TFVQENVYDEFVER	1773.82129	+2;+3	119.26	P47738
	VAEQTPLTALYVANLIK	1843.04666	+2;+3	85.71	P47738
	TFPTVNPSTGEVICQVAEGNK	2236.05116	+2;+3	139.61	P47738
	VAFTGSTEVGHLIQVAAGSSNLK	2285.20306	+2;+3	188.36	P47738
	TFPTVNPSTGEVICQVAEGNKEDVDK	2822.3115	+2;+3	144.54	P47738
	EAGFPPGVVNIVPGFGPTAGAAIASHEGVDK	2960.50586	+3;+4	122.46	P47738
	LGPALATGNVVVMK	1368.78159	+2	65.55	P47738
	GYFIQPTVFGDVK	1469.75767	+2	81.02	P47738
	DGMTIAK	734.36459	+2	53.72	P47738
	YYAGWADK	972.43519	+1;+2	59.67	P47738; Q62148
	HEPVGVCGQIIPWNFPLLMQAWK	2708.34281	+3	47.63	P47738
	TYLAALETLDNGKPYVISYLVDLDMVLK	3156.66974	+3	61.59	P47738
	TYLAALETLDNGKPYVISYLVDLDMVLK + Oxidation (M)	3172.66405	+3	112.78	P47738
	HEPVGVCGQIIPWNFPLLMQAWK + Oxidation (M)	2724.34132	+3	78.19	P47738
P24549	Retinal dehydrogenase 1	Aldh1a1	2675.0	27	59.48
	VTLELGGK	815.47647	+2	70.95	O35945; P24549; P47738; Q9CZS1
	RVTLELGGK	971.57772	+2;+3	57.05	O35945; P24549; P47738; Q62148; Q9CZS1
	VAFTGSTQVGK	1093.57809	+2	78.55	P24549
	QAFQIGSPWR	1188.60469	+2	61.5	O35945; P24549
	LLLATMEALNGGK	1329.73491	+2	80.11	P24549
	EEIFGPVQQIMK	1417.72923	+2	88.23	O35945; P24549
	EEIFGPVQQIMK + Oxidation (M)	1433.72515	+2	74.3	O35945; P24549
	ANNTTYGLAAGLFTK	1540.78829	+2	77.83	P24549
	IFVEESVYDEFVK	1602.78289	+2	110.58	P24549
	VFANAYLSDLGGCIK	1615.77417	+2;+3	117.57	P24549
	ELGEHGLYEYTELK	1679.80508	+2	89.82	O35945; P24549
	IHGQTIPSDGDIFTYTR	1919.93958	+2;+3	94.78	P24549
	GFFVQPTVFSNVTDEMR	1972.9362	+2;+3	114.76	O35945; P24549
	GFFVQPTVFSNVTDEMR + Oxidation (M)	1988.92973	+2;+3	74.55	O35945; P24549
	YVLGNPLTPGINQGPQIDK	2023.07432	+2;+3	91.5	P24549
	FPVLNPATEEVICHVEEGDK	2271.05564	+2;+3	119.57	O35945; P24549
	KFPVLNPATEEVICHVEEGDK	2399.15179	+2;+3;+4	128.43	O35945; P24549
	EAGFPPGVVNIVPGYGPTAGAAISSHMDVDK + Oxidation (M)	3068.49081	+3	58.5	P24549
	SVDDVIK	774.4129	+2	52.92	P24549
	YCAGWADK	958.3688	+2	47.28	P24549
	ILDLIESGK	986.56629	+2	83.2	P24549
	LLLATMEALNGGK + Oxidation (M)	1345.72708	+2	65.21	P24549
	IFINNEWHNSVSGK	1643.80802	+2;+3	78.52	P24549
	YVLGNPLTPGINQGPQIDKEQHDK	2660.35689	+2;+3;+4	73.21	P24549
	IGPALSCGNTVVVKPAEQTPLTALHLASLIK	3186.75127	+4	41.47	P24549
	EAGFPPGVVNIVPGYGPTAGAAISSHMDVDK	3052.49886	+3	74.28	P24549
	LADLMER + Oxidation (M)	862.42358	+2	46.01	P24549
O35945	Aldehyde dehydrogenase, cytosolic 1	Aldh1a7	1259.0	16	32.34
	VTLELGGK	815.47647	+2	70.95	O35945; P24549; P47738; Q9CZS1
	RVTLELGGK	971.57772	+2;+3	57.05	O35945; P24549; P47738; Q62148; Q9CZS1
	QAFQIGSPWR	1188.60469	+2	61.5	O35945; P24549
	EEIFGPVQQIMK	1417.72923	+2	88.23	O35945; P24549
	EEIFGPVQQIMK + Oxidation (M)	1433.72515	+2	74.3	O35945; P24549
	ELGEHGLYEYTELK	1679.80508	+2	89.82	O35945; P24549
	GFFVQPTVFSNVTDEMR	1972.9362	+2;+3	114.76	O35945; P24549
	GFFVQPTVFSNVTDEMR + Oxidation (M)	1988.92973	+2;+3	74.55	O35945; P24549
	FPVLNPATEEVICHVEEGDK	2271.05564	+2;+3	119.57	O35945; P24549
	KFPVLNPATEEVICHVEEGDK	2399.15179	+2;+3;+4	128.43	O35945; P24549
	VSFTGSTEVGK	1110.5576	+2	76.59	O35945
	YILGNPLNSGINQGPQIDK	2040.06091	+2	119.5	O35945
	LFVEESIYDEFVR	1644.80495	+2	103.21	O35945
	ILGLIESGK	928.56057	+2	59.56	O35945
	IFINNEWHDSVSSK	1674.7995	+2;+3	72.65	O35945
	LLLATMESMNAGK	1377.70171	+2	54.56	O35945
Q9CZS1	Aldehyde dehydrogenase X, mitochondrial	Aldh1b1	725.0	16	35.07
	VTLELGGK	815.47647	+2	70.95	O35945; P24549; P47738; Q9CZS1
	RVTLELGGK	971.57772	+2;+3	57.05	O35945; P24549; P47738; Q62148; Q9CZS1
	TFVEESIYR	1142.56119	+2	65.07	Q9CZS1
	VGNPFELDTQQGPQVDK	1870.90441	+2	100.09	Q9CZS1
	YFAGWADK	956.4403	+2	53.3	Q9CZS1
	LAPALATGNTVVMK	1384.77601	+2	72.75	Q9CZS1
	TFPTVNPTTGEVIGHVAEGDR	2196.08005	+2;+3	90.91	Q9CZS1
	LADLVER	814.45469	+2	52.64	Q62148; Q9CZS1
	EEIFGPVQPLFK	1402.75253	+2	78.29	Q9CZS1
	VAFTGSTEVGHLIQK	1585.84749	+2;+3	82.59	Q9CZS1
	VGNPFELDTQQGPQVDKEQFER	2560.22108	+3	67.25	Q9CZS1
	IEEVIQR	885.49278	+2	61.66	Q9CZS1
	LAPALATGNTVVMK + Oxidation (M)	1400.77278	+2	63.81	Q9CZS1
	TIPMDGEHFCFTR	1598.67055	+3	69.34	Q9CZS1
	VYLASLETLDNGKPFQESYVLDLDEVIK	3197.63968	+3	99.93	Q9CZS1
	VAEQTPLSALYLASLIK	1816.03594	+2;+3	75.35	Q9CZS1
Q62148	Retinal dehydrogenase 2	Aldh1a2	195.0	3	4.63
	RVTLELGGK	971.57772	+2;+3	57.05	O35945; P24549; P47738; Q62148; Q9CZS1
	YYAGWADK	972.43519	+1;+2	59.67	P47738; Q62148
	LADLVER	814.45469	+2	52.64	Q62148; Q9CZS1
P54869	Hydroxymethylglutaryl-CoA synthase, mitochondrial	Hmgcs2	5210.0	29	59.25
	CYAAYR	791.3104	+2	40.25	P54869
	FNNVEAGK	877.43031	+2	59.31	P54869
	LPWDAVGR	912.48277	+2	74.34	P54869
	YTVGLGQTR	993.52567	+2	47.83	P54869
	LEETYTNK	996.47741	+2	55.54	P54869
	DASPGSPLEK	999.48816	+2	70.58	P54869
	LVSSVSDLPK	1043.58767	+2	78.89	P54869
	APLVLEQGLR	1094.6466	+2;+3	82.55	P54869
	TKLPWDAVGR	1141.62582	+2;+3	56.23	P54869
	LEVGTETIIDK	1216.65673	+1;+2	84.61	P54869
	LMFNDFLSSSSDK	1489.67677	+1;+2	98.98	P54869
	LMFNDFLSSSSDK + Oxidation (M)	1505.67185	+2	98.52	P54869
	MSPEEFTEIMNQR	1610.70713	+2;+3	126.85	P54869
	MSPEEFTEIMNQR + Oxidation (M)	1626.70161	+2	111.28	P54869
	MSPEEFTEIMNQR + Oxidation (M)	1626.70143	+2;+3	123.49	P54869
	VNFSPPGDTSNLFPGTWYLER	2396.14494	+2;+3	159.41	P54869
	DVGILALEVYFPAQYVDQTDLEK	2625.32337	+2;+3	126.55	P54869
	GTHMENAYDFYKPNLASEYPLVDGK	2858.32467	+2;+3;+4	132.22	P54869
	GTHMENAYDFYKPNLASEYPLVDGK + Oxidation (M)	2874.31963	+2;+3;+4	95.5	P54869
	VDEMHR	785.35013	+2	53.83	P54869
	ASLDMFNQK	1052.49745	+2	64.34	P54869
	LEETYTNKDVDK	1453.69547	+2;+3	97.09	P54869
	IGAFSYGSGLAASFFSFR	1883.92269	+2;+3	107.29	P54869
	MGFCSVQEDINSLCLTVVQR	2333.0338	+2;+3	106.43	P54869
	MGFCSVQEDINSLCLTVVQR + Oxidation (M)	2349.02948	+2;+3	79.92	P54869
	ASLYLSTNNGNMYTSSLYGCLASLLSHHSAQELAGSR	3961.84435	+4	89.51	P54869
	QAGNNQPFTLDDVQYMIFHTPFCK	2859.28176	+3	58.1	P54869
	TDTWPKDVGILALEVYFPAQYVDQTDLEK	3353.67566	+3	54.61	P54869
	MSPEEFTEIMNQR + 2 Oxidation (M)	1642.69632	+2	59.13	P54869
Q8BWT1	3-ketoacyl-CoA thiolase, mitochondrial	Acaa2	4771.0	28	72.54
	GVFIVAAK	803.49152	+2	70.64	Q8BWT1
	ALDLDPSK	857.45016	+1;+2	68.34	Q8BWT1
	HNFTPLAR	954.50477	+2	51.83	Q8BWT1
	YALQSQQR	992.5049	+2	72.95	Q8BWT1
	TPFGAYGGLLK	1122.60913	+2	85.93	Q8BWT1
	ITAHLVHELR	1187.67943	+2;+3	81.26	Q8BWT1
	LPMGMTAENLAAK + Oxidation (M)	1361.66926	+2	84.1	Q8BWT1
	LPMGMTAENLAAK + 2 Oxidation (M)	1377.66459	+2	75.15	Q8BWT1
	VGVPTETGALTLNR	1426.78016	+2;+3	113.66	Q8BWT1
	DFSATDLTEFAAR	1442.66972	+2;+3	94.83	Q8BWT1
	LEDTLWAGLTDQHVK	1724.87487	+2;+3	86.67	Q8BWT1
	TNVSGGAIALGHPLGGSGSR	1806.93439	+2;+3	161.4	Q8BWT1
	AANEAGYFNEEMAPIEVK	1981.9103	+2	91.99	Q8BWT1
	AANEAGYFNEEMAPIEVK + Oxidation (M)	1997.90459	+2	103.54	Q8BWT1
	LCGSGFQSIVSGCQEICSK	2082.83926	+2;+3	109.1	Q8BWT1
	DMDLIDVNEAFAPQFLSVQK	2279.11488	+2;+3	125.25	Q8BWT1
	DMDLIDVNEAFAPQFLSVQK + Oxidation (M)	2295.10956	+2;+3	134.89	Q8BWT1
	QTMQVDEHARPQTTLEQLQK	2380.18258	+2;+3	62.31	Q8BWT1
	DGTVTAGNASGVSDGAGAVIIASEDAVK	2531.23535	+2;+3	169.02	Q8BWT1
	KDGTVTAGNASGVSDGAGAVIIASEDAVK	2659.32721	+3	96.33	Q8BWT1
	DGTVTAGNASGVSDGAGAVIIASEDAVKK	2659.33329	+2;+3	106.73	Q8BWT1
	VPPETIDSVIVGNVMQSSSDAAYLAR	2718.35432	+2;+3;+4	170.19	Q8BWT1
	VPPETIDSVIVGNVMQSSSDAAYLAR + Oxidation (M)	2734.35093	+2;+3	140.04	Q8BWT1
	LPMGMTAENLAAK	1345.67448	+2	96.95	Q8BWT1
	LPMGMTAENLAAK + Oxidation (M)	1361.66943	+2	101.77	Q8BWT1
	VVGYFVSGCDPTIMGIGPVPAINGALK	2720.3743	+2;+3	96.21	Q8BWT1
	VVGYFVSGCDPTIMGIGPVPAINGALK + Oxidation (M)	2736.37009	+2;+3	97.8	Q8BWT1
	QTMQVDEHARPQTTLEQLQK + Oxidation (M)	2396.17332	+3	42.21	Q8BWT1
Q91Y97	Fructose-bisphosphate aldolase B	Aldob	2212.0	21	63.74
	DGVDFGK	736.34038	+2	54.92	Q91Y97
	VLAAVYK	762.4647	+2	66.58	P05064; Q91Y97
	LSFSYGR	828.41375	+2	49.99	Q91Y97
	FPALTPEQK	1029.55093	+2	73.96	Q91Y97
	KELSEIAQR	1072.58887	+2;+3	70.07	Q91Y97
	LDQGGAPLAGTNK	1240.64286	+2	101.41	Q91Y97
	ETTIQGLDGLSER	1417.70727	+2	86.83	Q91Y97
	GILAADESVGTMGNR	1489.72042	+2	111.24	Q91Y97
	GILAADESVGTMGNR + Oxidation (M)	1505.71588	+2	99.75	Q91Y97
	YTPEQVAMATVTALHR	1786.90388	+2;+3	133.48	Q91Y97
	YTPEQVAMATVTALHR + Oxidation (M)	1802.89998	+2;+3	122.11	Q91Y97
	GILAADESVGTMGNRLQR	1886.96687	+3	40.55	Q91Y97
	IADQCPSSLAIQENANALAR	2130.02153	+2;+3	154.55	Q91Y97
	LDQGGAPLAGTNKETTIQGLDGLSER	2640.33893	+3	47.0	Q91Y97
	TVPAAVPGICFLSGGMSEEDATLNLNAINR	3105.49343	+3	94.01	Q91Y97
	TVPAAVPGICFLSGGMSEEDATLNLNAINR + Oxidation (M)	3121.49308	+3	60.42	Q91Y97
	YASICQQNGLVPIVEPEVLPDGDHDLEHCQYVSEK	4015.81125	+3;+4	88.31	Q91Y97
	VENTEENR	989.44366	+2	52.7	Q91Y97
	ELSEIAQR	944.49464	+2	61.27	Q91Y97
	ALQASALAAWGGK	1242.67271	+2	56.01	Q91Y97
	ELLFSVDNSISQSIGGVILFHETLYQK	3036.58554	+3	62.35	Q91Y97
P05064	Fructose-bisphosphate aldolase A	Aldoa	230.0	7	24.18
	VLAAVYK	762.4647	+2	66.58	P05064; Q91Y97
	KELSDIAHR	1067.57301	+3	45.15	P05064
	LQSIGTENTEENR	1489.70024	+2	79.63	P05064
	FSNEEIAMATVTALR	1651.82407	+2	67.65	P05064
	GVVPLAGTNGETTTQGLDGLSER	2271.13622	+2	101.5	P05064
	IGEHTPSALAIMENANVLAR	2106.09299	+3	63.78	P05064
	LQSIGTENTEENRR	1645.80557	+2	53.81	P05064
Q68FD5	Clathrin heavy chain 1	Cltc	2146.0	59	42.87
	IAAYLFK	824.48023	+2	55.57	Q68FD5
	AYEFAER	884.40358	+2	48.95	Q68FD5
	LDASESLR	889.45154	+2	50.22	Q68FD5
	EAIDSYIK	937.47667	+2	53.13	Q68FD5
	ENPYYDSR	1042.43716	+2	39.7	Q68FD5
	HDVVFLITK	1070.61406	+2	67.86	Q68FD5
	VANVELYYK	1097.57717	+2	59.01	Q68FD5
	LLLPWLEAR	1109.66165	+2	95.12	Q68FD5
	DAMQYASESK + Oxidation (M)	1144.47242	+2	62.34	Q68FD5
	ESNCYDPER	1157.41291	+2	50.88	Q68FD5
	EVCFACVDGK	1161.4348	+2	43.89	Q68FD5
	IYIDSNNNPER	1333.62753	+2	92.4	Q68FD5
	VVGAMQLYSVDR	1336.68244	+2	61.71	Q68FD5
	NLQNLLILTAIK	1352.8407	+2	69.17	Q68FD5
	CNEPAVWSQLAK	1390.63606	+2	44.13	Q68FD5
	IVLDNSVFSEHR	1414.72314	+2;+3	88.93	Q68FD5
	AHTMTDDVTFWK	1450.65798	+2;+3	48.62	Q68FD5
	ALEHFTDLYDIK	1463.73117	+2;+3	77.0	Q68FD5
	VGYTPDWIFLLR	1478.79321	+2	73.12	Q68FD5
	WLLLTGISAQQNR	1498.82702	+2	56.58	Q68FD5
	HSSLAGCQIINYR	1506.70827	+2;+3	78.58	Q68FD5
	GQFSTDELVAEVEK	1550.74722	+2	105.86	Q68FD5
	RPISADSAIMNPASK	1556.79913	+2;+3	58.84	Q68FD5
	FNALFAQGNYSEAAK	1629.77843	+2	92.48	Q68FD5
	GQFSTDELVAEVEKR	1706.84986	+2;+3	62.25	Q68FD5
	VSQPIEGHAASFAQFK	1715.86368	+2;+3	84.66	Q68FD5
	DPELWGSVLLESNPYR	1873.92403	+2	101.62	Q68FD5
	LHIIEVGTPPTGNQPFPK	1944.04799	+2;+3	79.16	Q68FD5
	AFMTADLPNELIELLEK + Oxidation (M)	1962.00369	+2	85.72	Q68FD5
	VGEQAQVVIIDMNDPSNPIR	2194.10458	+2;+3	85.32	Q68FD5
	FDVNTSAVQVLIEHIGNLDR	2239.16164	+2;+3	90.77	Q68FD5
	ISGETIFVTAPHEATAGIIGVNR	2352.24365	+2;+3	117.52	Q68FD5
	SVNESLNNLFITEEDYQALR	2354.14037	+2;+3	142.2	Q68FD5
	LAELEEFINGPNNAHIQQVGDR	2463.21372	+2;+3	115.68	Q68FD5
	FQEHLQLQNLGINPANIGFSTLTMESDK	3144.5554	+3	142.33	Q68FD5
	VMEYINR + Oxidation (M)	939.44966	+2	51.12	Q68FD5
	LLYNNVSNFGR	1295.66319	+2	81.1	Q68FD5
	VVGAMQLYSVDR + Oxidation (M)	1352.67683	+2	50.23	Q68FD5
	LECSEELGDLVK	1379.63233	+2	97.64	Q68FD5
	IHEGCEEPATHNALAK	1764.79345	+2;+3;+4	86.69	Q68FD5
	TLQIFNIEMK	1235.65852	+2	53.27	Q68FD5
	NNLAGAEELFAR	1303.65449	+2	73.98	Q68FD5
	NNRPSEGPLQTR	1367.69258	+2;+3	80.8	Q68FD5
	TSIDAYDNFDNISLAQR	1941.91084	+2	112.33	Q68FD5
	AFMTADLPNELIELLEK	1946.00865	+2;+3	113.09	Q68FD5
	LASTLVHLGEYQAAVDGAR	1970.02459	+2;+3	115.1	Q68FD5
	KDPELWGSVLLESNPYR	2002.01326	+2	65.9	Q68FD5
	DTELAEELLQWFLQEEK	2120.0335	+2;+3	98.44	Q68FD5
	YHEQLSTQSLIELFESFK	2198.09083	+2;+3	106.76	Q68FD5
	FQEHLQLQNLGINPANIGFSTLTMESDK + Oxidation (M)	3160.55049	+3	53.67	Q68FD5
	FQSVPAQPGQTSPLLQYFGILLDQGQLNK	3186.67452	+3	89.28	Q68FD5
	ESYVETELIFALAK	1611.83954	+2	68.0	Q68FD5
	HNIMDFAMPYFIQVMK	1983.94402	+3	67.28	Q68FD5
	NLILVVR	825.54444	+2	44.92	Q68FD5
	EHLELFWSR	1215.60496	+3	50.71	Q68FD5
	GQCDLELINVCNENSLFK	2129.92781	+2	49.68	Q68FD5
	LTDQLPLIIVCDR	1543.80797	+2	60.01	Q68FD5
	VGEQAQVVIIDMNDPSNPIR + Oxidation (M)	2210.10386	+2	59.48	Q68FD5
	DAMQYASESK	1128.47726	+2	40.34	Q68FD5
Q8K2B3	Succinate dehydrogenase [ubiquinone] flavoprotein subunit, mitochondrial	Sdha	3472.0	35	60.09
	FADGSIR	764.38213	+2	53.4	Q8K2B3
	CCCVADR	906.23557	+2	27.44	Q8K2B3
	ISQLYGDLK	1035.56177	+2	68.46	Q8K2B3
	HTLSYVDIK	1074.57256	+2	75.56	Q8K2B3
	NTVIATGGYGR	1107.56847	+2	59.67	Q8K2B3
	SMQNHAAVFR	1159.5567	+2;+3	59.98	Q8K2B3
	GEGGILINSQGER	1328.66973	+2	77.66	Q8K2B3
	ANAGEESVMNLDK	1376.62534	+2	94.18	Q8K2B3
	ANAGEESVMNLDK + Oxidation (M)	1392.62024	+2	92.94	Q8K2B3
	LGANSLLDLVVFGR	1472.83599	+2;+3	140.58	Q8K2B3
	GVIALCIEDGSIHR	1527.75556	+2;+3	100.16	Q8K2B3
	TLNEADCATVPPAIR	1615.7691	+2	115.69	Q8K2B3
	AAFGLSEAGFNTACLTK	1745.81198	+2;+3	111.78	Q8K2B3
	VDEYDYSKPIQGQQK	1796.86043	+2;+3	77.33	Q8K2B3
	DHVYLQLHHLPPEQLATR	2166.13475	+2;+3;+4	87.72	Q8K2B3
	EPIPVLPTVHYNMGGIPTNYK	2339.20053	+2;+3	89.76	Q8K2B3
	EPIPVLPTVHYNMGGIPTNYK + Oxidation (M)	2355.19382	+2;+3	71.96	Q8K2B3
	VSDAISTQYPVVDHEFDAVVVGAGGAGLR	2928.46543	+2;+3	140.99	Q8K2B3
	GSDWLGDQDAIHYMTEQAPASVVELENYGMPFSR	3812.70888	+3;+4	74.67	Q8K2B3
	GSDWLGDQDAIHYMTEQAPASVVELENYGMPFSR + Oxidation (M)	3828.70339	+3	87.51	Q8K2B3
	GSDWLGDQDAIHYMTEQAPASVVELENYGMPFSR + Oxidation (M)	3828.70618	+3	68.34	Q8K2B3
	GSDWLGDQDAIHYMTEQAPASVVELENYGMPFSR + 2 Oxidation (M)	3844.69941	+3	67.62	Q8K2B3
	SMTLEIR + Oxidation (M)	864.43848	+2	55.49	Q8K2B3
	VTLEYRPVIDK	1331.74602	+2;+3	72.56	Q8K2B3
	VGSVLQEGCEK	1193.5433	+2	82.53	Q8K2B3
	TGHSLLHTLYGR	1353.71653	+2;+3;+4	72.12	Q8K2B3
	LPGISETAMIFAGVDVTK	1847.971	+2	76.66	Q8K2B3
	VRVDEYDYSKPIQGQQK	2052.02872	+2;+3	87.15	Q8K2B3
	HVNGQDQIVPGLYACGEAACASVHGANR	2928.29249	+3;+4	71.35	Q8K2B3
	AGLPCQDLEFVQFHPTGIYGAGCLITEGCR	3332.45926	+3	139.01	Q8K2B3
	SMTLEIR	848.44355	+2	54.62	Q8K2B3
	WHFYDTVK	1094.52004	+2	52.99	Q8K2B3
	SMQNHAAVFR + Oxidation (M)	1175.5525	+3	52.74	Q8K2B3
	KPFGEHWR	1055.5312	+3	65.56	Q8K2B3
	AFGGQSLK	806.42957	+2	52.15	Q8K2B3
Q9ET01	Glycogen phosphorylase, liver form	Pygl	1925.0	46	53.65
	IVALFPK	786.50132	+2	56.2	Q9ET01
	IFVDIEK	862.48099	+2	64.22	Q9ET01
	NLAENISR	915.47823	+2	52.52	Q8CI94; Q9ET01
	VDDVAALDK	944.48283	+2	87.87	Q9ET01
	WPVELVEK	998.54501	+2	43.62	Q9ET01
	DFSELEPDK	1078.48309	+2	53.62	Q9ET01
	MSLIEEEGGK + Oxidation (M)	1107.51396	+2	62.79	Q9ET01
	EYYEALPELK	1253.61923	+2	51.75	Q9ET01
	DYYFALAHTVR	1354.66842	+2;+3	70.51	Q9ET01
	GIVGVENVAELKK	1354.78366	+2;+3	78.69	Q9ET01
	DIWNMEPSDLK + Oxidation (M)	1362.61333	+2	63.92	Q9ET01
	INPSSMFDVHVK	1372.68168	+2;+3	70.67	Q9ET01
	HLEIIYEINQK	1398.75154	+2	64.35	Q9ET01
	DIINMLFYHDR	1435.69215	+2;+3	74.3	Q9ET01
	VLYPNDNFFEGK	1441.68975	+2	91.56	Q8CI94; Q9ET01
	LHSFVSDDIFLR	1447.74793	+2;+3	86.42	Q9ET01
	DIINMLFYHDR + Oxidation (M)	1451.68812	+2;+3	70.21	Q9ET01
	DFSELEPDKFQNK	1595.74659	+2;+3	88.99	Q9ET01
	EGWQVEEADDWLR	1631.72136	+2;+3	52.71	Q9ET01
	ARPEFMLPVHFYGR + Oxidation (M)	1734.8676	+4	63.71	Q9ET01
	QEYFVVAATLQDVIR	1750.92823	+2	44.79	Q9ET01
	TFAYTNHTVLPEALER	1860.93866	+2;+3	120.03	Q9ET01
	LITSVAEVVNNDPMVGSK	1871.96652	+2;+3	113.0	Q9ET01
	LITSVAEVVNNDPMVGSK + Oxidation (M)	1887.96342	+2	103.42	Q9ET01
	VIPATDLSEQISTAGTEASGTGNMK	2477.19679	+2;+3	145.72	Q9ET01
	VIPATDLSEQISTAGTEASGTGNMK + Oxidation (M)	2493.19046	+2;+3	120.27	Q9ET01
	APNDFNLQDFNVGDYIQAVLDR	2523.20423	+2;+3	179.34	Q9ET01
	IHSDIVK	810.46023	+2	46.01	Q9ET01
	IGEDYVK	822.41331	+2	61.28	Q9ET01
	VIFLENYR	1052.56712	+2	57.18	Q8CI94; Q9ET01
	MSLIEEEGGK	1091.51798	+2	63.3	Q9ET01
	YEYGIFNQK	1160.553	+2	44.41	Q9ET01
	VFADYEAYVK	1203.58275	+2	59.63	Q9ET01
	DIWNMEPSDLK	1346.61867	+2	45.06	Q9ET01
	ISLSNESSNGVSANGK	1562.75232	+2	83.7	Q9ET01
	LVIDQIDNGFFSPNQPDLFK	2306.15879	+2;+3	101.56	Q9ET01
	ARPEFMLPVHFYGR	1718.87368	+4	61.19	Q9ET01
	WLLLCNPGLADLIAEK	1813.94822	+2;+3	104.84	Q9ET01
	DGMGTVFDAFPDQVAIQLNDTHPALAIPELMR	3481.69966	+3;+4	119.96	Q9ET01
	DGMGTVFDAFPDQVAIQLNDTHPALAIPELMR + Oxidation (M)	3497.69625	+3	41.51	Q9ET01
	DGMGTVFDAFPDQVAIQLNDTHPALAIPELMR + Oxidation (M)	3497.69357	+3	79.44	Q9ET01
	WVDTQVVLALPYDTPVPGYMNNTVNTMR	3193.55276	+3	57.46	Q9ET01
	GIVGVENVAELK	1226.6906	+2	69.69	Q9ET01
	TNGITPR	757.40888	+2	50.29	Q9ET01
	AWNTMVLK	961.50647	+2	50.14	Q9ET01
	DGMGTVFDAFPDQVAIQLNDTHPALAIPELMR + 2 Oxidation (M)	3513.69219	+3	51.94	Q9ET01
Q8CI94	Glycogen phosphorylase, brain form	Pygb	279.0	6	7.95
	NLAENISR	915.47823	+2	52.52	Q8CI94; Q9ET01
	VLYPNDNFFEGK	1441.68975	+2	91.56	Q8CI94; Q9ET01
	VIFLENYR	1052.56712	+2	57.18	Q8CI94; Q9ET01
	GIAGLGDVAEVR	1155.62607	+2	56.9	Q8CI94
	IGEGFLTDLSQLK	1419.7619	+2	62.36	Q8CI94
	DFNVGDYIEAVLDR	1624.77107	+2	77.66	Q8CI94
P19096	Fatty acid synthase	Fasn	2001.0	65	34.03
	TGTVALEVR	944.53061	+2	47.3	P19096
	AVAHILGIR	948.58812	+3	67.59	P19096
	VLEALLPLK	994.6437	+2	71.71	P19096
	QAPLLIGSTK	1026.60951	+2	65.38	P19096
	AVAHGDGDTQR	1125.51817	+2	69.32	P19096
	SEAVVAVLLTK	1128.67638	+2	69.78	P19096
	HDLVMNVYR + Oxidation (M)	1161.5624	+2	51.9	P19096
	SFDDSGSGYCR	1238.43399	+2	74.43	P19096
	VSDLLLSTDER	1246.64162	+2	95.82	P19096
	VYLWEDPNSK	1249.59903	+2	53.89	P19096
	FDASFFGVHPK	1250.60921	+2;+3	63.14	P19096
	VQEVQQVSTNK	1258.65411	+2	84.51	P19096
	VSVHIIEGDHR	1260.65879	+2;+4	48.06	P19096
	HFQLEQDKPK	1268.65251	+2	43.56	P19096
	VGDPQELNGITR	1297.66475	+2	82.58	P19096
	GVDLVLNSLAEEK	1385.74097	+2	85.73	P19096
	DNLEFFLTNLGK	1409.72002	+2	75.3	P19096
	TLEAVQDLLEQGR	1470.76923	+2;+3	88.46	P19096
	FPQLDDTSFANSR	1496.69084	+2	123.68	P19096
	VAEVLAGEGHLYSR	1499.77299	+2;+3	73.71	P19096
	ACVDTALENLSTLK	1522.73665	+2	91.02	P19096
	SNMGHPEPASGLAALTK	1679.83015	+2;+3	50.43	P19096
	DPETLLGYSMVGCQR + Oxidation (M)	1729.74885	+2	45.53	P19096
	GNAGQTNYGFANSTMER	1816.78178	+2	84.96	P19096
	GNAGQTNYGFANSTMER + Oxidation (M)	1832.77786	+2	106.94	P19096
	WLSTSIPEAQWQSSLAR	1958.98603	+2	86.29	P19096
	LLLPEDPLISGLLNSQALK	2033.17924	+2;+3	67.03	P19096
	EEEPEAVLPGAQPTLISAISK	2178.14613	+2;+3	78.21	P19096
	DAMLENQTPELFQDVNKPK	2216.08098	+2	48.76	P19096
	TGGTYGEDLGADYNLSQVCDGK	2307.96347	+2	119.11	P19096
	GYDYGPQFQGICEATLEGEQGK	2435.04593	+2	56.93	P19096
	VHLTGINVNPNALFPPVEFPAPR	2498.34454	+3	65.66	P19096
	AIPQEKPIFLSVEDTSFQWVDSLK	2776.43361	+3	93.84	P19096
	QHSQDLAFVSMLNDIAATPTAAMPFR + Oxidation (M)	2847.36943	+3	61.23	P19096
	LTQGEVYK	936.49313	+2	47.67	P19096
	YNGTLNLDR	1064.52663	+2	51.89	P19096
	EDTQVADVTTSR	1320.61702	+2	82.02	P19096
	VTAIYIDPATHR	1355.72176	+2;+3	56.48	P19096
	QQEQLVPTLEK	1311.70234	+2	44.06	P19096
	TDSATDTTAPK	1106.51053	+2	90.07	P19096
	HDLVMNVYR	1145.566	+2	50.59	P19096
	ELSFAAVSFYHK	1397.69974	+2;+3	58.31	P19096
	LGPVGGVFNLAMVLR + Oxidation (M)	1557.87234	+2	52.2	P19096
	VYATILNAGTNTDGSK	1623.81085	+2	80.69	P19096
	TLLEGSGLESIINIIHSSLAEPR	2448.32129	+2;+3	137.58	P19096
	SLGLSLEETPVVFENVSFHQATILPK	2854.51482	+3	54.8	P19096
	LPESENLQEFWANLIGGVDMVTDDDRR	3118.46862	+3;+4	169.07	P19096
	LPESENLQEFWANLIGGVDMVTDDDRR + Oxidation (M)	3134.46355	+3	114.17	P19096
	GHALGETLACLPSEVQPAPSLLSQEEWESLFSR	3626.73711	+3	96.63	P19096
	LDPGSPELQQVLK	1422.77248	+2	69.74	P19096
	RQQEQLVPTLEK	1467.80569	+2	47.59	P19096
	CILLSNLSNTSHAPK	1642.82069	+3	47.31	P19096
	DPETLLGYSMVGCQR	1713.75359	+2	59.39	P19096
	NVTFHGILLDALFEEANDSWR	2446.19229	+3	48.0	P19096
	QHSQDLAFVSMLNDIAATPTAAMPFR	2831.37498	+3	71.7	P19096
	AGLYGLPK	817.47017	+2	53.2	P19096
	AQVEDAFR	934.45251	+2	50.05	P19096
	SDEAVKPLGVK	1141.63468	+2	48.04	P19096
	IPALLNTQPMLQLEYTATDR	2287.18745	+2	65.13	P19096
	GYTVLGVEGR	1049.55098	+2	54.89	P19096
	QVQPEGPYR	1072.5305	+2	51.97	P19096
	QAHTMDPQLR	1195.57838	+3	44.97	P19096
	DGAWGAFR	878.40386	+2	43.35	P19096
	QFLDVEHSK	1101.5479	+2	45.24	P19096
	LFDHPEVPTPPESASVSR	1963.96436	+3	59.41	P19096
P56480	ATP synthase subunit beta, mitochondrial	Atp5f1b	2166.0	33	62.76
	IGLFGGAGVGK	974.55625	+2	59.59	P56480
	IMNVIGEPIDER	1384.70341	+2	74.48	P56480
	IMNVIGEPIDER + Oxidation (M)	1400.69716	+2	45.1	P56480
	FTQAGSEVSALLGR	1434.74793	+2	115.11	P56480
	VALTGLTVAEYFR	1438.7836	+2	94.65	P56480
	TVLIMELINNVAK	1456.83324	+2;+3	98.8	P56480
	TVLIMELINNVAK + Oxidation (M)	1472.82809	+2	94.67	P56480
	VALVYGQMNEPPGAR	1600.80181	+2	84.9	P56480
	VALVYGQMNEPPGAR + Oxidation (M)	1616.7988	+2	87.27	P56480
	LVLEVAQHLGESTVR	1649.91114	+2;+3	105.52	P56480
	IMDPNIVGNEHYDVAR	1841.87309	+2;+3	125.4	P56480
	IMDPNIVGNEHYDVAR + Oxidation (M)	1857.86822	+2;+3	138.12	P56480
	DQEGQDVLLFIDNIFR	1920.96001	+2;+3	106.04	P56480
	AIAELGIYPAVDPLDSTSR	1987.02839	+2;+3	95.63	P56480
	FLSQPFQVAEVFTGHMGK	2022.00429	+2;+3	97.84	P56480
	FLSQPFQVAEVFTGHMGK + Oxidation (M)	2038.00034	+3	69.87	P56480
	EGNDLYHEMIESGVINLK	2059.9886	+2	95.8	P56480
	EGNDLYHEMIESGVINLK + Oxidation (M)	2075.98715	+2;+3	82.59	P56480
	SLQDIIAILGMDELSEEDK	2118.04058	+2;+3	143.26	P56480
	SLQDIIAILGMDELSEEDK + Oxidation (M)	2134.03594	+2;+3	139.52	P56480
	IPSAVGYQPTLATDMGTMQER	2265.07938	+2;+3	125.27	P56480
	IPSAVGYQPTLATDMGTMQER + Oxidation (M)	2281.07196	+2;+3	70.5	P56480
	IPSAVGYQPTLATDMGTMQER + Oxidation (M)	2281.07352	+2	100.02	P56480
	IPSAVGYQPTLATDMGTMQER + 2 Oxidation (M)	2297.0688	+2	72.58	P56480
	GFQQILAGEYDHLPEQAFYMVGPIEEAVAK	3349.6358	+3	72.92	P56480
	TIAMDGTEGLVR + Oxidation (M)	1277.62987	+2	79.4	P56480
	AHGGYSVFAGVGER	1405.67555	+3	45.1	P56480
	VLDSGAPIKIPVGPETLGR	1918.0899	+3	55.01	P56480
	QFAPIHAEAPEFIEMSVEQEILVTGIK + Oxidation (M)	3041.54588	+3	84.45	P56480
	QFAPIHAEAPEFIEMSVEQEILVTGIK	3025.55114	+3	94.33	P56480
	IPVGPETLGR	1037.58814	+2	42.22	P56480
	VVDLLAPYAK	1087.62909	+2	44.21	P56480
	GFQQILAGEYDHLPEQAFYMVGPIEEAVAK + Oxidation (M)	3365.62887	+3	44.03	P56480
P97872	Dimethylaniline monooxygenase [N-oxide-forming] 5	Fmo5	3035.0	35	62.85
	IIAGLVK	712.48528	+2	51.4	P97872
	WATQVFK	878.46535	+2	41.45	P97872
	NPVEFTGK	890.45047	+2	53.93	P97872
	IMYYLSR	944.48053	+2	45.49	P97872
	TILTTEDR	947.49383	+2	72.82	P97872
	SGDIGGLWR	959.48408	+2	93.21	P97872
	FQEAPEEGR	1061.47906	+2	82.49	P97872
	DSSGGSLVTVR	1076.5477	+2	56.17	P97872
	DYKNPVEFTGK	1296.6359	+2;+3	75.44	P97872
	FDHEMFGLKPK	1347.66552	+2;+3	50.49	P97872
	HGYPIDLLLSSR	1369.7372	+2;+3	99.02	P97872
	LLLGPCTPVQYR	1404.72648	+2	100.07	P97872
	ASIYQSVVINTSK	1408.7574	+2	73.8	P97872
	IAVIGAGASGLTCIK	1418.7645	+2;+3	94.88	P97872
	LPSQSEMMAEINK	1476.69664	+2	113.11	P97872
	LPSQSEMMAEINK + Oxidation (M)	1492.69167	+2	76.92	P97872
	LPSQSEMMAEINK + Oxidation (M)	1492.69074	+2	116.43	P97872
	EFTETAAVFEDGSR	1557.69477	+2	89.91	P97872
	KLPSQSEMMAEINK	1604.79054	+2;+3	131.8	P97872
	KLPSQSEMMAEINK + Oxidation (M)	1620.78431	+2;+3	113.55	P97872
	KLPSQSEMMAEINK + Oxidation (M)	1620.78549	+2;+3	105.99	P97872
	ALSQHPTVNDDLPNR	1675.82792	+2;+3	102.92	P97872
	CCLEEGLEPVCFER	1763.65159	+2;+3	88.11	P97872
	LPSQSEMMAEINK + 2 Oxidation (M)	1508.68651	+2	58.54	P97872
	KLPSQSEMMAEINK + 2 Oxidation (M)	1636.77995	+2	67.41	P97872
	TTVCSVK	782.36715	+2	52.04	P97872
	FDHEMFGLKPK + Oxidation (M)	1363.66156	+2	48.43	P97872
	VFPPNLEKPTLAIIGLIQPLGAIMPISELQGR	3424.95363	+3;+4	73.89	P97872
	QQVDVFDGVLVCTGHHTDAHLPLESFPGIEK	3433.64071	+3;+4;+5	62.07	P97872
	VFPPNLEKPTLAIIGLIQPLGAIMPISELQGR + Oxidation (M)	3440.95022	+3;+4	78.5	P97872
	EMMCFSDYPIPDHYPNYMHNSQVLEYFR	3571.48342	+3	42.01	P97872
	VIVIGIGNSGGDLAVEISHTAK	2149.17536	+3	102.58	P97872
	KQPDFSTSGQWQVVTECEGK	2299.0248	+3	46.71	P97872
	YVDSQR	766.36195	+2	53.73	P97872
	IMYYLSR + Oxidation (M)	960.47652	+2	42.72	P97872
Q9CZ13	Cytochrome b-c1 complex subunit 1, mitochondrial	Uqcrc1	3414.0	23	47.71
	SGMFWLR	895.43831	+2	46.26	Q9CZ13
	SGMFWLR + Oxidation (M)	911.4332	+2	51.26	Q9CZ13
	TDLTDYLNR	1109.53678	+2	85.45	Q9CZ13
	IQEVDAQMLR	1201.61307	+2	82.26	Q9CZ13
	RIPLAEWESR	1255.66856	+2;+3	66.17	Q9CZ13
	LCTSATESEVTR	1341.59171	+2	83.7	Q9CZ13
	NNGAGYFLEHLAFK	1579.77911	+2;+3	94.11	Q9CZ13
	VYEEDAVPGLTPCR	1593.71785	+2	105.53	Q9CZ13
	EVESIGAHLNAYSTR	1645.80469	+2;+3	83.82	Q9CZ13
	NALVSHLDGTTPVCEDIGR	2041.95842	+2;+3	137.62	Q9CZ13
	MVLAAAGGVEHQQLLDLAQK	2091.11675	+2;+3	143.2	Q9CZ13
	MVLAAAGGVEHQQLLDLAQK + Oxidation (M)	2107.11141	+2;+3	126.34	Q9CZ13
	VVELLADIVQNSSLEDSQIEK	2328.20705	+2;+3	157.01	Q9CZ13
	YFYDQCPAVAGYGPIEQLPDYNR	2724.20062	+2;+3	149.98	Q9CZ13
	EMQENDASMQNVVFDYLHATAFQGTPLAQAVEGPSENVR + Oxidation (M)	4308.96653	+3;+4	87.01	Q9CZ13
	EMQENDASMQNVVFDYLHATAFQGTPLAQAVEGPSENVR + Oxidation (M)	4308.96747	+3;+4	62.64	Q9CZ13
	IPLAEWESR	1099.56771	+2	89.63	Q9CZ13
	SLLTYGR	808.44527	+2	50.13	Q9CZ13
	EMQENDASMQNVVFDYLHATAFQGTPLAQAVEGPSENVR	4292.97021	+3;+4	152.58	Q9CZ13
	EMQENDASMQNVVFDYLHATAFQGTPLAQAVEGPSENVR + 2 Oxidation (M)	4324.96007	+3;+4	77.61	Q9CZ13
	IQEVDAQMLR + Oxidation (M)	1217.60778	+2	52.24	Q9CZ13
	FTGSEIR	808.4091	+2	57.71	Q9CXT8; Q9CZ13
	VVELLADIVQNSSLEDSQIEKER	2613.34721	+3	101.78	Q9CZ13
Q91V92	ATP-citrate synthase	Acly	2078.0	38	37.67
	LTLLNPK	797.50178	+2	53.57	Q91V92
	TILSLMTR	933.53232	+2	55.53	Q91V92
	EILIPVFK	957.59102	+2	47.72	Q91V92
	GGPNYQEGLR	1089.5215	+2	77.29	Q91V92
	EHEVTIFVR	1128.5935	+3	40.85	Q91V92
	DGVYILDLAAK	1176.64094	+2	46.53	Q91V92
	LGLVGVNLSLDGVK	1382.81477	+2	84.19	Q91V92
	WGDIEFPPPFGR	1416.68353	+2	80.24	Q91V92
	YPGSTFMDHVLR	1421.67817	+3	58.65	Q91V92
	SGGMSNELNNIISR	1490.71531	+2	133.29	Q91V92
	IGNTGGMLDNILASK	1502.777	+2	109.48	Q91V92
	SGGMSNELNNIISR + Oxidation (M)	1506.71003	+2	105.58	Q91V92
	TTDGVYEGVAIGGDR	1508.71076	+2	85.33	Q91V92
	IGNTGGMLDNILASK + Oxidation (M)	1518.77153	+2	69.6	Q91V92
	AFDSGIIPMEFVNK	1566.7739	+2	55.0	Q91V92
	TIAIIAEGIPEALTR	1566.89855	+2;+3	84.16	Q91V92
	DLVSSLTSGLLTIGDR	1645.88867	+2;+3	137.96	Q91V92
	AVQGMLDFDYVCSR	1648.70643	+2	48.47	Q91V92
	EAYPEEAYIADLDAK	1696.78408	+2	100.19	Q91V92
	GQELIYAGMPITEVFK	1794.92431	+2	65.49	Q91V92
	GQELIYAGMPITEVFK + Oxidation (M)	1810.91944	+2	62.61	Q91V92
	GVTIIGPATVGGIKPGCFK	1859.99967	+3	44.96	Q91V92
	DEPSVAAMVYPFTGDHK + Oxidation (M)	1878.84874	+2	49.04	Q91V92
	SAYDSTMETMNYAQIR	1879.81039	+2	117.43	Q91V92
	SAYDSTMETMNYAQIR + Oxidation (M)	1895.80234	+2	110.91	Q91V92
	SAYDSTMETMNYAQIR + Oxidation (M)	1895.80409	+2	87.17	Q91V92
	SAYDSTMETMNYAQIR + 2 Oxidation (M)	1911.79812	+2	43.86	Q91V92
	QHFPATPLLDYALEVEK	1970.01683	+3	91.08	Q91V92
	EEADEYVDIGALNGIFVLGR	2179.08183	+2	138.77	Q91V92
	EGDYVLFHHEGGVDVGDVDAK	2257.02927	+3	64.17	Q91V92
	SINNPDMR	945.43675	+2	37.82	Q91V92
	HLLVHAPEDK	1157.62065	+2	62.97	Q91V92
	LGHEATVGK	910.48746	+2	69.41	Q91V92
	YICTTSAIQNR	1314.60691	+2	77.49	Q91V92
	SMGFIGHYLDQK	1394.66661	+2	71.07	Q91V92
	EEMGIGGVLGLLWFQR	1803.93494	+2	98.44	Q91V92
	VDATADYICK	1143.49477	+2	44.68	Q91V92
	DEPSVAAMVYPFTGDHK	1862.85064	+2	43.31	Q91V92
Q01853	Transitional endoplasmic reticulum ATPase	Vcp	1851.0	41	60.55
	ESIESEIR	961.47226	+2	74.26	Q01853
	EMVELPLR	985.52773	+2	59.7	Q01853
	MDELQLFR	1050.51764	+2	73.99	Q01853
	MDELQLFR + Oxidation (M)	1066.5141	+2	41.64	Q01853
	LAGESESNLR	1074.53177	+2	63.3	Q01853
	WALSQSNPSALR	1328.68523	+2	84.16	Q01853
	IVSQLLTLMDGLK + Oxidation (M)	1445.81826	+2	40.78	Q01853
	YEMFAQTLQQSR	1500.70403	+2	78.26	Q01853
	YEMFAQTLQQSR + Oxidation (M)	1516.69865	+2	84.37	Q01853
	LGDVISIQPCPDVK	1528.76283	+2	87.77	Q01853
	LDQLIYIPLPDEK	1555.85062	+2	78.48	Q01853
	VINQILTEMDGMSTK	1678.82759	+2	91.27	Q01853
	VINQILTEMDGMSTK + Oxidation (M)	1694.8205	+2	60.43	Q01853
	VINQILTEMDGMSTK + Oxidation (M)	1694.82374	+2	60.01	Q01853
	MTNGFSGADLTEICQR	1787.76438	+2	107.7	Q01853
	MTNGFSGADLTEICQR + Oxidation (M)	1803.76014	+2	116.14	Q01853
	NAPAIIFIDELDAIAPK	1809.98892	+2;+3	108.83	Q01853
	ELQELVQYPVEHPDK	1822.91248	+2;+3	70.3	Q01853
	QAAPCVLFFDELDSIAK	1911.91151	+2;+3	131.41	Q01853
	QTNPSAMEVEEDDPVPEIR	2154.97569	+2;+3	143.25	Q01853
	LIVDEAINEDNSVVSLSQPK	2169.11352	+2	75.91	Q01853
	EDEEESLNEVGYDDIGGCR	2173.84327	+2	102.69	Q01853
	REDEEESLNEVGYDDIGGCR	2329.94243	+2;+3	78.73	Q01853
	ETVVEVPQVTWEDIGGLEDVK	2341.16903	+2;+3	90.92	Q01853
	NVFIIGATNRPDIIDPAILRPGR	2517.4184	+3	47.58	Q01853
	DVDLEFLAK	1048.54562	+2	56.88	Q01853
	GVLFYGPPGCGK	1239.58027	+2	42.33	Q01853
	IVSQLLTLMDGLK	1429.82374	+2;+3	110.47	Q01853
	QTNPSAMEVEEDDPVPEIR + Oxidation (M)	2170.97165	+2	84.18	Q01853
	VVETDPSPYCIVAPDTVIHCEGEPIK	2902.32787	+3	64.44	Q01853
	AIGVKPPR	836.52466	+2	45.61	Q01853
	GGNIGDGGGAADR	1115.49736	+2	70.31	Q01853
	LEILQIHTK	1093.65108	+2	47.2	Q01853
	AIANECQANFISIK	1566.75516	+2	84.86	Q01853
	AVANETGAFFFLINGPEIMSK	2255.126	+2;+3	103.08	Q01853
	LADDVDLEQVANETHGHVGADLAALCSEAALQAIR	3660.74994	+3;+4	82.35	Q01853
	DHFEEAMR	1033.43025	+2	46.72	Q01853
	EAVCIVLSDDTCSDEK	1817.72164	+2	80.36	Q01853
	GPELLTMWFGESEANVR + Oxidation (M)	1950.9161	+2	50.46	Q01853
	GILLYGPPGTGK	1171.66276	+2	49.89	Q01853
	AFEEAEK	822.37717	+2	44.56	Q01853
Q64458	Cytochrome P450 2C29	Cyp2c29	3924.0	32	56.73
	EALIDR	715.388	+2	47.65	Q64458
	YPDVTAK	792.40257	+2	50.31	P56655; P56656; Q64458
	GSFPMAEK	865.40155	+2	57.13	Q64458
	FTLMTLR	880.48426	+2	42.67	P56655; Q64458
	ICAGEGLAR	934.43741	+2	49.55	P56654; Q64458; Q6XVG2; Q91X77
	EFLILMDK + Oxidation (M)	1023.53263	+2	51.51	Q64458
	ESLDVTNPR	1029.51024	+2	71.93	Q64458
	GFGVVFSNGNR	1152.56865	+2	74.53	Q64458
	DFIDYYLIK	1188.60833	+2	64.95	P56656; Q64458
	SDYFMPFSTGK + Oxidation (M)	1294.55515	+2	48.22	Q64458; Q6XVG2; Q91X77
	EALIDRGEEFAGR	1461.72293	+2;+3	55.52	Q64458
	VQEEAQCLVEELR	1590.73824	+2;+3	99.1	P56656; Q64458
	GTTVITSLSSVLHDSK	1643.87441	+2;+3	106.7	Q64458
	VQEEAQCLVEELRK	1718.83343	+2;+3	96.28	P56656; Q64458
	SHMPYTDAMIHEVQR	1813.82496	+2;+3;+4	102.98	Q64458; Q91X77
	SHMPYTDAMIHEVQR + Oxidation (M)	1829.81979	+2;+3;+4	101.3	Q64458; Q91X77
	SHMPYTDAMIHEVQR + Oxidation (M)	1829.81953	+2;+3	85.71	Q64458; Q91X77
	SHMPYTDAMIHEVQR + 2 Oxidation (M)	1845.81487	+2;+3	98.52	Q64458; Q91X77
	LPPGPTPLPIIGNFLQIDVK	2128.23156	+2;+3	134.0	Q64458
	EFPNPEMFDPGHFLNGNGNFK	2407.06609	+2;+3	92.77	Q64458
	YALLLLLK	945.62793	+2	56.65	Q64458; Q6XVG2; Q91X77
	SDYFMPFSTGK	1278.56108	+2	47.7	Q64458; Q6XVG2; Q91X77
	SYLLEK	751.4127	+2	46.08	P56655; Q64458
	NISQSFTNFSK	1271.6164	+2	51.19	Q64458
	EFPNPEMFDPGHFLNGNGNFK + Oxidation (M)	2423.06235	+3	63.86	Q64458
	VQEEIDR	887.43603	+2	60.12	P33267; Q64458
	FTLMTLR + Oxidation (M)	896.47973	+2	41.5	P56655; Q64458
	FIDLLPTSLPHAVTCDIK	2028.04499	+2;+3	77.16	Q64458
	QVNHIEQSEFSLENLASTINDLFGAGTETTSTTLR	3822.85621	+3;+4;+5	205.99	Q64458
	EFLILMDK	1007.53627	+2	40.87	Q64458
	MELFLILTTILQNFK + Oxidation (M)	1839.02067	+2	86.3	P56655; Q64458
	YALLLLLKYPDVTAK	1720.0181	+3	41.1	Q64458
P56655	Cytochrome P450 2C38	Cyp2c38	345.0	9	11.63
	YPDVTAK	792.40257	+2	50.31	P56655; P56656; Q64458
	FTLMTLR	880.48426	+2	42.67	P56655; Q64458
	MPYTDAMIHEVQR + Oxidation (M)	1605.72808	+2;+3	67.78	P56654; P56655
	DFIDYFLIK	1172.61296	+2	68.7	P56655; Q6XVG2
	MPYTDAMIHEVQR	1589.73391	+2;+3	105.33	P56654; P56655
	MPYTDAMIHEVQR + Oxidation (M)	1605.72427	+2	76.02	P56654; P56655
	SYLLEK	751.4127	+2	46.08	P56655; Q64458
	FTLMTLR + Oxidation (M)	896.47973	+2	41.5	P56655; Q64458
	MELFLILTTILQNFK + Oxidation (M)	1839.02067	+2	86.3	P56655; Q64458
P56656	Cytochrome P450 2C39	Cyp2c39	624.0	5	7.55
	YPDVTAK	792.40257	+2	50.31	P56655; P56656; Q64458
	DFIDYYLIK	1188.60833	+2	64.95	P56656; Q64458
	VQEEAQCLVEELR	1590.73824	+2;+3	99.1	P56656; Q64458
	VQEEAQCLVEELRK	1718.83343	+2;+3	96.28	P56656; Q64458
	AVTCDIK	794.36689	+2	55.94	P56656
Q91X77	Cytochrome P450 2C50	Cyp2c50	2483.0	29	54.9
	ICAGEGLAR	934.43741	+2	49.55	P56654; Q64458; Q6XVG2; Q91X77
	SDYFMPFSTGK + Oxidation (M)	1294.55515	+2	48.22	Q64458; Q6XVG2; Q91X77
	SHMPYTDAMIHEVQR	1813.82496	+2;+3;+4	102.98	Q64458; Q91X77
	SHMPYTDAMIHEVQR + Oxidation (M)	1829.81979	+2;+3;+4	101.3	Q64458; Q91X77
	SHMPYTDAMIHEVQR + Oxidation (M)	1829.81953	+2;+3	85.71	Q64458; Q91X77
	SHMPYTDAMIHEVQR + 2 Oxidation (M)	1845.81487	+2;+3	98.52	Q64458; Q91X77
	LPVFDK	717.40679	+2	57.05	Q6XVG2; Q91X77
	FSLTTLR	836.47653	+2	43.62	Q91X77
	CLVEELR	906.43133	+2	54.55	P56654; Q6XVG2; Q91X77
	ATNGMGIIFSK	1137.58635	+2	69.21	Q91X77
	ATNGMGIIFSK + Oxidation (M)	1153.58124	+2	59.01	Q91X77
	FDPGHFLDENGK	1374.62248	+2;+3	82.87	P56654; Q6XVG2; Q91X77
	VYGPVYTLYLGR	1399.75155	+2	100.38	P56654; Q6XVG2; Q91X77
	EHEESLDVTIPR	1423.69566	+2;+3	92.9	P56654; Q91X77
	EALVDHGEEFAGR	1428.66432	+2;+3	102.96	P56654; Q91X77
	IKEHEESLDVTIPR	1664.87575	+2;+3	79.88	P56654; Q91X77
	FIDLVPNSLPHEVTCDIK	2085.02935	+3	59.38	Q91X77
	DFIDYFLINGGQENGNYPLK	2316.10639	+2;+3	116.47	Q91X77
	GRLPVFDK	930.52989	+3	53.4	Q6XVG2; Q91X77
	YALLLLLK	945.62793	+2	56.65	Q64458; Q6XVG2; Q91X77
	SDYFMPFSTGK	1278.56108	+2	47.7	Q64458; Q6XVG2; Q91X77
	VQEEIEHVIGK	1279.67837	+1;+2;+3	89.97	P56654; Q6XVG2; Q91X77
	DRDFLNLMEK + Oxidation (M)	1295.61941	+3	47.15	P56654; Q91X77
	DICQSFTNLSK	1300.58079	+2	48.16	P56654; Q91X77
	GTNVITSLSSVLR	1345.75842	+2;+3	74.35	Q91X77
	KPTVVLHGYEAVK	1439.81547	+2;+3;+4	96.44	P56654; Q6XVG2; Q91X77
	LPPGPTPLPIIGNILQINVK	2093.26205	+2;+3	109.23	Q91X77
	DRDFLNLMEK	1279.62484	+2;+3	62.73	P56654; Q91X77
	IMSTPWLQVCNTFPVLLDYCPGSHNK + Oxidation (M)	3070.39145	+3	42.14	Q91X77
P56654	Cytochrome P450 2C37	Cyp2c37	1900.0	25	49.39
	ICAGEGLAR	934.43741	+2	49.55	P56654; Q64458; Q6XVG2; Q91X77
	CLVEELR	906.43133	+2	54.55	P56654; Q6XVG2; Q91X77
	FDPGHFLDENGK	1374.62248	+2;+3	82.87	P56654; Q6XVG2; Q91X77
	VYGPVYTLYLGR	1399.75155	+2	100.38	P56654; Q6XVG2; Q91X77
	EHEESLDVTIPR	1423.69566	+2;+3	92.9	P56654; Q91X77
	EALVDHGEEFAGR	1428.66432	+2;+3	102.96	P56654; Q91X77
	IKEHEESLDVTIPR	1664.87575	+2;+3	79.88	P56654; Q91X77
	FPVFDK	751.39113	+2	41.54	P56654
	FSLMTLR	866.46903	+2	50.68	P56654
	MPYTDAMIHEVQR + Oxidation (M)	1605.72808	+2;+3	67.78	P56654; P56655
	LPPGPTPLPIIGNILQIDVK	2094.24762	+2;+3	136.51	P56654; Q6XVG2
	GTTVITSLSSVLHDSTEFPNPEK	2458.22325	+2;+3	133.3	P56654
	DFIDYFLINGGQEDGNQPLQNR	2552.19355	+2;+3	139.93	P56654
	VQEEIEHVIGK	1279.67837	+1;+2;+3	89.97	P56654; Q6XVG2; Q91X77
	DRDFLNLMEK + Oxidation (M)	1295.61941	+3	47.15	P56654; Q91X77
	YAILLLLK	945.62793	+2	56.65	P56654
	GRFPVFDK	964.51416	+3	48.85	P56654
	MPYTDAMIHEVQR	1589.73391	+2;+3	105.33	P56654; P56655
	MPYTDAMIHEVQR + Oxidation (M)	1605.72427	+2	76.02	P56654; P56655
	FIDLIPNSLPHEVTSDIK	2037.08062	+3	58.13	P56654
	DICQSFTNLSK	1300.58079	+2	48.16	P56654; Q91X77
	ATNGMGLAFSK	1095.54111	+2	44.88	P56654
	KPTVVLHGYEAVK	1439.81547	+2;+3;+4	96.44	P56654; Q6XVG2; Q91X77
	FSLMTLR + Oxidation (M)	882.46366	+2	51.21	P56654
	DRDFLNLMEK	1279.62484	+2;+3	62.73	P56654; Q91X77
Q6XVG2	Cytochrome P450 2C54	Cyp2c54	2017.0	26	51.22
	ICAGEGLAR	934.43741	+2	49.55	P56654; Q64458; Q6XVG2; Q91X77
	SDYFMPFSTGK + Oxidation (M)	1294.55515	+2	48.22	Q64458; Q6XVG2; Q91X77
	LPVFDK	717.40679	+2	57.05	Q6XVG2; Q91X77
	CLVEELR	906.43133	+2	54.55	P56654; Q6XVG2; Q91X77
	FDPGHFLDENGK	1374.62248	+2;+3	82.87	P56654; Q6XVG2; Q91X77
	VYGPVYTLYLGR	1399.75155	+2	100.38	P56654; Q6XVG2; Q91X77
	LPPGPTPLPIIGNILQIDVK	2094.24762	+2;+3	136.51	P56654; Q6XVG2
	DFLNLLEK	990.5396	+2	53.84	Q6XVG2
	ESLDVTIPR	1028.55139	+2	79.24	Q6XVG2
	DFIDYFLIK	1172.61296	+2	68.7	P56655; Q6XVG2
	DRDFLNLLEK	1261.66786	+3	48.37	Q6XVG2
	DICQSFTNLSR	1328.58634	+2	82.75	Q6XVG2
	GTTVITSLSSVLR	1332.76311	+2	90.99	Q6XVG2
	EALVDHGDVFAGR	1384.67416	+2;+3	85.48	Q6XVG2
	SHMPYTNAMIHEVQR	1812.84113	+2;+3	94.13	Q6XVG2
	GRLPVFDK	930.52989	+3	53.4	Q6XVG2; Q91X77
	YALLLLLK	945.62793	+2	56.65	Q64458; Q6XVG2; Q91X77
	SDYFMPFSTGK	1278.56108	+2	47.7	Q64458; Q6XVG2; Q91X77
	VQEEIEHVIGK	1279.67837	+1;+2;+3	89.97	P56654; Q6XVG2; Q91X77
	ATNGMGIGFSNGSVWK	1624.76613	+2	98.28	Q6XVG2
	FIDLVPNNLPHEVTCDIK	2112.04092	+2;+3	88.3	Q6XVG2
	KPTVVLHGYEAVK	1439.81547	+2;+3;+4	96.44	P56654; Q6XVG2; Q91X77
	SHMPYTNAMIHEVQR + Oxidation (M)	1828.83591	+3	66.86	Q6XVG2
	SHMPYTNAMIHEVQR + Oxidation (M)	1828.83624	+2	65.61	Q6XVG2
	NNFEHLAITVTDLFIGGTESMSTTLR	2866.42033	+3	106.06	Q6XVG2
	NNFEHLAITVTDLFIGGTESMSTTLR + Oxidation (M)	2882.41974	+3	50.01	Q6XVG2
P34914	Bifunctional epoxide hydrolase 2	Ephx2	2273.0	33	68.41
	RSEEALALPR	1140.62614	+2;+3	53.07	P34914
	DIVLRPEMSK	1186.6395	+2	55.96	P34914
	ASDETGFIAVHK	1273.63243	+2;+3	101.4	P34914
	ILVPALMVTAEK	1283.75405	+2	112.57	P34914
	YQIPALAQAGFR	1333.71577	+2	76.66	P34914
	WLQTEVQNPSVTSK	1615.8201	+2	110.07	P34914
	DMGMVTILVHNTASALR + Oxidation (M)	1843.93104	+3	56.6	P34914
	DMGMVTILVHNTASALR + 2 Oxidation (M)	1859.92527	+3	57.81	P34914
	ITFSQWVPLMDESYR	1870.8937	+2	111.25	P34914
	ITTEEEIEFYIQQFK	1916.94254	+2	96.23	P34914
	GFTTCIVTNNWLDDGDK	1943.83952	+2	111.2	P34914
	ATEIGGILVNTPEDPNLSK	1967.02349	+2	90.9	P34914
	GFTTCIVTNNWLDDGDKR	2099.94065	+2;+3	84.31	P34914
	AVASLNTPFMPPDPDVSPMK	2113.02423	+2	98.69	P34914
	AVASLNTPFMPPDPDVSPMK + Oxidation (M)	2129.01871	+2	106.36	P34914
	AKPNEVVFLDDFGSNLKPAR	2216.16177	+2;+3;+4	89.58	P34914
	GYGDSSSPPEIEEYAMELLCK	2363.00011	+2;+3	90.44	P34914
	GYGDSSSPPEIEEYAMELLCK + Oxidation (M)	2378.99409	+2;+3	62.67	P34914
	DFLLGAYQTEFPEGPTEQLMK	2413.15165	+2;+3	100.73	P34914
	DFLLGAYQTEFPEGPTEQLMK + Oxidation (M)	2429.14451	+2;+3	92.82	P34914
	ACGANLPENFSISQIFSQAMAAR	2471.13645	+2;+3	96.76	P34914
	SIPVFNYQLYFQEPGVAEAELEK	2670.32389	+2;+3	90.89	P34914
	VTGTQFPEAPLPVPCNPNDVSHGYVTVKPGIR	3434.71037	+3;+4	66.73	P34914
	VLAIDMK	788.44701	+2	51.05	P34914
	ILVPALMVTAEK + Oxidation (M)	1299.7492	+2	49.45	P34914
	DMGMVTILVHNTASALR	1827.93697	+2;+3	61.74	P34914
	AVASLNTPFMPPDPDVSPMK + 2 Oxidation (M)	2145.01312	+2	39.54	P34914
	VAAFDLDGVLALPSIAGAFR	2002.09081	+2;+3	106.32	P34914
	GHIEDCGHWTQIEKPTEVNQILIK	2833.39242	+3	75.97	P34914
	ITFSQWVPLMDESYR + Oxidation (M)	1886.88819	+2	87.55	P34914
	SINRPMLQAAIALK	1524.87895	+2	40.44	P34914
	DMGMVTILVHNTASALR + Oxidation (M)	1843.93003	+2	64.69	P34914
	ACGANLPENFSISQIFSQAMAAR + Oxidation (M)	2487.13483	+2	43.16	P34914
Q4LDG0	Bile acyl-CoA synthetase	Slc27a5	5208.0	23	42.38
	MLFYGLK	870.46849	+2	61.61	Q4LDG0
	QALAWPDR	955.48901	+2	60.4	Q4LDG0
	DAAAILVLPSK	1096.65068	+2	84.33	Q4LDG0
	TISALSVFLGLAK	1318.78783	+2;+3	80.69	Q4LDG0
	HPPETFVDALER	1409.69568	+2;+3	112.59	Q4LDG0
	IQDSLEITNTYK	1423.72141	+2	106.63	Q4LDG0
	YLCNVPEQPEDK	1479.63891	+2	72.75	Q4LDG0
	EGFDVGIIADPLYILDNK	1991.02738	+2;+3	109.11	Q4LDG0
	VALVCTGSEGSSITNSQLDAR	2153.00983	+2;+3	193.63	Q4LDG0
	MLTPFELVQFDIETAEPLR	2248.14714	+2;+3	150.68	Q4LDG0
	MLTPFELVQFDIETAEPLR + Oxidation (M)	2264.14016	+2;+3	146.81	Q4LDG0
	SSGASVLIVDPDLQENLEEVLPK	2451.27482	+2;+3	82.42	Q4LDG0
	GMPLLHSVR	1008.55498	+2;+3	54.31	Q4LDG0
	SCQAAWVLK	1050.50062	+2	50.91	Q4LDG0
	VIQVSNVLSFCGCR	1615.73402	+2	80.5	Q4LDG0
	DVAFTFK	826.42247	+1;+2	56.11	Q4LDG0
	GMPLLHSVR + Oxidation (M)	1024.5504	+2;+3	54.52	Q4LDG0
	SWLPAYATPHFIR	1557.81109	+2;+3	73.87	Q4LDG0
	QGFCIPVEPGKPGLLLTK	1942.04426	+2;+3	84.62	Q4LDG0
	MLTPFELVQFDIETAEPLRDK	2491.26906	+2;+3;+4	105.8	Q4LDG0
	MLTPFELVQFDIETAEPLRDK + Oxidation (M)	2507.26098	+2;+3	113.7	Q4LDG0
	LLAENIHCFYLGHSSPTPGVEALGASLDAAPSDPVPASLR	4118.03244	+3;+4	126.48	Q4LDG0
	SPAIFIFTSGTTGLPKPAILSHER	2539.38274	+4	59.48	Q4LDG0
P63038	60 kDa heat shock protein, mitochondrial	Hspd1	1797.0	32	58.29
	IGIEIIK	784.50639	+2	63.98	P63038
	GANPVEIR	854.46273	+2	47.54	P63038
	VGLQVVAVK	911.58124	+2	70.91	P63038
	VTDALNATR	959.50496	+2	71.53	P63038
	DIGNIISDAMK	1175.58606	+2	84.21	P63038
	NAGVEGSLIVEK	1214.65326	+2	58.53	P63038
	VGGTSDVEVNEK	1232.59012	+2	85.64	P63038
	GYISPYFINTSK	1388.69643	+2	64.83	P63038
	TLNDELEIIEGMK + Oxidation (M)	1519.74461	+2;+3	82.45	P63038
	CEFQDAYVLLSEK	1589.71014	+2	89.03	P63038
	CIPALDSLKPANEDQK	1786.86038	+2;+3	98.63	P63038
	ISSVQSIVPALEIANAHR	1904.04972	+2;+3	101.65	P63038
	IQEITEQLDITTSEYEK	2038.99588	+2	92.06	P63038
	ALMLQGVDLLADAVAVTMGPK	2112.13349	+2;+3	152.56	P63038
	ALMLQGVDLLADAVAVTMGPK + Oxidation (M)	2128.12948	+2;+3	111.09	P63038
	ALMLQGVDLLADAVAVTMGPK + 2 Oxidation (M)	2144.12527	+3	48.32	P63038
	QSKPVTTPEEIAQVATISANGDK	2383.22425	+3	61.7	P63038
	TALLDAAGVASLLTTAEAVVTEIPK	2453.36468	+2;+3	153.86	P63038
	LVQDVANNTNEEAGDGTTTATVLAR	2559.24224	+2;+3	201.48	P63038
	TALLDAAGVASLLTTAEAVVTEIPKEEK	2839.54641	+3	117.69	P63038
	QSKPVTTPEEIAQVATISANGDKDIGNIISDAMK	3540.79917	+4	74.41	P63038
	VGEVIVTK	843.50744	+2	69.63	P63038
	TVIIEQSWGSPK	1343.71003	+2	59.45	P63038
	TLNDELEIIEGMK	1503.74957	+2;+3	94.89	P63038
	GVMLAVDAVIAELK	1427.80654	+2	97.07	P63038
	GVMLAVDAVIAELKK	1555.90334	+3	81.52	P63038
	ALMLQGVDLLADAVAVTMGPK + Oxidation (M)	2128.12872	+2;+3	83.27	P63038
	KPLVIIAEDVDGEALSTLVLNR	2364.32808	+3	82.08	P63038
	ILQSSSEVGYDAMLGDFVNMVEK	2531.18949	+2	56.92	P63038
	ILQSSSEVGYDAMLGDFVNMVEK + Oxidation (M)	2547.18504	+2	43.51	P63038
	DIGNIISDAMK + Oxidation (M)	1191.58106	+2	44.59	P63038
	GVMLAVDAVIAELK + Oxidation (M)	1443.80091	+2	55.59	P63038
Q91VD9	NADH-ubiquinone oxidoreductase 75 kDa subunit, mitochondrial	Ndufs1	1964.0	40	56.95
	VGMQIPR	799.43777	+2	55.77	Q91VD9
	FAYDGLK	812.40768	+2	53.46	Q91VD9
	VGMQIPR + Oxidation (M)	815.43295	+2	59.52	Q91VD9
	FCYHER	899.34297	+2;+3	40.09	Q91VD9
	VAVTPPGLAR	979.58257	+2	59.62	Q91VD9
	MCLVEIEK	1009.46599	+2	49.51	Q91VD9
	YDHLGDSPK	1030.47286	+2	68.08	Q91VD9
	VTTGVAAEWK	1060.55666	+2	65.24	Q91VD9
	FEAPLFNAR	1063.54616	+2	71.56	Q91VD9
	SATYVNTEGR	1096.51722	+2	72.6	Q91VD9
	LEEVSPNLVR	1154.63047	+2	62.57	Q91VD9
	GNDMQVGTYIEK + Oxidation (M)	1369.61985	+2	72.74	Q91VD9
	KPMVVLGSSALQR + Oxidation (M)	1400.78204	+2;+3	54.05	Q91VD9
	VALIGSPVDLTYR	1402.78387	+2	100.84	Q91VD9
	FASEIAGVDDLGTTGR	1607.77873	+2	116.72	Q91VD9
	GLLTYTSWEDALSR	1610.79416	+2	97.34	Q91VD9
	DDGAAILVAVSNMVQK	1629.8401	+2;+3	90.71	Q91VD9
	MHEDINEEWISDK	1644.7093	+2;+3	66.03	Q91VD9
	MHEDINEEWISDK + Oxidation (M)	1660.70413	+2;+3	89.21	Q91VD9
	ALSEIAGITLPYDTLDQVR	2074.09581	+2;+3	92.2	Q91VD9
	LVNQEVLADPLVPPQLTIK	2086.20501	+2;+3	78.73	Q91VD9
	VDSDNLCTEEIFPTEGAGTDLR	2427.05821	+2	125.95	Q91VD9
	VAGMLQNFEGNAVAAIAGGLVDAEALVALK	2911.55	+3	145.36	Q91VD9
	DCFIVYQGHHGDVGAPMADVILPGAAYTEK	3219.48117	+3;+4	105.2	Q91VD9
	DCFIVYQGHHGDVGAPMADVILPGAAYTEK + Oxidation (M)	3235.48041	+3;+4	110.63	Q91VD9
	VMNILHR	881.49157	+2	51.0	Q91VD9
	AVTEGAQAVEEPSIC	1548.68375	+2	40.56	Q91VD9
	DDGAAILVAVSNMVQK + Oxidation (M)	1645.83275	+2	60.83	Q91VD9
	IASQVAALDLGYKPGVEAIR	2070.14926	+2;+3	97.68	Q91VD9
	VMNILHR + Oxidation (M)	897.48711	+2	43.11	Q91VD9
	HSFCEVLK	1007.45796	+2	50.18	Q91VD9
	DFYMTDSISR + Oxidation (M)	1249.53088	+2	42.9	Q91VD9
	MLFLLGADGGCITR	1511.72992	+2	53.48	Q91VD9
	VAGMLQNFEGNAVAAIAGGLVDAEALVALK + Oxidation (M)	2927.54868	+3	151.39	Q91VD9
	DFYMTDSISR	1233.53504	+2	43.04	Q91VD9
	YDDIEETNYFQQASELAK	2162.96308	+2	73.34	Q91VD9
	GNDMQVGTYIEK	1353.62462	+2	52.98	Q91VD9
	ILQDIASGR	971.54184	+2	60.48	Q91VD9
	GWNILTNSEK	1160.5835	+2	48.88	Q91VD9
	MLFLLGADGGCITR + Oxidation (M)	1527.72368	+2	45.66	Q91VD9
O55143	Sarcoplasmic/endoplasmic reticulum calcium ATPase 2	Atp2a2	1670.0	41	38.79
	MFILDK	765.41011	+2	45.38	O55143
	GAPEGVIDR	912.46573	+2	57.99	O55143; Q8R429
	EFTLEFSR	1027.49918	+2	51.87	O55143; Q8R429
	HTDPVPDPR	1032.49999	+2	46.81	O55143; Q8R429
	MNVFDTELK + Oxidation (M)	1111.52295	+2	60.75	O55143
	LDEFGEQLSK	1164.56815	+2	62.75	O55143; Q8R429
	EFDELSPSAQR	1277.58979	+2	56.85	O55143
	SEIGIAMGSGTAVAK + Oxidation (M)	1406.70878	+2	61.14	O55143
	IGIFGQDEDVTSK	1407.68973	+2	87.41	O55143
	TGTLTTNQMSVCR	1456.64852	+2	80.08	O55143
	ISLPVILMDETLK	1470.8377	+2	87.56	O55143
	TGTLTTNQMSVCR + Oxidation (M)	1472.6426	+2	66.39	O55143
	IRDEMVATEQER	1475.70441	+2;+3	84.73	O55143
	ISLPVILMDETLK + Oxidation (M)	1486.83185	+2	75.08	O55143
	IRDEMVATEQER + Oxidation (M)	1491.69993	+2;+3	71.3	O55143
	DIVPGDIVEIAVGDK	1538.8209	+2;+3	112.81	O55143
	VDQSILTGESVSVIK	1573.85695	+2	71.96	O55143; Q8R429
	VGEATETALTCLVEK	1608.77385	+2	105.52	O55143
	TASEMVLADDNFSTIVAAVEEGR	2424.14754	+2;+3	173.03	O55143; Q8R429
	TASEMVLADDNFSTIVAAVEEGR + Oxidation (M)	2440.14238	+2;+3	188.32	O55143; Q8R429
	TVEEVLGHFGVNESTGLSLEQVK	2471.25522	+3	87.53	O55143
	IVEFLQSFDEITAMTGDGVNDAPALK	2780.35719	+2;+3	108.85	O55143
	IVEFLQSFDEITAMTGDGVNDAPALK + Oxidation (M)	2796.35369	+3	86.67	O55143
	EWGSGSDTLR	1106.5004	+2	56.33	O55143
	CLALATHDNPLK	1340.65843	+2	61.58	O55143
	EEMHLEDSANFIK	1561.70429	+2	42.2	O55143
	NAENAIEALKEYEPEMGK	2034.95817	+3	58.56	O55143; Q8R429
	DIVPGDIVEIAVGDKVPADIR	2190.19162	+2;+3	90.0	O55143
	VEGDTCSLNEFSITGSTYAPIGEVQK	2790.27474	+2;+3	66.92	O55143
	VIMITGDNK	989.52287	+2	56.71	O55143; Q8R429
	NMLFSGTNIAAGK + Oxidation (M)	1338.65811	+2	65.11	O55143; Q8R429
	GTAVAICR	835.40457	+2	49.31	O55143
	KEFTLEFSR	1155.5931	+2;+3	51.74	O55143; Q8R429
	VSFYQLSHFLQCK	1644.78142	+3	61.72	O55143
	WGSNELPAEEGK	1315.60507	+2	78.5	O55143
	NMLFSGTNIAAGK	1322.66608	+2	56.9	O55143; Q8R429
	SLPSVETLGCTSVICSDK	1929.85662	+2	68.19	O55143
	NAENAIEALK	1071.55725	+2	55.9	O55143; Q8R429
	REEMHLEDSANFIK	1717.81259	+2	45.26	O55143
	DEMVATEQER	1206.52065	+2	70.25	O55143
	EEMHLEDSANFIK + Oxidation (M)	1577.70538	+3	40.68	O55143
Q8R429	Sarcoplasmic/endoplasmic reticulum calcium ATPase 1	Atp2a1	565.0	14	12.17
	GAPEGVIDR	912.46573	+2	57.99	O55143; Q8R429
	EFTLEFSR	1027.49918	+2	51.87	O55143; Q8R429
	HTDPVPDPR	1032.49999	+2	46.81	O55143; Q8R429
	LDEFGEQLSK	1164.56815	+2	62.75	O55143; Q8R429
	VDQSILTGESVSVIK	1573.85695	+2	71.96	O55143; Q8R429
	TASEMVLADDNFSTIVAAVEEGR	2424.14754	+2;+3	173.03	O55143; Q8R429
	TASEMVLADDNFSTIVAAVEEGR + Oxidation (M)	2440.14238	+2;+3	188.32	O55143; Q8R429
	MFIIDK	765.41011	+2	45.38	Q8R429
	NAENAIEALKEYEPEMGK	2034.95817	+3	58.56	O55143; Q8R429
	VIMITGDNK	989.52287	+2	56.71	O55143; Q8R429
	NMLFSGTNIAAGK + Oxidation (M)	1338.65811	+2	65.11	O55143; Q8R429
	KEFTLEFSR	1155.5931	+2;+3	51.74	O55143; Q8R429
	NMLFSGTNIAAGK	1322.66608	+2	56.9	O55143; Q8R429
	NAENAIEALK	1071.55725	+2	55.9	O55143; Q8R429
P16460	Argininosuccinate synthase	Ass1	2398.0	30	66.26
	IDIVENR	857.46166	+2	68.85	P16460
	EDFEEAR	894.37298	+1;+2	53.59	P16460
	VFIEDVSK	935.49759	+2	77.51	P16460
	MPEFYNR	955.42317	+2	63.65	P16460
	MPEFYNR + Oxidation (M)	971.41778	+2	47.94	P16460
	NDLMEYAK	982.44427	+1;+2	53.19	P16460
	NQAPPGLYTK	1087.56754	+2	59.39	P16460
	APNSPDVLEIEFK	1457.74209	+2	114.04	P16460
	FELTCYSLAPQIK	1557.75738	+2	74.0	P16460
	EQGYDVIAYLANIGQK	1780.90026	+2;+3	96.99	P16460
	TTSLELFMYLNEVAGK + Oxidation (M)	1830.90781	+2;+3	100.2	P16460
	EFVEEFIWPAVQSSALYEDR	2414.14318	+2;+3	138.5	P16460
	SPWSMDENLMHISYEAGILENPK	2660.22529	+2;+3	112.72	P16460
	SPWSMDENLMHISYEAGILENPK + Oxidation (M)	2676.22077	+2;+3	114.29	P16460
	SPWSMDENLMHISYEAGILENPK + Oxidation (M)	2676.2215	+2;+3	107.07	P16460
	SPWSMDENLMHISYEAGILENPK + 2 Oxidation (M)	2692.21536	+2;+3	93.95	P16460
	VQVSVFK	805.47052	+2	43.6	P16460
	GQVYILGR	904.51398	+2	54.32	P16460
	YVSHGATGK	918.45717	+2;+3	80.75	P16460
	QHGIPIPVTPK	1185.68854	+2;+3	53.89	P16460
	GRNDLMEYAK + Oxidation (M)	1211.56181	+2	48.6	P16460
	GRNDLMEYAK	1195.56738	+2	66.87	P16460
	APNSPDVLEIEFKK	1585.83721	+2;+3	85.96	P16460
	TTSLELFMYLNEVAGK	1814.91287	+2;+3	68.07	P16460
	FAELVYTGFWHSPECEFVR	2362.05341	+2;+3	95.98	P16460
	GIYETPAGTILYHAHLDIEAFTMDR	2833.37628	+3;+4	90.76	P16460
	ESPLSLYNEELVSMNVQGDYEPIDATGFININSLR + Oxidation (M)	3942.8851	+3	72.91	P16460
	RQVEIAQR	998.56337	+2	50.03	P16460
	GIYETPAGTILYHAHLDIEAFTMDR + Oxidation (M)	2849.37014	+4	61.22	P16460
	ESPLSLYNEELVSMNVQGDYEPIDATGFININSLR	3926.88816	+3	48.67	P16460
Q99JY0	Trifunctional enzyme subunit beta, mitochondrial	Hadhb	3157.0	27	53.26
	VGSPPLEK	825.46047	+2	60.57	Q99JY0
	LVMAAANR	844.45948	+2	54.95	Q99JY0
	LAAAFAVSR	904.51268	+2	55.08	Q99JY0
	AALSGLLHR	936.55128	+2;+3	82.08	Q99JY0
	NIVVVEGVR	983.57751	+2	48.3	Q99JY0
	EAALGAGFSDK	1064.51482	+2	77.81	Q99JY0
	DLMPHDLAR	1066.52418	+2;+3	61.78	Q99JY0
	MEQDEYALR	1153.50848	+2	70.74	Q99JY0
	MEQDEYALR + Oxidation (M)	1169.50368	+2	67.64	Q99JY0
	DFIYVSQDPK	1210.58849	+2	62.95	Q99JY0
	IPFLLSGTSYK	1224.67735	+2	80.81	Q99JY0
	AQDEGHLSDIVPFK	1554.76904	+2	92.33	Q99JY0
	AMDSDWFAQNYMGR + Oxidation (M)	1706.68284	+2	103.28	Q99JY0
	AMDSDWFAQNYMGR + Oxidation (M)	1706.68299	+2	73.4	Q99JY0
	AMDSDWFAQNYMGR + 2 Oxidation (M)	1722.67711	+2	93.28	Q99JY0
	DVVDYIIFGTVIQEVK	1836.98863	+2;+3	120.63	Q99JY0
	LNFLSPELPAVAEFSTNETMGHSADR	2832.34015	+2;+3	153.15	Q99JY0
	LNFLSPELPAVAEFSTNETMGHSADR + Oxidation (M)	2848.33551	+3	93.75	Q99JY0
	ALAMGYKPK	977.53824	+3	48.45	Q99JY0
	AMDSDWFAQNYMGR	1690.68767	+2	90.74	Q99JY0
[truncated: 17,622 more rows]

## Sheet: S2-2 (initial)
Supplemental Table S2, sheet 2. Mass spectrometry intensities of S-palmitoylated proteins identified by ABE procedure in the murine liver membrane fraction at 12 weeks. Mice were fed RD or HPD diet for 12 weeks and sacrificed, their livers isolated and proteins of the membrane fraction were treated or not with hydroxylamine (HA+ and HA-, respectively) followed by tagging with HPDP-biotin (the ABE…
UniProt accession number	iTRAQ [HPD/RD protein ratio]	UniProt protein name	1RD HA+			1RD HA-			2RD HA+			2RD HA-			3RD HA+			3RD HA-			1HPD HA+			1HPD HA-			2HPD HA+			2HPD HA-			3HPD HA+			3HPD HA-
	iTRAQ		protein intensity	peptide_number	cluster_number	protein intensity	peptide_number	cluster_number	protein intensity	peptide_number	cluster_number	protein intensity	peptide_number	cluster_number	protein intensity	peptide_number	cluster_number	protein intensity	peptide_number	cluster_number	protein intensity	peptide_number	cluster_number	protein intensity	peptide_number	cluster_number	protein intensity	peptide_number	cluster_number	protein intensity	peptide_number	cluster_number	protein intensity	peptide_number	cluster_number	protein intensity	peptide_number	cluster_number		Total: 2000 proteins
Q9D6Y9	0.95	1,4-alpha-glucan-branching enzyme	1.13806e+06	5	1369	148969	2	1369	293226	5	1369	43097.4	4	1369	429893	3	1369	38763.3	2	1369	297586	3	1382	247905	5	1382	372017	4	1382	80496.8	2	1382	560382	3	1382	119518	2	1382
O08810	0.94	116 kDa U5 small nuclear ribonucleoprotein component	1.00884e+06	12	1494	978578	15	1494	2.5294e+06	15	1494	1.00913e+06	15	1494	2.93761e+06	15	1494	942770	16	1494	1.50033e+06	13	1506	983320	14	1506	1.8304e+06	11	1506	879388	16	1506	1.42827e+06	13	1506	777770	10	1506
Q9CQV8	0.85	14-3-3 protein beta/alpha	254836	4	990	404317	5	990	437012	4	990	615190	6	990	385662	4	990	317511	4	990	530403	6	1029	306013	5	1029	745343	5	1029	513546	5	1029	838082	4	1029	553420	6	1029
P62259	0.86	14-3-3 protein epsilon	2.05496e+06	5	1806	389655	3	1806	3.03471e+06	5	1806	930797	6	1806	2.61129e+06	5	1806	669734	5	1806	2.21186e+06	4	604	566583	5	604	1.91911e+06	3	604	659505	5	604	2.41769e+06	5	604	518173	4	604
P68510	0.96	14-3-3 protein eta	4.08477e+07	4	1040	1.35872e+07	4	1040	1.09718e+07	3	1040	1.04283e+07	4	1040	1.89553e+07	3	1040	5.49628e+06	3	1040	8.32112e+06	3	1077	1.37204e+07	4	1077	8.63161e+06	3	1077	1.03617e+07	3	1077	8.83364e+06	4	1077	8.2222e+06	3	1077
P61982	0.97	14-3-3 protein gamma	992527	3	775	735174	3	775	2.70956e+06	4	775	426688	3	775	3.17814e+06	5	775	1.68997e+06	4	775	1313360	4	1218	702060	4	1218	2.82225e+06	4	1218	461798	3	1218	2628086	4	1218	428344	3	1218
O70456	0.97	14-3-3 protein sigma	992527	3	775	735174	3	775	2.70956e+06	4	775	426688	3	775	3.17814e+06	5	775	1.68997e+06	4	775	129146	1	75	0	0	75	0	0	75	1610.6	1	75	46135.8	1	75	0	0	75
P68254	0.85	14-3-3 protein theta	3.64913e+06	6	597	747223	5	597	3.38899e+06	6	597	1.89094e+06	6	597	3.23748e+06	6	597	2.61135e+06	6	597	3214610	6	655	2.33474e+06	6	655	3.71286e+06	6	655	2.86506e+06	6	655	3.15542e+06	6	655	2.41798e+06	5	655
P63101	0.95	14-3-3 protein zeta/delta	4.18186e+06	7	1491	1.80107e+06	7	1491	3.20463e+06	6	1491	2.84289e+06	8	1491	5305410	7	1491	2.47601e+06	8	1491	3.94157e+06	7	1502	1.70454e+06	7	1502	4.46242e+06	6	1502	2.68416e+06	8	1502	3.26965e+06	7	1502	955192	6	1502
Q8VCR2	0.92	17-beta-hydroxysteroid dehydrogenase 13	12621341	11	280	8.34471e+06	12	280	1.45972e+07	12	280	4710649	12	280	1.12418e+07	11	280	2.82842e+06	12	280	9.46093e+06	11	267	4.52819e+06	10	267	1.2043e+07	8	267	3.22182e+06	10	267	2.33855e+07	11	267	3.76707e+06	12	267
Q9R092	1	17-beta-hydroxysteroid dehydrogenase type 6	1.14516e+06	6	652	3.50925e+06	7	652	1.16983e+06	8	652	2.29406e+06	6	652	1.86022e+06	8	652	192923	4	652	949561	8	709	1.15755e+06	6	709	1.92051e+06	6	709	815148	6	709	1.65599e+06	8	709	598982	5	709
Q8K3K7	1.06	1-acyl-sn-glycerol-3-phosphate acyltransferase beta	3423133	7	1762	1138358	6	1762	3.66797e+06	7	1762	842689	7	1762	2.9006e+06	8	1762	490879	6	1762	4.13782e+06	7	427	3.44647e+06	8	427	4.33323e+06	8	427	1.00728e+06	10	427	3.57469e+06	8	427	957650	7	427
Q9D517	1.12	1-acyl-sn-glycerol-3-phosphate acyltransferase gamma	3.99941e+06	6	292	4.26047e+06	6	292	1.91953e+07	7	292	2.34379e+06	7	292	3504147	7	292	782938	7	292	6.33479e+06	7	202	3.0858e+06	8	202	23746258	6	202	1.46259e+06	8	202	1.11723e+07	8	202	1.0632e+06	6	202
Q9CQ62	1.15	2,4-dienoyl-CoA reductase, mitochondrial	8.57596e+06	8	1356	3.06652e+06	9	1356	6.66961e+06	10	1356	1.50103e+06	11	1356	5.43495e+06	10	1356	3.20378e+06	11	1356	8.33469e+06	8	1371	3.30866e+06	11	1371	8.68311e+06	8	1371	2.35735e+06	9	1371	8.93442e+06	9	1371	2.03267e+06	9	1371
Q9JKJ9	nd	24-hydroxycholesterol 7-alpha-hydroxylase	56833.5	2	1000	35817.1	1	1000	96409.4	2	1000	4597.7	1	1000	8822.3	1	1000	9094.7	1	1000	0	0	0	0	0	0	0	0	0	0	0	0	0	0	0	0	0	0
Q60991	0.91	25-hydroxycholesterol 7-alpha-hydroxylase	9.3365e+06	16	1359	6.2005e+06	16	1359	2.27744e+07	20	1359	9.82742e+06	19	1359	1.83365e+07	19	1359	2.36435e+06	17	1359	1.55904e+07	15	1373	2.61308e+06	14	1373	1.89227e+07	14	1373	1.84925e+06	14	1373	9.08299e+06	15	1373	882300	12	1373
Q8VI94	0.95	2'-5'-oligoadenylate synthase-like protein 1	1166500	6	1658	750950	5	1658	1182508	6	1658	206380	3	1658	1026855	6	1658	688674	5	1658	2.0291e+06	6	1662	419783	5	1662	2.13683e+06	5	1662	375372	5	1662	1917831	6	1662	2.58541e+06	6	1662
Q3TXS7	1.05	26S proteasome non-ATPase regulatory subunit 1	3.93529e+06	15	1691	7.50841e+06	24	1691	1.86297e+07	21	1691	3.04748e+06	23	1691	3.34119e+06	13	1691	4320160	22	1691	3.53562e+06	14	1694	3.79702e+06	22	1694	3.81404e+06	14	1694	2.75256e+06	22	1694	1.81407e+07	20	1694	2.5427e+06	17	1694
Q8BG32	1.04	26S proteasome non-ATPase regulatory subunit 11	1.17054e+06	8	1614	1.52982e+06	8	1614	1.34667e+06	9	1614	693964	10	1614	3.2314e+06	9	1614	680598	11	1614	1019681	8	1618	876426	9	1618	935384	7	1618	735759	9	1618	959065	6	1618	670965	9	1618
Q9D8W5	0.86	26S proteasome non-ATPase regulatory subunit 12	3.54669e+06	14	641	3449157	16	641	5.31678e+06	16	641	3.47717e+06	16	641	5770085	14	641	4.0648e+06	18	641	5.74067e+06	16	700	5.64661e+06	17	700	1.03187e+07	17	700	3.70697e+06	16	700	2.58461e+06	14	700	3.41109e+06	13	700
Q9WVJ2	0.98	26S proteasome non-ATPase regulatory subunit 13	9.05099e+06	14	1823	1.48355e+06	13	1823	4.03654e+06	13	1823	940148	14	1823	4.67881e+06	12	1823	1.18481e+06	11	1823	1.54876e+06	11	1808	1.28925e+06	13	1808	8.55026e+06	12	1808	838633	11	1808	1.01028e+07	11	1808	702524	11	1808
O35593	1.04	26S proteasome non-ATPase regulatory subunit 14	4.54906e+06	5	1041	1.26068e+06	6	1041	3.3135e+06	6	1041	1041642	5	1041	1.61354e+06	5	1041	442659	6	1041	2.82631e+06	5	1078	1.43123e+06	5	1078	2.49949e+06	5	1078	250289	4	1078	6.78215e+06	5	1078	245599	2	1078
Q8VDM4	0.98	26S proteasome non-ATPase regulatory subunit 2	9.46017e+06	31	810	3.09129e+06	33	810	6.45223e+06	35	810	3.07598e+06	34	810	3601240	27	810	3.26599e+06	32	810	5.46878e+06	31	852	4.13999e+06	34	852	5456149	26	852	3.17311e+06	31	852	5.31954e+06	31	852	3.23784e+06	32	852
P14685	0.99	26S proteasome non-ATPase regulatory subunit 3	376602	3	1463	626047	5	1463	351754	4	1463	1.76342e+07	7	1463	393750	5	1463	270365	5	1463	252991	4	1476	680201	6	1476	323119	4	1476	1.1325e+07	6	1476	16134673	6	1476	1.21912e+06	4	1476
O35226	1.11	26S proteasome non-ATPase regulatory subunit 4	7550568	4	1551	1.36047e+06	3	1551	4.2801e+06	2	1551	1.25921e+06	3	1551	240720	1	1551	125373	1	1551	5.42635e+06	2	281	189284	2	281	4.5922e+06	2	281	170389	1	281	4.59734e+06	3	281	0	0	281
Q8BJY1	1	26S proteasome non-ATPase regulatory subunit 5	432149	5	1435	103317	4	1435	575790	6	1435	131608	3	1435	1.19598e+06	6	1435	95871	3	1435	270120	4	1447	68023	3	1447	250341	3	1447	32781.3	1	1447	379793	5	1447	107771	3	1447
Q99JI4	0.97	26S proteasome non-ATPase regulatory subunit 6	1.96643e+06	8	1711	552660	9	1711	2.44507e+06	8	1711	950182	11	1711	5.83184e+06	8	1711	922999	11	1711	1.64555e+06	7	1715	814942	9	1715	2.05449e+06	9	1715	784299	9	1715	2.91157e+06	9	1715	541362	8	1715
P26516	1.07	26S proteasome non-ATPase regulatory subunit 7	1.31933e+06	2	853	98920.4	3	853	48236.7	2	853	69975.6	3	853	247239	2	853	147131	3	853	40062.5	1	895	141100	3	895	23004.2	1	895	66511.7	3	895	5741.5	1	895	82225.8	3	895
Q9CX56	1.02	26S proteasome non-ATPase regulatory subunit 8	236949	3	1116	114390	3	1116	306048	3	1116	93745.3	2	1116	239690	3	1116	32041.4	3	1116	411965	4	1146	34223.4	2	1146	67329.8	2	1146	30686.4	2	1146	213386	2	1146	78935.2	3	1146
P62334	0.99	26S proteasome regulatory subunit 10B	3747060	12	1692	1.73842e+06	10	1692	4.28587e+06	13	1692	1.15963e+06	10	1692	2.69105e+06	10	1692	2.84963e+06	11	1692	2.84299e+06	12	1695	1.80871e+06	12	1695	2.49587e+06	8	1695	1.65992e+06	12	1695	2.73549e+06	13	1695	5.5532e+06	7	1695
P62192	0.97	26S proteasome regulatory subunit 4	2.68333e+06	10	1700	363460	8	1700	2.62718e+06	12	1700	564489	7	1700	2.81764e+06	10	1700	605968	8	1700	2249923	10	1704	637530	6	1704	2.72506e+06	11	1704	577952	9	1704	2.4911e+06	11	1704	596557	6	1704
O88685	1.05	26S proteasome regulatory subunit 6A	3860039	12	1065	1.5354e+06	11	1065	2.88047e+06	10	1065	1.41132e+06	13	1065	2.92551e+06	10	1065	1.40958e+06	12	1065	3.16907e+06	12	1100	1.9181e+06	14	1100	3.23059e+06	11	1100	1.65822e+06	13	1100	4.80038e+06	12	1100	2.3218e+06	12	1100
P54775	1.03	26S proteasome regulatory subunit 6B	2.33828e+06	7	2021	776643	9	2021	2.95754e+06	8	2021	784108	11	2021	2.57026e+06	10	2021	1.11525e+06	10	2021	5.10216e+06	9	1994	792316	11	1994	3.24721e+06	7	1994	5.20017e+06	12	1994	4.65747e+06	9	1994	359747	8	1994
P46471	1.01	26S proteasome regulatory subunit 7	1.57053e+07	15	1626	3.98384e+06	20	1626	1.8515e+07	17	1626	8.03702e+06	21	1626	1.41585e+07	18	1626	7.46659e+06	21	1626	1.43924e+07	17	1629	9.7294e+06	21	1629	1.44767e+07	16	1629	9.09347e+06	23	1629	2.02921e+07	20	1629	8.1542e+06	17	1629
P62196	1.02	26S proteasome regulatory subunit 8	1.39171e+07	14	1663	2.67357e+06	14	1663	4.34293e+06	18	1663	3245775	15	1663	6.1198e+06	15	1663	845272	13	1663	4.85488e+06	18	1667	1.30467e+06	14	1667	7.83823e+06	12	1667	3.02123e+06	13	1667	3.76853e+06	17	1667	1.41297e+06	15	1667
Q99N84	1.01	28S ribosomal protein S18b, mitochondrial	314034	2	1751	75784.7	2	1751	970061	3	1751	45642.1	3	1751	141059	3	1751	19594	2	1751	411446	3	1753	191350	3	1753	128361	3	1753	35428	2	1753	294779	2	1753	38807.5	2	1753
Q924T2	0.76	28S ribosomal protein S2, mitochondrial	207719	1	1133	324038	3	1133	499322	2	1133	205218	2	1133	54085	2	1133	198476	2	1133	150332	2	1161	125361	2	1161	210013	2	1161	154523	2	1161	171677	2	1161	169933	2	1161
Q9CQV5	nd	28S ribosomal protein S24, mitochondrial	1.71241e+06	2	1509	2562.8	1	1509	865638	2	1509	155497	2	1509	1.2251e+06	2	1509	263514	2	1509	1.72663e+06	2	1517	0	0	1517	1.42838e+06	2	1517	144861	1	1517	1.3484e+06	2	1517	151783	2	1517
Q8BK72	0.89	28S ribosomal protein S27, mitochondrial	1.28656e+06	2	1262	0	0	1262	357468	2	1262	88903.6	2	1262	1.20852e+06	2	1262	266376	3	1262	1.36106e+06	2	1284	353636	2	1284	1.60241e+06	2	1284	186594	2	1284	1.11699e+06	3	1284	98351.1	2	1284
Q9ER88	1.04	28S ribosomal protein S29, mitochondrial	910478	6	779	812277	9	779	1.44906e+06	7	779	295300	9	779	1.13579e+06	8	779	220866	8	779	872544	7	820	254040	8	820	535757	4	820	324206	9	820	5.21134e+06	10	820	71732.9	5	820
Q9D0G0	0.94	28S ribosomal protein S30, mitochondrial	5.16348e+06	8	1895	228986	6	1895	5.20619e+06	8	1895	1.32424e+06	6	1895	6121598	6	1895	73644.5	3	1895	3.34727e+06	8	1880	391971	2	1880	5.25286e+06	8	1880	162985	5	1880	5.05647e+06	8	1880	189592	2	1880
Q8BJZ4	0.9	28S ribosomal protein S35, mitochondrial	1.18855e+06	5	645	212271	3	645	1.35886e+06	5	645	147988	4	645	1.2737e+06	6	645	234058	5	645	949657	4	703	224366	4	703	807036	4	703	452650	5	703	1.41776e+06	6	703	218315	3	703
Q9D7N3	1.04	28S ribosomal protein S9, mitochondrial	306044	2	1226	45322.6	2	1226	1.38082e+06	3	1226	16647.6	2	1226	1.13763e+06	3	1226	5639.5	2	1226	0	0	0	0	0	0	0	0	0	0	0	0	0	0	0	0	0	0
O88986	0.9	2-amino-3-ketobutyrate coenzyme A ligase, mitochondrial	2.67923e+06	8	1645	2.54515e+06	8	1645	3247774	7	1645	857516	7	1645	1.64683e+06	5	1645	418335	6	1645	3.66953e+06	8	1651	1.21707e+06	7	1651	2.69698e+06	5	1651	336742	5	1651	3.12182e+06	7	1651	944689	6	1651
Q8BH00	0.99	2-aminomuconic semialdehyde dehydrogenase	1.2462e+07	20	1319	6.42646e+06	16	1319	1.08625e+07	22	1319	2.33812e+06	15	1319	1.05699e+07	18	1319	3.03768e+06	20	1319	1.14519e+07	19	1336	5.93212e+06	18	1336	9.97164e+06	17	1336	3651978	17	1336	1.38423e+07	22	1336	4.52311e+06	13	1336
Q9QXE0	1.18	2-hydroxyacyl-CoA lyase 1	1.09201e+07	24	690	4.0998e+06	23	690	5.51019e+06	22	690	2.75252e+06	23	690	6952988	21	690	2.9424e+06	22	690	1.4809e+07	21	741	6.61715e+06	21	741	1.58881e+07	20	741	4.30541e+06	23	741	1.04915e+07	21	741	3.77403e+06	22	741
P52760	0.98	2-iminobutanoate/2-iminopropanoate deaminase	540435	1	175	405193	2	175	0	0	175	350730	1	175	1.2999e+07	2	175	193203	1	175	0	0	0	0	0	0	0	0	0	0	0	0	0	0	0	0	0	0
Q60597	1.02	2-oxoglutarate dehydrogenase, mitochondrial	14966711	34	1884	8.05216e+06	42	1884	8.13922e+06	33	1884	4.3214e+06	41	1884	1.40406e+07	38	1884	4.65348e+06	39	1884	1.32619e+07	31	1866	7.52979e+06	42	1866	1.19875e+07	31	1866	4.71478e+06	40	1866	1.38864e+07	38	1866	3.95819e+06	36	1866
P50136	1.01	2-oxoisovalerate dehydrogenase subunit alpha, mitochondrial	1.27374e+07	18	1911	2.33185e+06	13	1911	1.22397e+07	20	1911	2901221	17	1911	7.55509e+06	17	1911	2.35078e+06	14	1911	9776567	16	1895	3179037	16	1895	10994916	17	1895	2.58892e+06	15	1895	1.10619e+07	18	1895	2.25946e+06	12	1895
Q6P3A8	0.97	2-oxoisovalerate dehydrogenase subunit beta, mitochondrial	8.96947e+06	12	784	1.95563e+06	12	784	7.29782e+06	12	784	1.93404e+06	12	784	6000248	12	784	1245099	12	784	9.86711e+06	13	419	2.64958e+06	14	419	9.82112e+06	13	419	1.24008e+06	10	419	9148877	13	419	1.54591e+06	8	419
Q9EQC1	1.05	3 beta-hydroxysteroid dehydrogenase type 7	2.96866e+06	6	1831	570598	5	1831	2.1574e+06	5	1831	882844	7	1831	1.45961e+06	4	1831	724664	6	1831	3.71473e+06	8	579	670218	6	579	3.76194e+06	7	579	138156	3	579	4.0387e+06	7	579	337619	5	579
P24815	1.08	3 beta-hydroxysteroid dehydrogenase/Delta 5-->4-isomerase type 1	2.30789e+06	2	1431	1.18167e+06	2	1431	2.57013e+06	2	1431	489365	1	1431	1677691	2	1431	404700	2	1431	660276	1	1443	438696	1	1443	1130194	2	1443	852422	2	1443	2.32921e+06	2	1443	417381	1	1443
P26150	0.95	3 beta-hydroxysteroid dehydrogenase/Delta 5-->4-isomerase type 3	1.12719e+07	8	1048	3.21436e+06	8	1048	10042306	10	1048	3.21151e+06	9	1048	9.30244e+06	9	1048	2.09994e+06	10	1048	9.34688e+06	9	343	2.02149e+06	9	343	8.63328e+06	10	343	1.66747e+06	6	343	1.07859e+07	10	343	1.42533e+06	7	343
Q9Z0S1	1.02	3'(2'),5'-bisphosphate nucleotidase 1	460679	3	802	84225.8	2	802	171912	2	802	83334.9	2	802	194444	3	802	45965.2	2	802	1.17552e+06	3	466	147804	2	466	1.11743e+06	2	466	75291.4	2	466	607615	2	466	120784	1	466
Q3TBW2	0.95	39S ribosomal protein L10, mitochondrial	1.22329e+06	4	327	563022	3	327	933407	4	327	79196.1	3	327	551452	4	327	56983.6	3	327	899883	5	1739	89736.6	3	1739	1212753	4	1739	32025.1	3	1739	930403	4	1739	6646.9	2	1739
Q9CPR5	1.02	39S ribosomal protein L15, mitochondrial	696071	5	1939	681106	3	1939	838656	5	1939	367173	3	1939	571007	5	1939	364257	3	1939	1.40035e+06	5	1916	435286	1	1916	626188	4	1916	395211	4	1916	369272	3	1916	178424	3	1916
Q921S7	1.02	39S ribosomal protein L37, mitochondrial	1.5525e+06	7	785	401093	6	785	2.61246e+06	9	785	400699	6	785	2.76607e+06	8	785	391094	6	785	869421	7	827	252266	6	827	758610	6	827	314036	6	827	1.94337e+06	7	827	216307	5	827
Q8K2M0	0.97	39S ribosomal protein L38, mitochondrial	534274	2	1328	364171	2	1328	427786	2	1328	1.35971e+06	3	1328	275919	2	1328	362348	2	1328	272554	2	1344	146733	2	1344	341128	2	1344	236246	2	1344	179243	2	1344	151717	2	1344
Q9JKF7	0.95	39S ribosomal protein L39, mitochondrial	1.26077e+06	5	1776	169096	2	1776	5.29933e+06	5	1776	134032	3	1776	7505905	5	1776	287251	4	1776	2265496	4	1773	267154	4	1773	7.86577e+06	5	1773	4.08728e+06	5	1773	4.74189e+06	5	1773	365177	4	1773
Q9CY73	0.83	39S ribosomal protein L44, mitochondrial	1.38886e+06	3	1105	45333.4	1	1105	164894	3	1105	106893	2	1105	671000	2	1105	94072.1	2	1105	363699	2	354	44751.4	2	354	779850	2	354	58776.3	2	354	837799	2	354	59046	2	354
Q9D0Q7	1.04	39S ribosomal protein L45, mitochondrial	268589	2	1338	24140.2	1	1338	182172	2	1338	81922.2	2	1338	242747	2	1338	35352.4	1	1338	44342.5	2	1353	72646.6	2	1353	130743	2	1353	67406.9	2	1353	111101	2	1353	47314.5	1	1353
Q9EQI8	1.05	39S ribosomal protein L46, mitochondrial	2.2525e+06	4	549	955564	4	549	806092	3	549	165801	4	549	1640653	4	549	652336	4	549	638370	3	1015	789042	3	1015	1.83921e+06	4	1015	1.05441e+06	3	1015	3.09083e+06	3	1015	1.11331e+06	4	1015
Q9CZ83	1.03	39S ribosomal protein L55, mitochondrial	887449	4	1071	94241	2	1071	620494	4	1071	105739	3	1071	246992	3	1071	2661.5	1	1071	384762	4	1106	1065.1	1	1106	273154	4	1106	16095.9	1	1106	219885	4	1106	11574.7	1	1106
P70245	1.09	3-beta-hydroxysteroid-Delta(8),Delta(7)-isomerase	390219	2	1968	267484	1	1968	3.49621e+06	3	1968	0	0	1968	24844.4	1	1968	456133	2	1968	2.56221e+06	3	1940	231955	1	1940	2813669	2	1940	154893	1	1940	506686	1	1940	368758	2	1940
O08756	1.16	3-hydroxyacyl-CoA dehydrogenase type-2	5111588	7	726	1.10449e+06	6	726	2.9323e+06	7	726	519479	5	726	2.89504e+06	7	726	604781	5	726	8.99714e+06	8	774	2.48539e+06	7	774	7.31447e+06	7	774	1.95975e+06	7	774	6.27706e+06	8	774	1.27191e+06	7	774
Q78JT3	0.9	3-hydroxyanthranilate 3,4-dioxygenase	3.23019e+06	6	438	204820	6	438	2.82521e+06	6	438	958228	7	438	1.89192e+06	5	438	836679	7	438	2.01037e+06	5	548	372386	6	548	1.19546e+07	6	548	204112	5	548	2.2519e+06	5	548	2618122	5	548
Q99L13	1.07	3-hydroxyisobutyrate dehydrogenase, mitochondrial	4518760	11	966	554136	7	966	2.04241e+06	11	966	593651	7	966	4845842	8	966	738004	8	966	6.02632e+06	11	1005	1.35505e+06	9	1005	4.33674e+06	10	1005	933836	9	1005	5.31238e+06	12	1005	736120	5	1005
Q8QZS1	1.01	3-hydroxyisobutyryl-CoA hydrolase, mitochondrial	1.6297e+06	7	512	409508	6	512	998771	5	512	185334	3	512	1.34e+06	4	512	328183	3	512	1.59864e+06	5	1978	923162	6	1978	1.6663e+06	7	1978	631650	4	1978	997281	5	1978	257686	3	1978
Q921H8	1.44	3-ketoacyl-CoA thiolase A, peroxisomal	1.46323e+07	12	697	1.56688e+06	8	697	6.20477e+06	11	697	500606	5	697	7227909	11	697	1.12861e+06	10	697	2.31132e+07	14	544	7.58807e+06	13	544	1.19343e+07	13	544	2.9435e+06	12	544	1.85543e+07	16	544	2.53308e+06	10	544
Q8VCH0	1.5	3-ketoacyl-CoA thiolase B, peroxisomal	1.67871e+07	10	602	3.09549e+06	9	602	4.24143e+06	7	602	742064	8	602	5.30425e+06	9	602	1.45681e+06	7	602	6.82861e+07	12	660	2.04616e+07	13	660	8.66321e+06	7	660	4611039	9	660	2.43821e+07	13	660	2.79108e+06	8	660
Q8BWT1	1.13	3-ketoacyl-CoA thiolase, mitochondrial	2.22114e+08	42	157	3.91156e+07	36	157	1.62095e+08	43	157	2.41592e+07	35	157	1.6e+08	40	157	3.11514e+07	34	157	2.15608e+08	39	141	4.58799e+07	37	141	1.87594e+08	39	141	3.58269e+07	35	141	233596614	44	141	34987751	36	141
O88736	0.95	3-keto-steroid reductase	1.73946e+06	5	2017	760978	7	2017	1.72947e+06	6	2017	629602	7	2017	1.06304e+06	6	2017	345867	6	2017	1.56425e+06	7	1990	582468	4	1990	2.71763e+06	7	1990	331306	6	1990	1.28921e+06	7	1990	671291	5	1990
Q99J99	1.06	3-mercaptopyruvate sulfurtransferase	1.40485e+06	5	1374	700524	5	1374	1.33272e+06	7	1374	432721	5	1374	2.15066e+06	5	1374	338709	6	1374	2.34671e+06	5	1386	597282	8	1386	1.26039e+06	4	1386	759478	6	1386	1.83398e+06	5	1386	386377	5	1386
Q68FF9	nd	3-oxo-5-alpha-steroid 4-dehydrogenase 1	73537.5	2	1948	28564.3	2	1948	208900	2	1948	15151.9	2	1948	148048	2	1948	24816.5	1	1948	49529.1	2	1922	23300.9	2	1922	66364.4	2	1922	131918	2	1922	4347.1	1	1922	10838	1	1922
Q9D404	1.14	3-oxoacyl-[acyl-carrier-protein] synthase, mitochondrial	4.90671e+06	9	250	302061	7	250	2.7177e+06	8	250	489824	7	250	1.99215e+06	8	250	322369	6	250	4.92026e+06	9	227	667786	7	227	2.72223e+06	8	227	503171	7	227	5.00701e+06	8	227	430563	6	227
P62281	0.97	40S ribosomal protein S11	1.59946e+07	9	312	1.75288e+06	8	312	1.42654e+07	9	312	2.59831e+06	10	312	1.0283e+07	9	312	1.72728e+06	9	312	1.08814e+07	9	289	2.17358e+06	10	289	1.07664e+07	8	289	2.22051e+06	8	289	1.36955e+07	9	289	1.23149e+06	9	289
P63323	0.82	40S ribosomal protein S12	949525	3	2044	340153	3	2044	986310	3	2044	368893	3	2044	1.07236e+06	3	2044	272397	2	2044	567608	3	2019	330853	3	2019	601699	3	2019	245074	2	2019	940741	3	2019	419351	3	2019
P62301	0.88	40S ribosomal protein S13	1.13383e+06	4	1093	250356	4	1093	351588	2	1093	225923	3	1093	732956	4	1093	106109	3	1093	538470	4	1125	717927	4	1125	765206	2	1125	81178.3	2	1125	522019	2	1125	223391	3	1125
P62264	1.07	40S ribosomal protein S14	10692917	6	451	849830	4	451	1.04705e+07	6	451	900956	4	451	6669218	4	451	976434	4	451	3.6826e+06	4	584	838394	4	584	7.15579e+06	5	584	1.10796e+06	4	584	10213500	5	584	1075280	5	584
P62245	0.96	40S ribosomal protein S15a	9.43562e+06	7	1856	1.59301e+06	6	1856	8973373	6	1856	2.64431e+06	8	1856	7.4115e+06	7	1856	752526	5	1856	5.88889e+06	5	432	2.15858e+06	8	432	9.32176e+06	7	432	1.23775e+06	6	432	4676728	7	432	2.02844e+06	6	432
P14131	0.83	40S ribosomal protein S16	17626827	10	301	2.68043e+06	8	301	1.97103e+07	10	301	3.96934e+06	10	301	9.89805e+06	9	301	3.4633e+06	9	301	1.37013e+07	9	280	3.17785e+06	9	280	1.66541e+07	9	280	2.77566e+06	8	280	1.35179e+07	10	280	3.18602e+06	8	280
P63276	0.98	40S ribosomal protein S17	6.98811e+06	12	361	1.58167e+06	9	361	8.93968e+06	11	361	1.88014e+06	10	361	1.35722e+07	12	361	2.22479e+06	9	361	6.08386e+06	11	1357	1.88042e+06	10	1357	6.38554e+06	12	1357	2.30267e+06	10	1357	5.1265e+06	13	1357	1.66394e+06	9	1357
P62270	0.99	40S ribosomal protein S18	3213868	3	261	50824.7	3	261	2.54174e+06	4	261	1.29735e+06	4	261	2.0824e+06	3	261	943946	2	261	2.43415e+06	2	2000	347149	3	2000	2.17666e+06	3	2000	1.08332e+06	2	2000	2.33021e+06	3	2000	1.06758e+06	2	2000
Q9CZX8	1.02	40S ribosomal protein S19	211006	2	2041	308188	1	2041	159649	1	2041	495400	2	2041	0	0	2041	359376	2	2041	0	0	2016	956360	3	2016	125714	1	2016	449913	2	2016	198978	1	2016	428057	3	2016
P25444	0.92	40S ribosomal protein S2	1.71169e+07	12	367	3.28898e+06	9	367	24749497	14	367	2.37083e+06	9	367	1.49905e+07	11	367	2.95258e+06	8	367	1.24981e+07	9	279	2.11312e+06	7	279	1.6489e+07	11	279	2.29039e+06	8	279	1.74533e+07	11	279	1.84427e+06	7	279
P60867	1.06	40S ribosomal protein S20	1.0818e+07	3	271	1.20186e+06	4	271	1.46544e+07	4	271	1.8788e+06	4	271	8.363e+06	4	271	1.98785e+06	4	271	8.49967e+06	4	314	1.26282e+06	4	314	9.26432e+06	4	314	1.84862e+06	4	314	1.33031e+07	4	314	1.44242e+06	4	314
Q9CQR2	1.02	40S ribosomal protein S21	585825	2	846	427357	2	846	1.14254e+06	2	846	346826	3	846	731058	2	846	445864	3	846	682021	3	886	519996	3	886	832330	3	886	438778	2	886	628990	3	886	417042	3	886
P62267	0.83	40S ribosomal protein S23	4.15243e+06	4	1971	271152	3	1971	5.82679e+06	4	1971	461082	2	1971	1.95846e+06	4	1971	430527	3	1971	2.31715e+06	4	1943	486783	4	1943	3888839	4	1943	578358	3	1943	5.6943e+06	4	1943	343694	2	1943
P62849	1.07	40S ribosomal protein S24	0	0	1117	135800	2	1117	33366.2	1	1117	9006.2	1	1117	452637	3	1117	170250	3	1117	143290	2	1147	50611.2	2	1147	163792	2	1147	203143	3	1147	1.13234e+06	1	1147	18014.9	1	1147
P62852	0.91	40S ribosomal protein S25	5.8821e+06	2	334	575392	2	334	4.00204e+06	2	334	914479	3	334	4.27073e+06	3	334	671358	2	334	3.00978e+06	3	295	1.2805e+06	3	295	6706528	2	295	816719	2	295	6.8917e+06	2	295	738726	2	295
P62855	0.94	40S ribosomal protein S26	7421372	2	308	731335	2	308	4.27729e+06	1	308	745330	2	308	1.2584e+06	2	308	404714	2	308	4.59174e+06	2	247	461448	2	247	6524088	2	247	76837.7	1	247	3.43796e+06	1	247	414116	2	247
Q6ZWY3	0.86	40S ribosomal protein S27-like	1.58941e+06	2	1500	109575	1	1500	1.4856e+06	2	1500	109499	1	1500	890860	2	1500	585715	2	1500	1.05922e+06	2	576	267663	2	576	1.27898e+06	2	576	677471	3	576	2.95003e+06	3	576	762332	2	576
P62858	1.2	40S ribosomal protein S28	4.50403e+06	5	548	1.23919e+06	5	548	6.48305e+06	5	548	1.10023e+06	5	548	5.45759e+06	4	548	1.4388e+06	5	548	3.17245e+06	4	832	1.08113e+06	5	832	2.17683e+06	5	832	1.17999e+06	4	832	4.94845e+06	5	832	1.42852e+06	5	832
P62908	0.93	40S ribosomal protein S3	2.82483e+07	17	319	7.91567e+06	16	319	3.2834e+07	17	319	9.40293e+06	18	319	2.66242e+07	18	319	9.28777e+06	17	319	17156067	18	399	8.05792e+06	18	399	2.36355e+07	17	399	8.35165e+06	16	399	30642369	17	399	8.16499e+06	17	399
P97351	1.02	40S ribosomal protein S3a	9.45823e+06	14	170	2.44169e+06	14	170	1.53098e+07	15	170	2.15085e+06	15	170	8.64723e+06	12	170	2.35983e+06	15	170	5.69118e+06	13	342	1.8079e+06	12	342	8.85864e+06	13	342	2.74223e+06	14	342	8.72579e+06	14	342	1.21767e+06	11	342
P62702	1.03	40S ribosomal protein S4, X isoform	1.64127e+07	18	226	3.15402e+06	18	226	18582204	18	226	3.7394e+06	18	226	1.43635e+07	16	226	3.52068e+06	15	226	1.18896e+07	18	396	3.62206e+06	18	396	16242311	18	396	3325873	16	396	1.78622e+07	20	396	6.46016e+06	13	396
P97461	0.97	40S ribosomal protein S5	3.88044e+06	4	247	796830	4	247	6.15085e+06	5	247	928224	5	247	4.57502e+06	5	247	672114	4	247	3.62667e+06	4	531	938471	4	531	2.21362e+06	2	531	753083	3	531	2.98151e+06	3	531	634073	4	531
P62754	0.96	40S ribosomal protein S6	1.05502e+07	7	359	4.79989e+06	6	359	9442273	7	359	5.13212e+06	6	359	1.37474e+07	7	359	1.8281e+06	6	359	7.10635e+06	7	496	3.40624e+06	7	496	9.96229e+06	8	496	3.30058e+06	8	496	9.00532e+06	6	496	2.65153e+06	7	496
P62082	1	40S ribosomal protein S7	5313045	4	852	458689	4	852	3.39877e+06	3	852	831638	4	852	3.4831e+06	4	852	586088	4	852	1.10843e+07	3	452	1.02098e+06	4	452	1.3485e+07	4	452	2.08677e+06	4	452	5.86663e+06	4	452	133795	2	452
P62242	0.89	40S ribosomal protein S8	1.45904e+07	7	430	1653145	5	430	9.32556e+06	4	430	3.20441e+06	5	430	2.50741e+07	8	430	1.71757e+06	6	430	6.6794e+06	5	519	1.66448e+06	5	519	1.44994e+07	6	519	1.81514e+06	7	519	9.14534e+06	5	519	2.95741e+06	7	519
Q6ZWN5	0.84	40S ribosomal protein S9	8.83621e+06	8	426	1.95723e+06	7	426	5.58782e+06	6	426	2684286	8	426	8352058	7	426	2.53481e+06	8	426	9.87616e+06	7	308	1.97704e+06	7	308	8.07898e+06	7	308	2.36386e+06	8	308	1.1165e+07	8	308	1.99725e+06	7	308
P14206	0.93	40S ribosomal protein SA	7.46906e+06	10	955	2.52494e+06	10	955	1.10378e+07	10	955	2.52922e+06	9	955	5.34115e+06	9	955	1.21672e+06	9	955	4.15952e+06	9	555	1.30902e+06	8	555	8.0369e+06	10	555	2.0187e+06	6	555	9.60453e+06	8	555	2.23482e+06	7	555
P61922	1.03	4-aminobutyrate aminotransferase, mitochondrial	6.39778e+06	13	698	1.92855e+06	12	698	10609930	15	698	3.95238e+06	15	698	5.91143e+06	15	698	2.43556e+06	14	698	7.99548e+06	14	749	3.1498e+06	15	749	1.07477e+07	17	749	4937771	14	749	9.5491e+06	16	749	1.41837e+06	13	749
P10852	1.02	4F2 cell-surface antigen heavy chain	320006	2	1761	33520.9	2	1761	277596	3	1761	19496.2	1	1761	433150	3	1761	113478	2	1761	19196	2	1763	40369.9	1	1763	108390	2	1763	95785.9	2	1763	263845	2	1763	44942.7	1	1763
Q9DCU9	0.97	4-hydroxy-2-oxoglutarate aldolase, mitochondrial	2.21732e+06	3	1126	395170	3	1126	1.07172e+06	3	1126	289864	3	1126	1043704	3	1126	385034	3	1126	2.18022e+06	3	570	608118	3	570	1.9493e+06	3	570	530837	3	570	3.51978e+06	5	570	582408	3	570
P49429	1.08	4-hydroxyphenylpyruvate dioxygenase	4.21999e+06	11	2003	1.93582e+06	11	2003	2803372	10	2003	1.65275e+06	10	2003	3.36064e+06	11	2003	1.6566e+06	10	2003	5.77981e+06	13	1973	1.64529e+06	10	1973	2.51084e+06	11	1973	1.8805e+06	11	1973	3.60742e+06	13	1973	1.09401e+06	7	1973
Q9JLJ2	1.01	4-trimethylaminobutyraldehyde dehydrogenase	1.5414e+07	14	1397	2.97451e+06	13	1397	4132160	12	1397	1.94831e+06	11	1397	5.40651e+06	14	1397	2.86479e+06	13	1397	8.49942e+06	13	1408	3.45748e+06	13	1408	1.20786e+07	14	1408	3.57771e+06	14	1408	9.32182e+06	14	1408	4.32465e+06	11	1408
P70290	nd	55 kDa erythrocyte membrane protein	1714839	5	1231	4.7366e+06	6	1231	1.02299e+06	6	1231	105224	4	1231	1430487	6	1231	279760	6	1231	2.23652e+06	7	1256	745172	6	1256	9.97105e+06	6	1256	243956	6	1256	578152	6	1256	142730	4	1256
Q5EG47	nd	5'-AMP-activated protein kinase catalytic subunit alpha-1	254580	2	754	27288.5	1	754	1.12052e+06	3	754	18458.9	2	754	58520.8	2	754	39613	2	754	180565	1	545	43616.3	2	545	285100	2	545	32380.5	2	545	0	0	545	556596	2	545
Q8BRK8	1.04	5'-AMP-activated protein kinase catalytic subunit alpha-2	254580	2	754	27288.5	1	754	1.12052e+06	3	754	18458.9	2	754	58520.8	2	754	39613	2	754	180565	1	545	43616.3	2	545	285100	2	545	32380.5	2	545	0	0	545	556596	2	545
O54950	0.92	5'-AMP-activated protein kinase subunit gamma-1	82851.9	3	764	116754	2	764	419134	4	764	3094.2	1	764	25352.7	2	764	2960.7	1	764	0	0	0	0	0	0	0	0	0	0	0	0	0	0	0	0	0	0
Q9CRB3	1.12	5-hydroxyisourate hydrolase	2.42248e+06	4	1233	739795	3	1233	2.27687e+06	4	1233	964411	4	1233	828876	4	1233	1.01927e+06	4	1233	1.93978e+06	4	1259	1.36016e+06	3	1259	2.67902e+06	3	1259	1.13807e+06	4	1259	1.28773e+06	4	1259	2.68338e+06	4	1259
Q8K010	1.09	5-oxoprolinase	640296	4	1398	110671	4	1398	376976	4	1398	96492.3	3	1398	358875	3	1398	212118	2	1398	444214	4	1409	249781	3	1409	950833	5	1409	354723	5	1409	350937	4	1409	460345	5	1409
P63038	0.99	60 kDa heat shock protein, mitochondrial	2.78505e+07	38	1879	1.05236e+07	38	1879	1.94419e+07	36	1879	6.30165e+06	33	1879	1.87894e+07	34	1879	7.94723e+06	35	1879	1.38264e+07	34	1862	9.18773e+06	37	1862	1.66884e+07	34	1862	8.36423e+06	34	1862	2.15137e+07	35	1862	6.90091e+06	27	1862
P14869	1.03	60S acidic ribosomal protein P0	3.17162e+07	13	568	1.74755e+07	11	568	4.22602e+07	14	568	9.6824e+06	12	568	26044123	13	568	1.01103e+07	15	568	2.22309e+07	13	372	8.4909e+06	13	372	3.97263e+07	14	372	10971198	14	372	3.94228e+07	15	372	1.05078e+07	13	372
P47955	1.15	60S acidic ribosomal protein P1	6.56957e+06	3	290	729604	2	290	8068370	3	290	662965	2	290	7.79863e+06	2	290	435203	2	290	7.92958e+06	3	237	686862	3	237	8.70676e+06	3	237	635585	2	237	6.00166e+06	3	237	605433	2	237
P99027	1.01	60S acidic ribosomal protein P2	253072	2	837	36284.6	1	837	104843	1	837	93800.6	1	837	444807	2	837	36298.5	1	837	504122	1	878	37196.8	1	878	0	0	878	93086.7	1	878	628346	2	878	0	0	878
Q6ZWV3	1.02	60S ribosomal protein L10	2.13729e+07	15	553	6.06728e+06	15	553	2.55713e+07	16	553	4.89538e+06	14	553	1.72118e+07	16	553	3.62201e+06	12	553	1.30152e+07	15	1053	3.74424e+06	13	1053	1.70337e+07	15	1053	4.00842e+06	13	1053	2.5322e+07	16	1053	3.95534e+06	12	1053
P53026	0.97	60S ribosomal protein L10a	2.02518e+07	10	219	3.03121e+06	9	219	2.23158e+07	10	219	2.14388e+06	6	219	1.40426e+07	10	219	2.90946e+06	8	219	1.54543e+07	10	212	2.90455e+06	7	212	1.59878e+07	10	212	3.04909e+06	9	212	1.88505e+07	10	212	3.13241e+06	8	212
Q9CXW4	1.03	60S ribosomal protein L11	12044616	4	618	2.45176e+06	2	618	8.87547e+06	4	618	2.05159e+06	3	618	8.62304e+06	4	618	1.70711e+06	3	618	7.61047e+06	4	675	2.26071e+06	3	675	1.04488e+07	4	675	2.36413e+06	3	675	5.72746e+06	3	675	2.27834e+06	3	675
P35979	1	60S ribosomal protein L12	1.87732e+07	8	322	6.22002e+06	11	322	2.66382e+07	10	322	8.06343e+06	11	322	20922057	11	322	5.97687e+06	11	322	1.69044e+07	11	338	6.04722e+06	10	338	2.40587e+07	11	338	5.73252e+06	11	338	2.67574e+07	11	338	2.89654e+06	10	338
P47963	0.84	60S ribosomal protein L13	5.56341e+06	8	1545	3.98045e+06	5	1545	7.67546e+06	8	1545	2.71884e+06	5	1545	1.02214e+07	8	1545	1.05786e+06	6	1545	4877999	6	1549	2.4771e+06	5	1549	6.89927e+06	7	1549	2288229	7	1549	7.01969e+06	8	1549	2358301	7	1549
P19253	0.98	60S ribosomal protein L13a	626248	4	1925	1.43648e+06	5	1925	3.80904e+06	5	1925	1.37637e+06	6	1925	4570358	7	1925	1.11629e+06	6	1925	911026	4	1906	815071	5	1906	3.33899e+06	6	1906	1.58272e+06	6	1906	2.22709e+06	5	1906	1.5884e+06	6	1906
Q9CR57	0.82	60S ribosomal protein L14	5.48934e+06	6	272	172454	2	272	6.87173e+06	6	272	358464	5	272	2.91935e+07	5	272	396412	3	272	2.32238e+06	4	246	498456	5	246	3.67374e+06	4	246	692054	5	246	1.70308e+06	4	246	507855	2	246
Q9CZM2	0.92	60S ribosomal protein L15	6.26858e+06	7	534	2.47975e+06	6	534	7308577	7	534	1.27669e+06	6	534	2.9113e+06	5	534	2.30609e+06	6	534	4.19722e+06	7	1568	1.17051e+06	5	1568	5.97521e+06	7	1568	2.13259e+06	4	1568	4.10384e+06	6	1568	2.13016e+06	4	1568
Q9CPR4	1.07	60S ribosomal protein L17	1.83732e+07	9	176	2.44641e+06	9	176	2.21023e+07	10	176	2.66803e+06	9	176	1.53873e+07	9	176	2.63737e+06	9	176	13439535	8	223	2.26957e+06	9	223	1.36396e+07	9	223	3.4983e+06	11	223	13608707	9	223	1.9961e+06	9	223
P35980	0.91	60S ribosomal protein L18	965514	1	474	969813	2	474	2.21359e+06	2	474	1.38953e+06	3	474	1.98113e+06	2	474	1.15394e+06	3	474	1.33661e+06	2	1089	942671	2	1089	432915	1	1089	2.0235e+06	3	1089	1.10187e+06	1	1089	2.903e+06	3	1089
P62717	1.12	60S ribosomal protein L18a	5.60935e+06	6	1510	2.22319e+06	7	1510	1.00512e+07	7	1510	1.63536e+06	6	1510	4201097	7	1510	1926882	7	1510	4.1141e+06	7	1518	1.85579e+06	6	1518	3.91306e+06	6	1518	1.26719e+06	5	1518	7.77932e+06	6	1518	1.15889e+06	5	1518
P84099	1.04	60S ribosomal protein L19	4.21325e+06	3	1944	1.56599e+06	2	1944	481947	1	1944	2.47509e+06	3	1944	6.64882e+06	3	1944	1.66001e+06	3	1944	1.04889e+07	4	468	1.0122e+06	2	468	1.09222e+07	3	468	1.09218e+06	2	468	3.4602e+06	2	468	3.05196e+06	3	468
O09167	1.07	60S ribosomal protein L21	3.88838e+06	4	414	581718	4	414	7.40749e+06	5	414	371563	3	414	3.042e+06	4	414	620006	4	414	2.32333e+06	3	271	384662	4	271	5177344	5	271	581178	4	271	4.42273e+06	4	271	296279	3	271
P67984	1.02	60S ribosomal protein L22	1.05305e+07	4	366	1.71218e+06	3	366	1.22861e+07	4	366	1.68323e+06	4	366	7.64918e+06	4	366	1.3006e+06	4	366	6.30466e+06	3	325	1.8521e+06	4	325	1.13823e+07	4	325	1.41088e+06	4	325	8.57941e+06	4	325	1.4827e+06	3	325
P62830	0.93	60S ribosomal protein L23	4.20426e+07	4	559	1.52618e+07	3	559	1.52354e+07	4	559	1.52613e+07	2	559	3.12745e+07	4	559	3.24385e+06	3	559	1.82187e+07	4	542	1.41135e+07	2	542	1.30462e+07	3	542	7.67459e+06	2	542	1.59593e+07	4	542	317742	2	542
P62751	1.06	60S ribosomal protein L23a	0	0	861	140564	1	861	0	0	861	222254	2	861	272696	2	861	0	0	861	614610	1	19	0	0	19	81514.3	1	19	0	0	19	1.07542e+06	1	19	0	0	19
Q8BP67	0.86	60S ribosomal protein L24	3.98468e+06	5	1514	318034	3	1514	3.27133e+06	4	1514	590104	4	1514	1.84408e+06	6	1514	1.27866e+06	5	1514	2.35498e+06	4	324	273955	4	324	2.55316e+06	4	324	313270	4	324	3.12081e+06	6	324	382791	5	324
P61255	0.89	60S ribosomal protein L26	606320	2	231	66734.2	2	231	651908	2	231	96406.8	2	231	725095	2	231	64518.9	2	231	500510	2	352	137248	2	352	566262	2	352	3627.2	1	352	948584	2	352	138477	2	352
P61358	0.93	60S ribosomal protein L27	2.09338e+06	4	1627	611703	2	1627	1.15556e+06	4	1627	1.37526e+06	3	1627	653071	2	1627	662933	2	1627	2.07407e+06	3	1630	228209	3	1630	1.65467e+06	3	1630	707484	2	1630	882376	4	1630	1.60977e+06	3	1630
P14115	0.96	60S ribosomal protein L27a	5.76133e+06	3	1353	61144.4	1	1353	4.46809e+06	2	1353	1.61534e+06	3	1353	5.29759e+06	3	1353	1.0671e+06	3	1353	1.70778e+06	1	1367	480189	1	1367	5.73172e+06	3	1367	1.25676e+06	2	1367	4.61016e+06	2	1367	2005288	3	1367
P41105	0.93	60S ribosomal protein L28	1.05733e+06	2	869	905941	2	869	1.20406e+06	2	869	682806	2	869	564258	2	869	418554	2	869	1.076e+06	2	907	516342	2	907	1.35638e+06	2	907	414186	2	907	2.09893e+06	2	907	359457	2	907
P27659	0.98	60S ribosomal protein L3	2.63443e+07	26	1321	1.16733e+07	26	1321	2.80652e+07	28	1321	11048428	27	1321	3.74446e+07	26	1321	7585002	21	1321	2.38883e+07	28	1338	1.06775e+07	26	1338	2.61296e+07	25	1338	1.25791e+07	25	1338	31483258	31	1338	1.10893e+07	22	1338
P62889	0.82	60S ribosomal protein L30	9.75734e+06	9	307	1.28978e+06	7	307	1.07876e+07	8	307	1.15521e+06	7	307	5.69964e+06	10	307	422177	8	307	7.92747e+06	9	376	1.38914e+06	7	376	7.54282e+06	9	376	1.46539e+06	8	376	9.5449e+06	9	376	1.35014e+06	7	376
P62900	0.93	60S ribosomal protein L31	273691	2	1842	29832.9	1	1842	240917	2	1842	2605	1	1842	191464	2	1842	3290.8	1	1842	142453	2	1826	787.4	1	1826	40944	2	1826	21522.6	2	1826	197859	2	1826	4099.8	1	1826
P62911	0.87	60S ribosomal protein L32	680567	2	1245	327046	3	1245	934770	3	1245	191430	2	1245	2.25786e+06	2	1245	183265	2	1245	741304	3	1268	254770	2	1268	470046	2	1268	385551	3	1268	589518	3	1268	185180	2	1268
Q9D1R9	0.9	60S ribosomal protein L34	455793	2	1613	369150	3	1613	604860	2	1613	421231	3	1613	335121	2	1613	328733	3	1613	162370	2	1615	341399	3	1615	2058869	3	1615	365521	3	1615	2.52088e+06	3	1615	496699	3	1615
O55142	0.94	60S ribosomal protein L35a	3.13838e+06	4	1564	889735	4	1564	1.41462e+06	4	1564	1.1008e+06	4	1564	2.23518e+06	4	1564	767413	4	1564	3.20226e+06	4	1569	2.24773e+06	4	1569	3.52814e+06	4	1569	637320	3	1569	1.94979e+06	4	1569	1.24983e+06	4	1569
Q9JJI8	0.92	60S ribosomal protein L38	253472	1	978	63412.2	2	978	330102	1	978	62595.7	2	978	185643	1	978	53228.9	2	978	279558	2	1016	42759.8	1	1016	251343	1	1016	76113.5	2	1016	318905	2	1016	15328.1	1	1016
Q9D8E6	0.97	60S ribosomal protein L4	2.80033e+07	16	230	4.98968e+06	13	230	2.77859e+07	16	230	5938448	14	230	1.28237e+07	14	230	4.96304e+06	13	230	1.5358e+07	14	315	4.16687e+06	11	315	1.7575e+07	12	315	5286901	12	315	2.98384e+07	14	315	4.641e+06	9	315
P47962	0.97	60S ribosomal protein L5	1.88258e+07	20	389	4.11082e+06	18	389	2.14408e+07	19	389	4.60211e+06	18	389	1.57389e+07	18	389	3.81649e+06	19	389	1.10468e+07	18	435	3036582	18	435	1.45778e+07	18	435	4.21687e+06	19	435	1.42592e+07	17	435	3.36131e+06	16	435
P47911	0.93	60S ribosomal protein L6	2.15349e+07	15	130	1.58591e+06	15	130	2.03131e+07	14	130	2.65431e+06	15	130	2.08622e+07	15	130	3.77507e+06	15	130	16800725	15	153	2.35127e+06	13	153	1.70776e+07	13	153	3.59795e+06	14	153	2.17125e+07	14	153	2.40797e+06	14	153
P14148	0.92	60S ribosomal protein L7	1.01768e+07	16	844	1.97523e+06	13	844	10928223	16	844	2.71506e+06	15	844	8.20454e+06	15	844	1.68583e+06	14	844	6209191	15	884	1.88143e+06	12	884	9362717	15	884	1.62585e+06	11	884	9.37161e+06	16	884	2.04755e+06	12	884
P12970	1.01	60S ribosomal protein L7a	4.75404e+07	9	375	1.1337e+06	5	375	1.29657e+07	9	375	9139789	8	375	3.19817e+07	7	375	7.98339e+06	7	375	3.39163e+07	7	1536	8.47217e+06	7	1536	9.87873e+06	7	1536	2.19705e+06	7	1536	4.03209e+07	8	1536	3.53596e+06	7	1536
P62918	1.08	60S ribosomal protein L8	1.47596e+07	7	274	1.70986e+06	5	274	2.25673e+07	7	274	2.80941e+06	7	274	1.76653e+07	7	274	3.3539e+06	7	274	8.51722e+06	6	551	2.63583e+06	6	551	1.83808e+07	7	551	3.31831e+06	7	551	1.68063e+07	7	551	3.01059e+06	7	551
P51410	1.06	60S ribosomal protein L9	10883773	9	180	1.3143e+06	6	180	1.66631e+07	8	180	1.54947e+06	7	180	1.15178e+07	8	180	1.49877e+06	6	180	6.50066e+06	7	371	1.01905e+06	5	371	6.33202e+06	8	371	1.80415e+06	5	371	1.37911e+07	9	371	1.52887e+06	6	371
Q9DCD0	1.06	6-phosphogluconate dehydrogenase, decarboxylating	564948	3	1639	101824	2	1639	1.31305e+06	3	1639	633174	4	1639	1.39286e+06	2	1639	219822	4	1639	364476	1	1643	277010	3	1643	1561494	2	1643	299130	4	1643	1.33223e+06	3	1643	61764.9	2	1643
O88962	1.04	7-alpha-hydroxycholest-4-en-3-one 12-alpha-hydroxylase	4960766	10	1205	3.70362e+06	9	1205	1.84597e+06	10	1205	4.10773e+06	12	1205	1.19464e+06	8	1205	1.68902e+06	12	1205	5.32316e+06	10	1234	5.58258e+06	13	1234	2.7495e+06	10	1234	4.74507e+06	12	1234	2.04324e+06	10	1234	4.92027e+06	12	1234
O88455	1.01	7-dehydrocholesterol reductase	4.62352e+06	6	1537	1460098	4	1537	4.86098e+06	6	1537	2.13751e+06	6	1537	4.8248e+06	7	1537	1.12185e+06	4	1537	3.79708e+06	7	1542	2.23986e+06	6	1542	3.91061e+06	5	1542	1.3228e+06	4	1542	4.38816e+06	6	1542	2.00527e+06	5	1542
Q8CAY6	1.1	Acetyl-CoA acetyltransferase, cytosolic	8.53778e+07	9	360	862458	9	360	7.71245e+07	9	360	503801	4	360	7.4712e+07	9	360	428814	7	360	5.41569e+07	9	145	695156	9	145	5.86822e+07	9	145	527310	8	145	7.57458e+07	9	145	627651	3	145
Q8QZT1	1.27	Acetyl-CoA acetyltransferase, mitochondrial	3.95931e+07	15	746	6.40264e+06	15	746	1.86652e+07	15	746	3137075	15	746	2.28399e+07	16	746	4.4418e+06	13	746	3.94288e+07	17	181	9.9648e+06	18	181	3.99417e+07	17	181	6646201	17	181	41699912	19	181	6.56494e+06	16	181
Q5SWU9	0.8	Acetyl-CoA carboxylase 1	294530	3	2024	221480	5	2024	1.11291e+06	5	2024	105011	4	2024	1.27779e+06	7	2024	110249	3	2024	429219	4	2009	301559	6	2009	1.5651e+06	5	2009	39863.9	3	2009	191386	4	2009	291259	3	2009
E9Q4Z2	0.83	Acetyl-CoA carboxylase 2	0	0	64	4481.7	1	64	209470	1	64	0	0	64	20987.8	1	64	0	0	64	429219	4	2009	301559	6	2009	1.5651e+06	5	2009	39863.9	3	2009	191386	4	2009	291259	3	2009
Q99J27	0.92	Acetyl-coenzyme A transporter 1	1.2954e+06	3	1063	67057.1	2	1063	1067732	2	1063	69064.8	3	1063	1.14046e+06	4	1063	42264.9	3	1063	1.87318e+06	4	275	115396	3	275	1.92951e+06	4	275	30475.7	2	275	1.05926e+06	3	275	23845.4	1	275
Q9WV54	0.93	Acid ceramidase	4423227	9	1335	618832	7	1335	3027513	9	1335	2.89051e+06	8	1335	2.07718e+06	8	1335	233584	6	1335	2934417	8	288	399156	5	288	4.09864e+06	8	288	2.72573e+06	7	288	3.36231e+06	7	288	421040	4	288
Q99KI0	0.99	Aconitate hydratase, mitochondrial	9.73602e+06	21	1051	5.73293e+06	20	1051	6.23766e+06	18	1051	3.3967e+06	21	1051	6.80002e+06	19	1051	4.69791e+06	21	1051	1.16932e+07	22	1086	8.38688e+06	21	1086	9.00234e+06	21	1086	5.3709e+06	22	1086	8.08921e+06	19	1086	6.63892e+06	20	1086
P68033	0.98	Actin, alpha cardiac muscle 1	7.21241e+08	34	1023	1.97375e+08	33	1023	6.48872e+08	34	1023	2.34445e+08	32	1023	5.3741e+08	31	1023	176167206	29	1023	7.32085e+08	49	206	3.08277e+08	51	206	7.53403e+08	50	206	3.19059e+08	48	206	758103265	51	206	3.00981e+08	47	206
P68134	nd	Actin, alpha skeletal muscle	7.21241e+08	34	1023	1.97375e+08	33	1023	6.48872e+08	34	1023	2.34445e+08	32	1023	5.3741e+08	31	1023	176167206	29	1023	7.32085e+08	49	206	3.08277e+08	51	206	7.53403e+08	50	206	3.19059e+08	48	206	758103265	51	206	3.00981e+08	47	206
P62737	nd	Actin, aortic smooth muscle	7.21241e+08	34	1023	1.97375e+08	33	1023	6.48872e+08	34	1023	2.34445e+08	32	1023	5.3741e+08	31	1023	176167206	29	1023	7.32085e+08	49	206	3.08277e+08	51	206	7.53403e+08	50	206	3.19059e+08	48	206	758103265	51	206	3.00981e+08	47	206
P60710	1	Actin, cytoplasmic 1	7.21241e+08	34	1023	1.97375e+08	33	1023	6.48872e+08	34	1023	2.34445e+08	32	1023	5.3741e+08	31	1023	176167206	29	1023	7.32085e+08	49	206	3.08277e+08	51	206	7.53403e+08	50	206	3.19059e+08	48	206	758103265	51	206	3.00981e+08	47	206
P63260	nd	Actin, cytoplasmic 2	7.21241e+08	34	1023	1.97375e+08	33	1023	6.48872e+08	34	1023	2.34445e+08	32	1023	5.3741e+08	31	1023	176167206	29	1023	7.32085e+08	49	206	3.08277e+08	51	206	7.53403e+08	50	206	3.19059e+08	48	206	758103265	51	206	3.00981e+08	47	206
P63268	nd	Actin, gamma-enteric smooth muscle	7.21241e+08	34	1023	1.97375e+08	33	1023	6.48872e+08	34	1023	2.34445e+08	32	1023	5.3741e+08	31	1023	176167206	29	1023	7.32085e+08	49	206	3.08277e+08	51	206	7.53403e+08	50	206	3.19059e+08	48	206	758103265	51	206	3.00981e+08	47	206
Q8K4G5	0.93	Actin-binding LIM protein 1	9.95532e+07	3	1241	53299.1	1	1241	4.00162e+07	3	1241	5.20759e+07	3	1241	7.27965e+07	2	1241	726767	3	1241	363507586	2	436	4.85136e+07	2	436	3.58209e+08	2	436	11230681	2	436	1.06231e+07	3	436	2381775	2	436
P61161	0.92	Actin-related protein 2	945470	5	1633	275041	4	1633	999738	6	1633	489156	5	1633	740930	6	1633	667680	6	1633	1.20964e+06	6	1635	795299	7	1635	296369	3	1635	658299	7	1635	752395	5	1635	323358	3	1635
Q9R0Q6	1.02	Actin-related protein 2/3 complex subunit 1A	1.63495e+06	2	614	918700	1	614	1.43283e+06	2	614	1.25001e+06	1	614	1.34965e+06	2	614	1.06297e+06	1	614	1.09761e+06	3	671	1.21462e+06	3	671	1.75025e+06	3	671	1.12351e+06	1	671	2.22432e+06	3	671	178210	2	671
Q9WV32	0.97	Actin-related protein 2/3 complex subunit 1B	1.4211e+06	3	1358	838388	4	1358	1.66484e+06	4	1358	844912	4	1358	749230	2	1358	663327	4	1358	662568	3	1372	854960	5	1372	678970	3	1372	484056	5	1372	352895	2	1372	365247	3	1372
Q9CVB6	0.92	Actin-related protein 2/3 complex subunit 2	598387	2	1417	25156.3	1	1417	74564.4	1	1417	41098.4	2	1417	64446.1	1	1417	747.9	1	1417	475424	2	1425	21079	2	1425	414564	2	1425	617.5	1	1425	55622.1	1	1425	11770.7	1	1425
Q9JM76	0.92	Actin-related protein 2/3 complex subunit 3	976820	2	670	246799	2	670	728648	2	670	53630	1	670	2.72457e+06	1	670	0	0	670	2.41644e+06	1	506	173234	2	506	2.60378e+06	1	506	183161	1	506	406401	3	506	102649	1	506
Q99JY9	1.03	Actin-related protein 3	11882179	14	1505	3.11113e+06	15	1505	1.0108e+07	15	1505	2.66914e+06	13	1505	9961729	14	1505	3.3713e+06	13	1505	9.8832e+06	14	1514	2.36228e+06	13	1514	6.48788e+06	13	1514	3.10304e+06	12	1514	1.04333e+07	15	1514	4.08624e+06	13	1514
Q8BK64	1.04	Activator of 90 kDa heat shock protein ATPase homolog 1	2.21573e+06	6	518	580790	6	518	2.46106e+06	8	518	332149	5	518	1.88485e+06	6	518	360552	6	518	608476	4	1426	171171	3	1426	6.16229e+06	8	1426	232839	6	1426	2.96402e+06	9	1426	1.19817e+06	6	1426
Q9CR21	0.9	Acyl carrier protein, mitochondrial	7.18945e+07	9	150	1.64319e+06	6	150	5.70978e+07	9	150	1.12951e+06	7	150	6.41498e+07	9	150	475691	5	150	6.37385e+07	9	155	1.37014e+06	5	155	5.76182e+07	8	155	638356	5	155	4.3109e+07	9	155	931016	5	155
Q8R146	1.02	Acylamino-acid-releasing enzyme	1.7229e+06	6	1930	399968	3	1930	2.26713e+06	6	1930	249128	5	1930	1.4725e+06	4	1930	372952	5	1930	1.5017e+06	3	1911	345361	4	1911	1.08087e+06	3	1911	490966	5	1911	2.01618e+06	4	1911	240288	3	1911
Q91WG0	1.04	Acylcarnitine hydrolase	177236	1	1309	1.07867e+06	4	1309	2.06138e+06	3	1309	507567	4	1309	1.28259e+06	3	1309	501769	3	1309	294475	3	1326	1.16644e+06	4	1326	416568	3	1326	688334	6	1326	628469	2	1326	1.73923e+06	5	1326
Q920L1	1.03	Acyl-CoA (8-3)-desaturase	4.68635e+06	9	1725	2.15392e+06	8	1725	6.73472e+06	11	1725	2073755	10	1725	2.2859e+06	9	1725	1.72192e+06	10	1725	4019775	9	1730	2.83046e+06	11	1730	2.86948e+06	8	1730	1.9088e+06	8	1730	3889299	8	1730	1.77907e+06	9	1730
Q9Z0R9	0.95	Acyl-CoA 6-desaturase	1.38378e+06	6	763	290112	6	763	1.22177e+06	5	763	303796	6	763	2.36798e+06	4	763	350842	7	763	895956	5	807	926004	8	807	224808	4	807	478663	7	807	647631	6	807	139952	5	807
Q8K370	1.12	Acyl-CoA dehydrogenase family member 10	3194109	8	839	628064	7	839	3.32244e+06	9	839	538460	6	839	3.18017e+06	9	839	354776	8	839	3000365	9	880	789875	8	880	3.33509e+06	7	880	677474	7	880	2.73116e+06	8	880	299981	5	880
Q80XL6	1.09	Acyl-CoA dehydrogenase family member 11	1.69514e+07	24	922	5.46396e+06	20	922	1.22458e+07	24	922	4.83691e+06	24	922	1.31105e+07	16	922	5.71167e+06	26	922	2.95982e+07	27	962	1.21464e+07	23	962	2.78606e+07	24	962	5.61421e+06	22	962	1.52219e+07	23	962	6660771	20	962
Q8JZN5	0.95	Acyl-CoA dehydrogenase family member 9, mitochondrial	3.36812e+06	8	1120	645686	5	1120	2.74243e+06	8	1120	1.11974e+06	6	1120	2.4358e+06	6	1120	507704	3	1120	1.56577e+06	8	1150	677062	5	1150	2.03795e+06	7	1150	1.37502e+06	6	1150	3.32283e+06	7	1150	538380	3	1150
P13516	0.87	Acyl-CoA desaturase 1	5314812	7	809	2.33054e+06	6	809	5.09455e+06	7	809	2.03859e+06	7	809	7.33451e+06	7	809	1859955	7	809	6.60533e+06	7	851	2.25294e+06	6	851	3.37067e+06	5	851	677020	5	851	543221	6	851	307712	3	851
Q8VCW8	1.01	Acyl-CoA synthetase family member 2, mitochondrial	9.19406e+06	15	1728	1.6661e+06	12	1728	4911014	11	1728	1.49291e+06	13	1728	7.54449e+07	14	1728	1.64623e+06	12	1728	9.14364e+06	15	1734	3.72074e+06	15	1734	5.54152e+06	14	1734	1.88537e+06	13	1734	7038662	15	1734	2.22183e+06	12	1734
Q91YX5	0.92	Acyl-CoA:lysophosphatidylglycerol acyltransferase 1	3.12552e+06	7	767	533228	5	767	1535419	7	767	399938	6	767	5.94819e+06	6	767	161897	6	767	1.52886e+06	5	808	360043	6	808	2.41726e+06	6	808	573056	7	808	4.21729e+06	7	808	162589	4	808
Q5XG73	1.01	Acyl-CoA-binding domain-containing protein 5	2.25791e+07	11	1607	2.25879e+06	13	1607	5.77168e+06	13	1607	2.05169e+06	14	1607	1963062	9	1607	3.53978e+06	13	1607	5.95049e+06	12	1612	4.18371e+06	14	1612	4.50366e+06	11	1612	1.48977e+06	13	1612	8.30542e+06	12	1612	1841648	10	1612
A2AKK5	1.12	Acyl-coenzyme A amino acid N-acyltransferase 1	1.34857e+06	5	1804	341450	4	1804	553193	4	1804	132764	4	1804	496240	4	1804	244046	5	1804	1.46922e+06	5	1797	408940	5	1797	1.11634e+06	4	1797	361604	4	1797	615820	4	1797	324547	5	1797
Q91VA0	1.02	Acyl-coenzyme A synthetase ACSM1, mitochondrial	1.17986e+07	18	970	3.41345e+06	13	970	5.77147e+06	15	970	2.78028e+06	14	970	8638197	16	970	2.40592e+06	15	970	8.85843e+06	14	1009	4.29785e+06	16	1009	9.9496e+06	15	1009	4.1071e+06	14	1009	1.26406e+07	15	1009	2.9774e+06	11	1009
Q8BGA8	1.01	Acyl-coenzyme A synthetase ACSM5, mitochondrial	612695	4	2050	1.0005e+06	5	2050	177013	4	2050	172814	4	2050	943878	5	2050	368033	5	2050	1.41439e+06	4	2024	309926	5	2024	396081	3	2024	412782	5	2024	408042	3	2024	337303	4	2024
Q8VHQ9	nd	Acyl-coenzyme A thioesterase 11	1.76873e+06	2	1781	11585.7	1	1781	1.28193e+06	1	1781	119617	2	1781	541344	2	1781	110622	2	1781	1.50251e+06	2	323	90534	1	323	1627707	2	323	123444	1	323	2.32856e+06	2	323	148558	1	323
Q9DBK0	1.15	Acyl-coenzyme A thioesterase 12	944877	6	1323	144770	3	1323	782396	4	1323	127770	3	1323	754012	5	1323	72197.4	2	1323	1.77724e+06	5	1340	242279	4	1340	847470	5	1340	278398	5	1340	980391	6	1340	197422	3	1340
Q9QYR9	nd	Acyl-coenzyme A thioesterase 2, mitochondrial	0	0	0	0	0	0	0	0	0	0	0	0	0	0	0	0	0	0	1.25288e+06	4	889	589592	4	889	588477	3	889	326274	2	889	2.67873e+06	6	889	350560	4	889
Q8BWN8	1.31	Acyl-coenzyme A thioesterase 4	478400	3	794	257088	2	794	388152	2	794	262608	2	794	414654	4	794	235423	2	794	1.25288e+06	4	889	589592	4	889	588477	3	889	326274	2	889	2.67873e+06	6	889	350560	4	889
P58137	nd	Acyl-coenzyme A thioesterase 8	4.5063e+06	2	1970	41557.6	2	1970	3.05358e+06	1	1970	0	0	1970	142285	2	1970	363458	1	1970	3.28211e+06	2	226	221876	2	226	4.36252e+06	2	226	93142.1	2	226	2.72572e+06	1	226	47506.7	1	226
P55264	0.93	Adenosine kinase	6.84903e+07	8	1171	798299	6	1171	2.00535e+07	8	1171	636485	6	1171	1.30623e+06	5	1171	527748	7	1171	2.34738e+07	7	1199	939819	7	1199	1.80105e+07	7	1199	445125	6	1199	1.70618e+07	7	1199	630236	6	1199
P50247	1.03	Adenosylhomocysteinase	6.69032e+07	25	720	9.58194e+06	22	720	5.07533e+07	28	720	1.15137e+07	25	720	38456234	27	720	9.35694e+06	26	720	58306724	32	767	1.84346e+07	26	767	5.28849e+07	25	767	1.34408e+07	26	767	54152081	26	767	10761959	23	767
Q9WTP6	1.18	Adenylate kinase 2, mitochondrial	2.62423e+07	14	903	1.83265e+06	10	903	15495448	13	903	2.21561e+06	14	903	1.1521e+07	12	903	1.58575e+06	10	903	1.68256e+07	13	943	3.07067e+06	11	943	1.62933e+07	13	943	1.95721e+06	10	943	1.60935e+07	14	943	1.45513e+06	11	943
P40124	1.02	Adenylyl cyclase-associated protein 1	6.39055e+06	7	173	406232	6	173	5.51107e+06	8	173	357324	7	173	2.92268e+06	8	173	366219	6	173	2.84029e+06	9	1133	414041	6	1133	1.54731e+06	7	1133	478373	7	1133	3.26694e+06	9	1133	440398	7	1133
Q9D7N9	0.97	Adipocyte plasma membrane-associated protein	3.5787e+06	7	342	363799	6	342	3.82561e+06	9	342	509635	8	342	3.57854e+06	8	342	430986	6	342	2.79322e+06	8	657	807303	9	657	2.41205e+06	7	657	576619	8	657	2.58553e+06	9	657	499293	8	657
P48962	1	ADP/ATP translocase 1	208688	2	1004	36069	2	1004	269351	2	1004	11404	1	1004	177727	2	1004	24531	2	1004	46940.4	2	1043	27287	2	1043	30615.3	2	1043	17282.4	2	1043	59335.3	1	1043	0	0	1043
P51881	0.97	ADP/ATP translocase 2	3.61586e+07	13	709	1.56618e+07	12	709	4.70629e+07	13	709	1.18481e+07	11	709	4.02951e+07	13	709	9.97585e+06	12	709	3.09033e+07	12	607	8.89284e+06	11	607	5.00245e+07	13	607	1.09072e+07	13	607	3.89554e+07	13	607	7.75427e+06	9	607
Q8VDL4	0.87	ADP-dependent glucokinase	1.0379e+06	4	443	81824	4	443	993717	4	443	120809	6	443	531840	3	443	62943.5	4	443	772136	3	535	37106.2	3	535	1.05522e+06	4	535	65218	4	535	420253	3	535	106241	3	535
Q922B1	nd	ADP-ribose glycohydrolase MACROD1	121424	3	628	20642.4	2	628	73421.1	3	628	30167	1	628	30377.6	3	628	60328.4	3	628	34630.3	1	686	51910.5	3	686	16321.7	1	686	28966.7	2	686	134967	3	686	14346.3	1	686
P56528	1.01	ADP-ribosyl cyclase/cyclic ADP-ribose hydrolase 1	5.83092e+07	17	122	635047	9	122	4.89348e+07	18	122	901956	10	122	25155086	15	122	411240	8	122	3.8177e+07	16	118	994367	12	118	8.19709e+07	17	118	722107	11	118	4.2178e+07	15	118	447074	10	118
P84078	0.82	ADP-ribosylation factor 1	1.88572e+06	2	1511	3.1978e+07	2	1511	13720987	2	1511	1.09024e+07	1	1511	26014100	3	1511	1888948	2	1511	5.01776e+07	2	369	1.20984e+07	2	369	6.40371e+07	2	369	2734443	1	369	9.19427e+06	2	369	2.3053e+06	1	369
Q8BSL7	0.82	ADP-ribosylation factor 2	1.88572e+06	2	1511	3.1978e+07	2	1511	13720987	2	1511	1.09024e+07	1	1511	26014100	3	1511	1888948	2	1511	5.01776e+07	2	369	1.20984e+07	2	369	6.40371e+07	2	369	2734443	1	369	9.19427e+06	2	369	2.3053e+06	1	369
P61205	0.82	ADP-ribosylation factor 3	1.88572e+06	2	1511	3.1978e+07	2	1511	13720987	2	1511	1.09024e+07	1	1511	26014100	3	1511	1888948	2	1511	5.01776e+07	2	369	1.20984e+07	2	369	6.40371e+07	2	369	2734443	1	369	9.19427e+06	2	369	2.3053e+06	1	369
P84084	0.83	ADP-ribosylation factor 5	170473	1	585	22361.5	1	585	486096	2	585	40108.6	2	585	338318	2	585	301439	2	585	542440	2	588	38453.4	1	588	503659	2	588	47044.7	1	588	298911	1	588	451598	2	588
P62331	0.8	ADP-ribosylation factor 6	193145	2	1483	875009	2	1483	4365796	3	1483	0	0	1483	2.00852e+06	2	1483	755335	3	1483	4.14954e+06	1	518	536296	1	518	603692	2	518	305166	2	518	6.23759e+06	2	518	320755	1	518
P61211	0.74	ADP-ribosylation factor-like protein 1	2.43231e+06	6	609	412313	8	609	3.33002e+06	8	609	458426	8	609	1.35663e+06	6	609	573397	7	609	1.51796e+06	7	666	399633	7	666	1.69191e+06	5	666	262430	7	666	1.14262e+06	7	666	229383	7	666
Q8BGR6	nd	ADP-ribosylation factor-like protein 15	1.74885e+06	4	575	200638	3	575	1.83189e+06	4	575	82315.2	3	575	1.04657e+06	4	575	118427	3	575	1.30128e+06	3	599	203844	3	599	1.3698e+06	3	599	180287	4	599	1.26339e+06	3	599	192623	1	599
Q8VEH3	0.89	ADP-ribosylation factor-like protein 8A	1.26647e+06	4	1441	78827	3	1441	934659	4	1441	380436	3	1441	1.62065e+06	5	1441	171162	3	1441	633161	4	1453	186848	4	1453	784091	4	1453	190842	3	1453	757460	4	1453	118994	1	1453
Q9CQW2	0.85	ADP-ribosylation factor-like protein 8B	1.26647e+06	4	1441	78827	3	1441	934659	4	1441	380436	3	1441	1.62065e+06	5	1441	171162	3	1441	633161	4	1453	186848	4	1453	784091	4	1453	190842	3	1453	757460	4	1453	118994	1	1453
P46656	0.91	Adrenodoxin, mitochondrial	2.82207e+06	3	1150	595701	2	1150	3.03693e+06	3	1150	548221	3	1150	306496	2	1150	572599	3	1150	1.62738e+06	3	1177	58046.4	2	1177	2.08493e+06	3	1177	426185	2	1177	1.20991e+06	2	1177	635557	3	1177
Q9QZQ1	1.02	Afadin	271787	1	365	11389	1	365	434221	2	365	36337.2	2	365	0	0	365	448787	4	365	253175	2	1997	12653.9	1	1997	28379.1	1	1997	230982	4	1997	465056	1	1997	118397	2	1997
Q920A7	1.06	AFG3-like protein 1	0	0	30	0	0	30	5739.6	1	30	6514	1	30	1625.4	1	30	0	0	30	1.10525e+06	11	1585	513677	10	1585	767168	11	1585	251532	7	1585	1.07835e+06	10	1585	172308	7	1585
Q8JZQ2	1	AFG3-like protein 2	2.03875e+06	11	1571	147568	5	1571	986889	6	1571	398602	7	1571	1.5658e+06	11	1571	249183	7	1571	1.10525e+06	11	1585	513677	10	1585	767168	11	1585	251532	7	1585	1.07835e+06	10	1585	172308	7	1585
Q8CG76	1.22	Aflatoxin B1 aldehyde reductase member 2	7.90586e+06	7	485	143065	4	485	1.71223e+06	7	485	275635	4	485	26451932	8	485	175278	5	485	4.54774e+06	6	1023	412477	4	1023	9.61752e+06	6	1023	580295	6	1023	994760	5	1023	373977	3	1023
A2AS89	0.98	Agmatinase, mitochondrial	4.95913e+07	15	246	5643655	12	246	3.73586e+07	15	246	3.14024e+06	12	246	3.04909e+07	11	246	4.76782e+06	13	246	2.68168e+07	16	196	3.41699e+06	14	196	3.87823e+07	13	196	3.57876e+06	11	196	3.47857e+07	15	196	4.50224e+06	12	196
O08715	1.11	A-kinase anchor protein 1, mitochondrial	652922	5	1544	159785	4	1544	578647	5	1544	137503	4	1544	436623	4	1544	100674	3	1544	431194	4	1547	288718	4	1547	113291	4	1547	260015	4	1547	845382	5	1547	248044	5	1547
Q8QZR5	1.04	Alanine aminotransferase 1	6.21645e+06	6	1697	2.04129e+06	6	1697	5.54412e+06	7	1697	1.15238e+06	6	1697	5.92897e+06	6	1697	995984	6	1697	4.9921e+06	5	1701	1.40491e+06	6	1701	5.73235e+06	6	1701	1.04261e+06	6	1701	5.65388e+06	7	1701	899705	5	1701
Q8BGT5	1.04	Alanine aminotransferase 2	437293	7	964	84739.1	2	964	386814	5	964	978881	5	964	1.0007e+06	7	964	33728.5	4	964	952113	7	1002	112266	3	1002	315915	3	1002	154339	5	1002	300443	5	1002	538560	5	1002
Q3UEG6	1.13	Alanine--glyoxylate aminotransferase 2, mitochondrial	3.90815e+06	15	2039	1.85795e+06	11	2039	5.88157e+06	16	2039	1.99955e+06	12	2039	3.30986e+06	13	2039	1.9328e+06	14	2039	6.53833e+06	18	2014	2.55179e+06	16	2014	4479080	13	2014	2.4609e+06	16	2014	5.45186e+06	16	2014	1.67352e+06	12	2014
Q9JII6	1.03	Alcohol dehydrogenase [NADP(+)]	450026	3	1942	175470	3	1942	338935	2	1942	166896	3	1942	76356.3	1	1942	118162	3	1942	818045	3	1919	217396	3	1919	242105	3	1919	95661.6	3	1919	296142	3	1919	9640.5	1	1919
P00329	0.93	Alcohol dehydrogenase 1	8.75303e+07	27	133	9.22932e+06	25	133	7.93916e+07	26	133	1.2695e+07	26	133	6.23686e+07	26	133	8.89613e+06	25	133	6.43332e+07	26	306	1.51625e+07	27	306	7.13641e+07	27	306	8.81558e+06	22	306	6.13322e+07	26	306	7.75961e+06	16	306
P28474	0.97	Alcohol dehydrogenase class-3	1.25074e+06	5	1574	1.17406e+06	5	1574	3.33545e+06	5	1574	770108	5	1574	3.61045e+06	7	1574	279835	5	1574	2.70319e+06	5	1578	1.20537e+06	6	1578	2.07221e+06	5	1578	1.28984e+06	5	1578	1.19595e+06	4	1578	246753	3	1578
Q571I9	1.06	Aldehyde dehydrogenase family 16 member A1	2.95079e+06	9	1301	1175713	8	1301	1.70971e+06	9	1301	472067	5	1301	4.65824e+06	7	1301	558738	6	1301	2.38601e+06	8	1318	1294708	9	1318	2884894	9	1318	687002	7	1318	1.89061e+06	8	1318	659557	6	1318
Q80VQ0	nd	Aldehyde dehydrogenase family 3 member B1	571423	2	1873	487281	1	1873	605633	2	1873	388376	2	1873	375576	2	1873	433466	1	1873	297800	1	1856	6937.9	1	1856	122314	2	1856	661121	1	1856	383207	2	1856	27855.5	1	1856
E9Q3E1	nd	Aldehyde dehydrogenase family 3 member B2	571423	2	1873	487281	1	1873	605633	2	1873	388376	2	1873	375576	2	1873	433466	1	1873	297800	1	1856	6937.9	1	1856	122314	2	1856	661121	1	1856	383207	2	1856	27855.5	1	1856
J3QMK6	nd	Aldehyde dehydrogenase family 3 member B3	571423	2	1873	487281	1	1873	605633	2	1873	388376	2	1873	375576	2	1873	433466	1	1873	297800	1	1856	6937.9	1	1856	122314	2	1856	661121	1	1856	383207	2	1856	27855.5	1	1856
Q9CZS1	0.98	Aldehyde dehydrogenase X, mitochondrial	1.1736e+07	16	495	413781	7	495	4.7153e+06	14	495	850104	12	495	3.46237e+06	13	495	856646	11	495	8.14731e+06	14	1727	688685	8	1727	5.25188e+06	12	1727	1.12423e+06	11	1727	4.78053e+06	15	1727	3.82693e+06	7	1727
O35945	1.25	Aldehyde dehydrogenase, cytosolic 1	4.93654e+06	7	1009	2236813	6	1009	3.0432e+06	7	1009	2.17849e+06	7	1009	4.22573e+06	7	1009	1.74943e+06	7	1009	3.22343e+06	7	1048	3.60538e+06	7	1048	3.07125e+06	6	1048	2.62513e+06	7	1048	3731234	7	1048	1.62925e+06	5	1048
P47738	0.94	Aldehyde dehydrogenase, mitochondrial	1.96384e+08	30	1419	5.54152e+07	30	1419	9.44808e+07	28	1419	2.73866e+07	28	1419	8.6553e+07	30	1419	3.3668e+07	29	1419	1.34089e+08	28	169	5.21566e+07	30	169	1.14525e+08	29	169	3.63603e+07	28	169	1.88439e+08	31	169	2.9509e+07	28	169
O54754	1.04	Aldehyde oxidase 1	1.37948e+07	16	1177	5.14647e+06	17	1177	8.09443e+06	18	1177	5.10285e+06	17	1177	1.65175e+07	15	1177	4.40999e+06	17	1177	2.38386e+07	18	1205	1.00331e+07	15	1205	1.91534e+07	16	1205	4.61971e+06	18	1205	1.40902e+07	20	1205	2.24341e+06	17	1205
G3X982	1.06	Aldehyde oxidase 3	1.37948e+07	16	1177	5.14647e+06	17	1177	8.09443e+06	18	1177	5.10285e+06	17	1177	1.65175e+07	15	1177	4.40999e+06	17	1177	2.38386e+07	18	1205	1.00331e+07	15	1205	1.91534e+07	16	1205	4.61971e+06	18	1205	1.40902e+07	20	1205	2.24341e+06	17	1205
Q8VC28	0.89	Aldo-keto reductase family 1 member C13	837346	3	406	53220	3	406	835430	3	406	194394	5	406	1.05319e+06	4	406	102568	4	406	717429	3	1297	158816	4	1297	979560	3	1297	112955	4	1297	1319524	3	1297	74377.4	3	1297
Q8BS35	nd	Alkylglycerol monooxygenase	1.14965e+06	2	282	101965	2	282	1216249	3	282	29414.4	2	282	356033	1	282	5328.5	1	282	3.16996e+06	3	400	3640.9	1	400	440064	1	400	14091.1	2	400	263872	2	400	4828.3	1	400
Q64FW2	1.05	All-trans-retinol 13,14-reductase	859581	5	646	228984	7	646	1.03632e+06	8	646	638535	8	646	1.47294e+06	8	646	783699	9	646	2.11772e+06	7	704	1.04942e+06	9	704	1.73156e+06	9	704	905188	9	704	2.0156e+06	8	704	1.49418e+06	8	704
Q99JW1	nd	Alpha/beta hydrolase domain-containing protein 17A	748700	4	1554	103393	2	1554	1.0254e+06	4	1554	3420.1	2	1554	1.33957e+06	4	1554	41955	2	1554	830610	4	79	36388.3	2	79	807163	3	79	41037.9	2	79	752141	4	79	780.5	1	79
Q7M759	nd	Alpha/beta hydrolase domain-containing protein 17B	1.8192e+06	5	243	80030.6	2	243	1.8223e+06	6	243	12316.5	1	243	395406	4	243	5839	2	243	1.10104e+06	4	278	7422.6	2	278	1.33028e+06	4	278	53.8	1	278	1.07873e+06	4	278	8413.8	3	278
Q8VCV1	nd	Alpha/beta hydrolase domain-containing protein 17C	192792	2	2062	523.4	1	2062	250690	2	2062	373.7	1	2062	0	0	2062	21161.5	1	2062	122927	1	117	0	0	117	71191.1	1	117	0	0	117	130865	2	117	450.5	1	117
Q9DBE8	0.9	Alpha-1,3/1,6-mannosyltransferase ALG2	974522	5	986	218084	4	986	1.23423e+06	6	986	366563	6	986	4.31075e+06	6	986	128889	4	986	1.21793e+06	6	1025	163206	3	1025	1.44116e+06	6	1025	348249	4	1025	3.52195e+06	6	1025	1.12265e+06	3	1025
P07758	1.07	Alpha-1-antitrypsin 1-1	275790	2	822	92958.3	2	822	649585	3	822	200932	3	822	433948	2	822	94605.4	2	822	301100	2	863	106212	2	863	211176	2	863	33292.6	2	863	346158	2	863	66901	2	863
P22599	1.14	Alpha-1-antitrypsin 1-2	220352	2	918	155813	2	918	701531	3	918	172581	2	918	47524.6	1	918	138119	2	918	243564	2	958	242276	3	958	297847	2	958	65110.2	2	958	201400	2	958	43587.4	2	958
Q00896	1.07	Alpha-1-antitrypsin 1-3	275790	2	822	92958.3	2	822	649585	3	822	200932	3	822	433948	2	822	94605.4	2	822	301100	2	863	106212	2	863	211176	2	863	33292.6	2	863	346158	2	863	66901	2	863
Q00897	1.06	Alpha-1-antitrypsin 1-4	1.81897e+06	3	2011	1799590	3	2011	2.44405e+06	3	2011	832724	3	2011	2.14804e+06	3	2011	587251	3	2011	2.30155e+06	3	1983	683134	3	1983	3.69193e+06	3	1983	566757	3	1983	2.6058e+06	3	1983	402518	3	1983
P29699	0.98	Alpha-2-HS-glycoprotein	1.9096e+06	4	481	603909	5	481	1.71657e+06	4	481	442361	4	481	1.43932e+06	4	481	594716	4	481	929332	4	456	159314	4	456	1.24037e+06	4	456	794762	4	456	1.30212e+06	4	456	872070	4	456
Q7TPR4	0.95	Alpha-actinin-1	2.72477e+06	12	992	1.27523e+06	12	992	2.16422e+06	12	992	1.99601e+06	15	992	3.53445e+06	12	992	1.46845e+06	14	992	1.91396e+06	11	1032	1.81703e+06	14	1032	2076606	11	1032	1.64196e+06	14	1032	2806335	13	1032	1.44764e+06	14	1032
P57780	1.01	Alpha-actinin-4	4.40737e+07	18	735	4.71487e+06	22	735	3.88804e+07	20	735	5985376	26	735	3.5529e+07	23	735	5.27989e+06	28	735	3.88606e+07	22	780	7.80594e+06	26	780	4.31646e+07	23	780	5.28434e+06	25	780	3.92551e+07	20	780	6.22394e+06	24	780
Q9DBF1	1.15	Alpha-aminoadipic semialdehyde dehydrogenase	1.43402e+07	19	615	3.85629e+06	16	615	14554566	20	615	2.29169e+06	14	615	8.65978e+06	16	615	1.65749e+06	13	615	1.46558e+07	21	672	4.95793e+06	16	672	11979021	17	672	1.80801e+06	11	672	21641911	20	672	1.85133e+06	15	672
Q99K67	1	Alpha-aminoadipic semialdehyde synthase, mitochondrial	29187225	18	658	4.22734e+06	19	658	2.713e+07	19	658	2565413	16	658	1.4318e+07	19	658	2.56614e+06	17	658	1.83722e+07	16	714	4296151	16	714	2.42401e+07	18	714	2.15007e+06	15	714	2.29761e+07	15	714	2.27013e+06	15	714
P00687	1.31	Alpha-amylase 1	53040.9	1	1908	27906	1	1908	108541	2	1908	44509.8	1	1908	158419	2	1908	4078.6	1	1908	121558	1	1891	104808	1	1891	108095	1	1891	16265.8	1	1891	50816	1	1891	71994	1	1891
P17182	1.06	Alpha-enolase	6.85665e+06	16	1333	7.61627e+06	15	1333	40307973	16	1333	2.83014e+06	16	1333	7.24164e+06	16	1333	2.98928e+06	14	1333	6.67624e+06	15	1349	4.62416e+06	17	1349	1.30508e+07	12	1349	2.17474e+06	15	1349	5.34587e+06	17	1349	1.42837e+06	12	1349
P27046	0.91	Alpha-mannosidase 2	4.37343e+06	14	900	2.95943e+06	17	900	4.25233e+06	16	900	2.38526e+06	17	900	17319966	15	900	1.99113e+06	15	900	2.75701e+06	14	939	3.31288e+06	17	939	11365449	14	939	2.2312e+06	15	939	4.26374e+06	14	939	2.26661e+06	13	939
O09174	1.17	Alpha-methylacyl-CoA racemase	5.42265e+06	8	723	743662	7	723	2099502	8	723	673411	7	723	3.36216e+06	9	723	477208	7	723	3.74432e+06	8	771	1.21237e+06	7	771	2.69331e+06	6	771	706342	8	771	2.74455e+06	6	771	397668	5	771
Q9DB05	0.97	Alpha-soluble NSF attachment protein	9.79635e+06	11	635	2.03828e+06	13	635	1.02972e+07	14	635	3.18703e+06	15	635	1.0635e+07	13	635	2.0286e+06	11	635	3.29983e+06	11	692	3.08391e+06	13	692	6.24707e+06	9	692	2.38913e+06	13	692	6.56333e+06	12	692	1.74076e+06	11	692
Q8BWP5	0.92	Alpha-tocopherol transfer protein	37097.7	1	1899	0	0	1899	154277	2	1899	58319.9	2	1899	304638	2	1899	127110	2	1899	9986.2	2	1883	21337.6	1	1883	8845.9	2	1883	70911.9	2	1883	151845	2	1883	51626.1	1	1883
Q64133	1.08	Amine oxidase [flavin-containing] A	4.55531e+06	6	998	753911	5	998	2821815	4	998	598608	6	998	1.49218e+06	5	998	341117	6	998	3.25362e+06	5	1038	1.10481e+06	7	1038	2.72492e+06	5	1038	1.09315e+06	7	1038	2.70794e+06	6	1038	925007	7	1038
Q8BW75	1.06	Amine oxidase [flavin-containing] B	6.80669e+07	32	2001	2.89258e+07	27	2001	4.93849e+07	32	2001	2.73836e+07	31	2001	3.46129e+07	30	2001	1.9808e+07	30	2001	4.67388e+07	31	1971	3.63452e+07	32	1971	5.87204e+07	32	1971	2.73067e+07	29	1971	5.78957e+07	33	1971	2.4992e+07	28	1971
P31230	1.03	Aminoacyl tRNA synthase complex-interacting multifunctional protein 1	4.74052e+06	10	1727	1.06566e+06	11	1727	4027462	10	1727	1.02664e+06	11	1727	2.72495e+06	10	1727	692517	11	1727	1926864	7	1733	1.10572e+06	10	1733	3.126e+06	10	1733	793789	11	1733	3.21636e+06	9	1733	635806	8	1733
Q8R010	1.22	Aminoacyl tRNA synthase complex-interacting multifunctional protein 2	1.15632e+06	4	1152	452894	4	1152	1.21217e+06	4	1152	397849	4	1152	440731	4	1152	299522	3	1152	1380166	4	1178	686488	4	1178	1.28991e+06	4	1178	306193	3	1178	897091	4	1178	343883	1	1178
P97449	1.08	Aminopeptidase N	2.23665e+06	16	814	3.2031e+06	17	814	4.89687e+06	13	814	1.3413e+06	15	814	6.42094e+06	16	814	1.17453e+06	16	814	1.72451e+06	11	856	1.08617e+06	14	856	1.89968e+06	14	856	1.67063e+06	14	856	8.40204e+06	15	856	1.1174e+06	11	856
Q91X58	nd	AN1-type zinc finger protein 2B	38953.1	2	1361	126612	2	1361	72178.5	2	1361	7582.2	2	1361	9754.9	1	1361	5660.7	2	1361	5657.4	1	58	664.7	1	58	16473.2	1	58	0	0	58	11279.7	2	58	0	0	58
P70295	1.02	Ancient ubiquitous protein 1	784474	3	1172	322821	3	1172	707380	4	1172	205885	4	1172	374145	2	1172	371404	4	1172	507641	3	1200	371079	3	1200	759021	3	1200	262796	3	1200	596438	3	1200	161650	2	1200
Q02357	1.38	Ankyrin-1	303369	4	798	788.1	1	798	211266	4	798	48830.6	2	798	38615.1	1	798	26056.8	1	798	2.08027e+06	5	842	44577.8	3	842	566307	6	842	79887.2	3	842	616944	5	842	214149	2	842
P10107	0.82	Annexin A1	125063	1	1122	158078	2	1122	186460	1	1122	178857	3	1122	435534	2	1122	184128	3	1122	824173	2	1152	151113	2	1152	76466.3	1	1152	153262	3	1152	196530	1	1152	146974	3	1152
P07356	1	Annexin A2	681744	6	1512	823619	8	1512	250730	4	1512	530354	7	1512	1.51474e+06	7	1512	422212	6	1512	4.40414e+06	9	1520	737919	8	1520	4.44436e+06	6	1520	521176	7	1520	481200	4	1520	335682	5	1520
P97429	1.13	Annexin A4	812843	3	929	583779	4	929	1085156	5	929	436127	5	929	248856	2	929	403501	5	929	652707	4	968	733348	4	968	200682	2	968	580860	5	968	1.12073e+06	4	968	794122	4	968
P48036	1.13	Annexin A5	448714	4	947	420664	2	947	59137.1	2	947	48113.8	3	947	440663	3	947	288554	4	947	334545	3	985	492470	3	985	216405	3	985	330156	3	985	946291	3	985	99996.9	2	985
P14824	1.15	Annexin A6	1.88881e+06	11	1376	761478	10	1376	1.55096e+06	10	1376	476497	9	1376	876595	6	1376	834789	11	1376	1.88349e+06	11	1388	1.25405e+06	13	1388	1.17329e+06	8	1388	584544	9	1388	5.4205e+06	13	1388	363482	7	1388
Q07076	nd	Annexin A7	65719.8	2	2066	0	0	2066	47289.8	2	2066	5973.7	1	2066	56441.5	2	2066	10190.7	2	2066	55651.8	1	2040	14626.7	2	2040	101287	2	2040	38881	2	2040	103933	2	2040	170609	3	2040
Q6P9J9	nd	Anoctamin-6	142112	2	18	0	0	18	188682	3	18	375520	1	18	64983	1	18	0	0	18	0	0	0	0	0	0	0	0	0	0	0	0	0	0	0	0	0	0
Q6DFX2	nd	Anthrax toxin receptor 2	430247	4	418	145361	2	418	829273	5	418	1171.8	1	418	1.12178e+06	5	418	12013.9	3	418	257218	4	1519	43788.9	3	1519	292051	3	1519	24307.3	3	1519	304004	3	1519	16492	3	1519
P21958	0.97	Antigen peptide transporter 1	355932	3	1609	540429	3	1609	318553	2	1609	298184	3	1609	227703	2	1609	344174	3	1609	258173	2	1613	511696	2	1613	252332	2	1613	381932	2	1613	252983	2	1613	74589.3	1	1613
P36371	0.99	Antigen peptide transporter 2	3.37012e+06	8	2026	635938	8	2026	3912001	8	2026	451599	7	2026	1.92306e+06	6	2026	319300	6	2026	2.76297e+06	7	373	818618	7	373	3.22057e+06	7	373	527374	7	373	3.18951e+06	7	373	562268	7	373
P11609	1.04	Antigen-presenting glycoprotein CD1d1	995502	3	603	593576	3	603	648762	3	603	561363	2	603	478282	2	603	114822	3	603	378392	3	661	521186	2	661	571071	3	661	345388	2	661	669907	3	661	87246.5	2	661
P32261	0.96	Antithrombin-III	1.64427e+06	5	1326	1.12565e+06	7	1326	2.26739e+06	6	1326	1097628	7	1326	1.28742e+06	4	1326	334734	7	1326	1.60882e+06	5	1342	377249	6	1342	1.87514e+06	7	1342	223162	6	1342	2.04389e+06	8	1342	226910	3	1342
O35643	1	AP-1 complex subunit beta-1	4.22355e+06	9	1524	1.09997e+06	9	1524	2.85543e+06	10	1524	847726	9	1524	2168035	8	1524	677396	10	1524	3129997	10	632	1.71072e+06	10	632	3.33149e+06	8	632	760503	10	632	3.33149e+06	9	632	602766	6	632
P22892	1	AP-1 complex subunit gamma-1	453404	4	1877	128877	5	1877	218919	4	1877	174813	4	1877	476309	4	1877	1.26188e+06	4	1877	191101	4	1860	59580.5	4	1860	112655	2	1860	71239.9	4	1860	362323	4	1860	1.48917e+06	4	1860
P35585	0.95	AP-1 complex subunit mu-1	20881.8	1	345	30402.2	2	345	74244.8	2	345	27920.8	2	345	4.24281e+06	1	345	20746.5	1	345	0	0	1	25439.8	1	1	0	0	1	25221.8	1	1	0	0	1	0	0	1
P17426	1.11	AP-2 complex subunit alpha-1	1.32529e+06	8	727	926518	9	727	2.19556e+06	9	727	828190	7	727	899611	8	727	404247	4	727	1.21865e+06	6	775	1.37751e+06	10	775	1491220	7	775	459524	6	775	1.14861e+06	8	775	855696	10	775
P17427	0.99	AP-2 complex subunit alpha-2	4.99938e+06	15	1796	2.62367e+06	17	1796	1.30366e+07	18	1796	3.42813e+06	16	1796	1.79815e+07	18	1796	1.08247e+06	12	1796	2.90355e+06	14	1789	2.44452e+06	18	1789	5.35009e+06	15	1789	5.34768e+06	16	1789	3.34891e+06	14	1789	4.86573e+06	14	1789
Q9DBG3	1.03	AP-2 complex subunit beta	4857631	13	694	1.42083e+06	12	694	2.95444e+06	13	694	1.86609e+06	14	694	5.52165e+06	13	694	823931	14	694	1.36835e+07	15	745	1.29576e+06	12	745	1.85821e+07	14	745	1.32435e+06	14	745	3774867	16	745	1.00838e+06	11	745
P84091	1.03	AP-2 complex subunit mu	2.16564e+07	7	1591	2.31572e+07	8	1591	1.31068e+07	7	1591	2.51633e+06	8	1591	2.75799e+07	8	1591	1.78163e+06	8	1591	5.29252e+07	9	297	5.3932e+06	8	297	2.50888e+07	9	297	1.59722e+06	7	297	1.15785e+07	9	297	1.0794e+06	10	297
P62743	1.01	AP-2 complex subunit sigma	42983.2	2	1240	109471	2	1240	20510.2	1	1240	49487.6	1	1240	3617.2	1	1240	88092.1	2	1240	6150.8	1	556	44051.7	1	556	58531.3	2	556	80599.7	2	556	9735	1	556	36500.9	2	556
O54774	0.99	AP-3 complex subunit delta-1	1.74043e+06	2	1649	101006	1	1649	1965334	2	1649	25562.6	1	1649	195946	1	1649	109677	3	1649	722604	2	1654	598083	3	1654	334260	2	1654	84939.5	2	1654	1.69698e+06	2	1654	102530	3	1654
Q5YD48	1.01	APOBEC1 complementation factor	1.31804e+06	5	623	1456563	7	623	4038102	7	623	2.91863e+06	7	623	4.01331e+06	7	623	564736	7	623	743560	3	681	607062	6	681	1.16148e+06	5	681	770286	6	681	1.05597e+06	5	681	702108	6	681
Q00623	1.22	Apolipoprotein A-I	159454	1	255	180538	2	255	1.32904e+06	1	255	110348	1	255	290118	1	255	0	0	255	252106	1	1416	0	0	1416	713741	2	1416	165817	1	1416	1.12638e+06	2	1416	0	0	1416
P06728	1.32	Apolipoprotein A-IV	4.8612e+06	2	193	41500.8	1	193	48918.6	1	193	9922.1	1	193	0	0	193	65840.8	1	193	55489.3	1	41	50787.7	1	41	5182.5	1	41	1.63877e+06	1	41	69804.1	1	41	2.19787e+06	1	41
P08226	1.02	Apolipoprotein E	183736	3	1095	203986	4	1095	337048	4	1095	235355	5	1095	4.17964e+06	6	1095	246903	5	1095	128766	1	1127	207163	4	1127	4.44835e+06	3	1127	255518	4	1127	185027	3	1127	150623	3	1127
O35841	1.03	Apoptosis inhibitor 5	78629.8	1	875	165491	2	875	386001	2	875	96203.2	1	875	240862	1	875	100410	1	875	692601	2	913	164792	1	913	537588	2	913	133751	1	913	356754	2	913	108504	1	913
Q9Z0X1	1.01	Apoptosis-inducing factor 1, mitochondrial	1.799e+07	21	1874	6.7205e+06	22	1874	1.83506e+07	21	1874	7.73668e+06	22	1874	1.1751e+07	20	1874	5.70335e+06	24	1874	1.40376e+07	20	1857	8.41362e+06	23	1857	1.55094e+07	23	1857	6.52088e+06	23	1857	1.39268e+07	18	1857	6.63772e+06	24	1857
Q02013	1.13	Aquaporin-1	9.33354e+06	4	321	397648	3	321	6.8042e+06	3	321	594790	3	321	3.23799e+06	2	321	601879	4	321	469611	2	261	388798	3	261	2.4207e+06	2	261	751777	3	261	9.32068e+06	4	261	702125	4	261
Q61176	0.83	Arginase-1	1.27005e+07	17	1575	1.80594e+07	15	1575	9.05604e+06	16	1575	3.37154e+06	16	1575	9.15436e+06	15	1575	2.90137e+06	16	1575	6.50053e+06	15	1579	3.74399e+06	16	1579	6.43359e+06	14	1579	3.02478e+06	15	1579	7.45487e+06	16	1579	1.96787e+06	10	1579
Q9D0I9	0.98	Arginine--tRNA ligase, cytoplasmic	8.21639e+06	16	1272	1.59774e+06	15	1272	6.59615e+06	14	1272	1.24662e+06	12	1272	6.66221e+06	14	1272	820208	9	1272	5.93253e+06	16	1292	1.91407e+06	13	1292	8.19802e+06	16	1292	1.19985e+06	12	1292	4.80514e+06	12	1292	1.14994e+06	9	1292
Q91YI0	1.05	Argininosuccinate lyase	3.91686e+06	9	323	1.6576e+06	8	323	4.25532e+06	7	323	644599	8	323	1.39545e+07	10	323	366382	5	323	6.68437e+06	9	1717	4.94012e+06	7	1717	3.1481e+06	8	1717	470800	6	1717	3.18711e+06	8	1717	1.2981e+06	9	1717
P16460	0.82	Argininosuccinate synthase	1.52315e+08	36	281	4.60477e+07	35	281	1.33063e+08	39	281	4.23384e+07	39	281	8.43277e+07	35	281	3.52752e+07	34	281	6.99708e+07	36	983	3.83651e+07	38	983	9.70173e+07	36	983	3.58907e+07	35	983	9.48778e+07	38	983	2.94432e+07	34	983
P98203	0.99	Armadillo repeat protein deleted in velo-cardio-facial syndrome homolog	1.29309e+06	9	1276	184048	5	1276	980976	10	1276	264033	6	1276	926726	7	1276	22734.7	4	1276	1.25596e+06	9	1296	247061	6	1296	1.50436e+06	8	1296	43448.6	3	1296	1.24184e+06	10	1296	54022.9	5	1296
Q91WU5	0.71	Arsenite methyltransferase	1903521	3	1208	300510	2	1208	264566	3	1208	100236	3	1208	999575	2	1208	1.04976e+06	4	1208	69549.1	1	1237	95627.6	2	1237	95178.3	1	1237	3.09725e+06	2	1237	6700.1	1	1237	2.53545e+06	2	1237
Q99PG0	0.94	Arylacetamide deacetylase	5.35946e+07	16	536	1.36925e+07	16	536	4.80568e+07	18	536	1.07776e+07	17	536	36098915	17	536	7.55604e+06	16	536	3.76066e+07	16	384	1.43551e+07	17	384	41736129	17	384	1.04464e+07	16	384	4.41465e+07	17	384	1.14296e+07	17	384
P34927	1.13	Asialoglycoprotein receptor 1	2.30927e+08	19	115	4.54107e+06	18	115	2.7014e+08	20	115	3.83499e+06	16	115	1.04921e+08	17	115	2.17234e+06	17	115	1.69076e+08	19	125	4.294e+06	17	125	2.1399e+08	19	125	2.17983e+06	17	125	227534735	18	125	2.24881e+06	14	125
P24721	1.04	Asialoglycoprotein receptor 2	5.05018e+07	10	128	1.64956e+06	7	128	4.42843e+07	9	128	1.80589e+06	8	128	3.67178e+07	9	128	904878	6	128	3.56104e+07	10	159	1.56189e+06	7	159	3.91146e+07	10	159	945306	7	159	4.29133e+07	9	159	610966	7	159
Q8BP47	0.89	Asparagine--tRNA ligase, cytoplasmic	963228	7	1717	2.53094e+06	8	1717	899020	8	1717	534019	7	1717	2.387e+06	6	1717	564608	8	1717	970224	8	1723	390869	6	1723	655317	7	1723	407035	6	1723	985459	7	1723	772647	9	1723
P05201	0.95	Aspartate aminotransferase, cytoplasmic	847524	9	1862	479414	7	1862	2.97273e+06	10	1862	345100	6	1862	503106	5	1862	317626	9	1862	2.17351e+06	9	1845	352138	7	1845	512839	5	1845	380982	8	1845	2.02992e+06	8	1845	217851	8	1845
P05202	1.06	Aspartate aminotransferase, mitochondrial	2.48812e+07	13	253	2.82345e+06	9	253	1.51788e+07	13	253	2.22733e+06	10	253	1.57607e+07	10	253	2.24657e+06	10	253	2.67073e+07	13	527	4.86479e+06	11	527	2.22143e+07	13	527	2.98557e+06	10	527	2.3494e+07	14	527	2.99422e+06	8	527
Q922B2	1.03	Aspartate--tRNA ligase, cytoplasmic	4.50995e+06	15	945	2.90362e+06	13	945	3.28172e+06	13	945	2.12382e+06	14	945	2.44732e+06	11	945	2.10669e+06	13	945	4.93711e+06	11	984	2.1406e+06	15	984	4.3981e+06	11	984	2.79461e+06	14	984	3.35743e+06	15	984	1.99053e+06	13	984
Q9Z2W0	0.96	Aspartyl aminopeptidase	1.21148e+07	10	1917	2.02765e+06	11	1917	8.66392e+06	10	1917	1.531e+06	10	1917	4.54105e+06	8	1917	1078956	10	1917	4.24299e+06	9	617	2.60989e+06	12	617	7.99379e+06	7	617	983014	9	617	6994520	8	617	257812	8	617
Q8BSY0	0.9	Aspartyl/asparaginyl beta-hydroxylase	2.84175e+06	12	1616	1.53567e+06	12	1616	3.05924e+06	11	1616	1540000	12	1616	2.2216e+06	12	1616	1.59985e+06	12	1616	1.78366e+06	11	1620	1005098	10	1620	2.03467e+06	12	1620	1.92182e+06	13	1620	3.35148e+06	13	1620	1.68703e+06	12	1620
Q6PA06	1.04	Atlastin-2	4.97238e+06	11	1913	817117	9	1913	5.80093e+06	12	1913	853629	10	1913	4.2219e+06	11	1913	649502	10	1913	3.41204e+06	9	1898	1.18035e+06	11	1898	4.40063e+06	9	1898	896828	8	1898	6.27326e+06	15	1898	924866	12	1898
Q91YH5	1.11	Atlastin-3	1.03671e+07	18	606	2909675	19	606	7095772	19	606	2688444	19	606	4.12898e+06	16	606	1.81998e+06	19	606	5.41747e+06	19	664	2.82984e+06	18	664	5.16377e+06	19	664	2372568	17	664	7.62343e+06	17	664	1.01011e+06	14	664
Q9CQQ7	0.97	ATP synthase F(0) complex subunit B1, mitochondrial	8.02788e+06	9	745	3.92263e+06	8	745	4645934	8	745	4.88529e+06	10	745	4.38133e+06	7	745	4.25168e+06	10	745	6.73054e+06	8	787	6.47651e+06	11	787	8.24663e+06	6	787	4.68058e+06	9	787	6.94276e+06	9	787	4.28277e+06	8	787
Q03265	1.03	ATP synthase subunit alpha, mitochondrial	1.66124e+08	40	1843	8.09744e+07	38	1843	144934237	37	1843	6.37674e+07	40	1843	1.0791e+08	41	1843	6.55422e+07	37	1843	1.34949e+08	40	1827	7.07978e+07	39	1827	1.5144e+08	40	1827	6.80026e+07	39	1827	1.53419e+08	41	1827	64022323	39	1827
P56480	0.92	ATP synthase subunit beta, mitochondrial	3.65658e+07	40	1406	3.02255e+07	41	1406	2.44201e+07	37	1406	15434642	41	1406	2.85605e+07	37	1406	13351418	37	1406	5.35489e+07	39	1415	2.2642e+07	39	1415	5.82917e+07	33	1415	1.48391e+07	38	1415	2.12564e+07	38	1415	1.70702e+07	36	1415
Q9DCX2	0.99	ATP synthase subunit d, mitochondrial	4.4867e+07	13	1294	1.08762e+07	13	1294	3.56063e+07	13	1294	8.21733e+06	12	1294	3.27676e+07	13	1294	5.60064e+06	12	1294	31448501	13	1311	1.08065e+07	13	1311	3.80555e+07	13	1311	7.89229e+06	12	1311	2.95089e+07	13	1311	5.44492e+06	12	1311
Q9D3D9	1.03	ATP synthase subunit delta, mitochondrial	11390.7	1	880	29004	1	880	89622.7	1	880	63678.1	1	880	0	0	880	160147	2	880	204290	2	919	141175	1	919	7154.6	1	919	51752.1	1	919	90218.4	1	919	72063.8	1	919
P56135	0.79	ATP synthase subunit f, mitochondrial	2.03145e+06	3	1174	1.1493e+06	2	1174	1922988	2	1174	909209	3	1174	1.4238e+06	3	1174	873912	3	1174	1.17812e+06	3	1201	992114	3	1201	1.87105e+06	3	1201	1126040	1	1201	1.24143e+06	2	1201	1.06435e+06	3	1201
Q91VR2	1.06	ATP synthase subunit gamma, mitochondrial	3.54499e+07	10	337	3.04848e+06	7	337	1.68434e+07	9	337	5.28117e+06	9	337	1.91891e+07	9	337	3.53463e+06	8	337	1.00959e+07	7	368	6.04361e+06	10	368	1.53747e+07	9	368	9.49028e+06	8	368	4.87704e+07	8	368	3.69478e+06	8	368
Q9DB20	0.99	ATP synthase subunit O, mitochondrial	1.42351e+08	14	154	80662665	14	154	8.9471e+07	12	154	1.25732e+07	14	154	1.69375e+08	15	154	6.77471e+06	13	154	309886620	13	143	1.83721e+07	14	143	2.43458e+08	15	143	9.49889e+06	14	143	6.45508e+07	14	143	1.06054e+07	14	143
O54984	0.97	ATPase Asna1	397106	3	1819	182690	4	1819	298002	3	1819	284640	4	1819	342267	4	1819	325742	4	1819	92155.5	2	1806	35003.1	3	1806	174190	2	1806	352961	4	1806	508554	4	1806	1.30972e+06	4	1806
Q9D5T0	1.07	ATPase family AAA domain-containing protein 1	2.34442e+06	7	1869	960327	6	1869	3.08622e+06	9	1869	1.7237e+06	9	1869	1.71027e+06	6	1869	1.22789e+06	7	1869	2.05034e+06	6	1852	1.62777e+06	8	1852	2.02504e+06	7	1852	1.14371e+06	8	1852	1.9243e+06	6	1852	851192	7	1852
Q925I1	1.04	ATPase family AAA domain-containing protein 3	1.89843e+06	7	1800	1.36958e+06	7	1800	1029964	6	1800	878174	6	1800	765664	4	1800	256475	5	1800	1.77132e+06	6	1793	561835	6	1793	1.79338e+06	7	1793	400929	7	1793	847252	5	1793	456995	5	1793
P41233	0.94	ATP-binding cassette sub-family A member 1	328327	3	807	149202	3	807	533378	3	807	23585.7	2	807	41676.4	2	807	108290	3	807	141480	2	850	216518	3	850	356790	2	850	1255.2	2	850	70583.1	3	850	71775.9	2	850
Q8K441	1.02	ATP-binding cassette sub-family A member 6	1.49446e+07	31	161	5.94152e+06	31	161	1.75468e+07	35	161	3.4908e+06	29	161	1.24838e+07	32	161	2.72384e+06	27	161	14635131	28	253	4.51096e+06	26	253	1.14189e+07	25	253	2.74883e+06	26	253	1.65595e+07	33	253	4189138	25	253
Q8K440	1.02	ATP-binding cassette sub-family A member 8-B	729704	6	664	230181	4	664	1.55896e+06	6	664	310358	5	664	352241	4	664	197320	4	664	716082	4	720	184141	5	720	373687	4	720	209640	5	720	471146	5	720	194215	5	720
Q9JI39	0.99	ATP-binding cassette sub-family B member 10, mitochondrial	9.71426e+06	7	580	1.95119e+06	8	580	1.80151e+06	5	580	2.00693e+06	7	580	7.31677e+06	5	580	588008	7	580	8.20776e+06	5	638	2.46938e+06	7	638	1.24955e+06	5	638	390452	5	638	2.35011e+06	6	638	1.7653e+06	6	638
Q9DC29	1.03	ATP-binding cassette sub-family B member 6, mitochondrial	71385	2	681	26387.7	1	681	125342	2	681	47643	2	681	438686	2	681	8164	1	681	68414.1	1	733	43656.9	1	733	123950	1	733	48495.5	1	733	72178.1	1	733	42557.3	1	733
Q61102	0.94	ATP-binding cassette sub-family B member 7, mitochondrial	1.39221e+06	5	1067	208856	5	1067	1.30803e+06	8	1067	343085	4	1067	835425	4	1067	349280	3	1067	1.33018e+06	7	1102	301157	5	1102	2.44795e+06	8	1102	346481	4	1102	1.01579e+06	7	1102	315352	6	1102
Q9CXJ4	1.07	ATP-binding cassette sub-family B member 8, mitochondrial	1.86612e+07	8	942	2.15946e+06	7	942	8.26813e+06	9	942	555646	8	942	7.08543e+06	6	942	224752	6	942	8.06567e+06	8	980	834241	6	980	2.36679e+06	5	980	2.49701e+06	9	980	4.09459e+06	8	980	427112	7	980
P48410	1.05	ATP-binding cassette sub-family D member 1	58456.7	1	748	339800	3	748	69658.6	1	748	49858.4	1	748	4.16198e+06	2	748	90973.4	2	748	142956	1	789	358480	3	789	4.56435e+06	3	789	125981	2	789	67490.8	1	789	86893.7	2	789
P55096	1.24	ATP-binding cassette sub-family D member 3	21765244	29	1660	9.57822e+06	31	1660	27887161	34	1660	8.8908e+06	32	1660	1.5883e+07	29	1660	5.44606e+06	28	1660	3.23165e+07	31	1664	1.95319e+07	33	1664	3.38524e+07	27	1664	1.07145e+07	30	1664	2.77863e+07	33	1664	9.12272e+06	23	1664
Q6P542	0.91	ATP-binding cassette sub-family F member 1	143338	4	683	117832	5	683	176681	4	683	92635.4	5	683	106891	4	683	211640	5	683	95858	2	734	78385.9	4	734	122008	3	734	89186.2	4	734	109148	3	734	103276	4	734
Q7TMS5	1.14	ATP-binding cassette sub-family G member 2	9.11611e+06	12	268	748438	10	268	7.33422e+06	12	268	413768	8	268	3.25121e+06	11	268	799893	10	268	8.04198e+06	10	205	579772	8	205	6.04358e+06	11	205	920777	9	205	8146869	12	205	465870	7	205
Q99PE8	1.05	ATP-binding cassette sub-family G member 5	484199	5	1536	625092	2	1536	1.27586e+06	7	1536	447128	5	1536	559763	5	1536	43132.8	3	1536	275850	4	1541	1.5351e+06	5	1541	363636	4	1541	20451	3	1541	1.23894e+06	7	1541	126487	4	1541
Q9DBM0	nd	ATP-binding cassette sub-family G member 8	165096	2	1726	108847	3	1726	255902	3	1726	170403	3	1726	191059	3	1726	201604	3	1726	115764	2	1732	198782	2	1732	128962	2	1732	210535	2	1732	163846	2	1732	286443	1	1732
Q91V92	0.88	ATP-citrate synthase	1.05271e+07	28	1446	5.63086e+06	33	1446	1.402e+07	28	1446	1.19456e+07	38	1446	1.46033e+07	25	1446	9.54038e+06	33	1446	7.15816e+06	28	1459	6.47214e+06	35	1459	1.5709e+07	25	1459	1.13987e+07	26	1459	1.05409e+07	21	1459	6350783	23	1459
Q9CZ42	1.02	ATP-dependent (S)-NAD(P)H-hydrate dehydratase	3.11947e+06	8	1638	1.07964e+06	5	1638	2207674	9	1638	982219	5	1638	1.05169e+06	9	1638	914464	6	1638	1.21007e+06	7	1641	1.0313e+06	4	1641	1.58524e+06	7	1641	1.46012e+06	6	1641	559037	7	1641	419882	3	1641
Q9JHS4	1.02	ATP-dependent Clp protease ATP-binding subunit clpX-like, mitochondrial	1.92749e+06	2	1434	744695	2	1434	1.09469e+06	1	1434	889190	2	1434	952492	2	1434	909179	2	1434	757144	2	1446	597737	1	1446	1.30216e+06	2	1446	1.07505e+06	2	1446	1.50061e+06	1	1446	1225588	2	1446
Q8VHK9	0.98	ATP-dependent DNA/RNA helicase DHX36	23182.3	2	1386	2731	2	1386	10894.4	2	1386	20941.7	2	1386	24727.3	2	1386	1791.5	2	1386	39189.5	2	1397	33306.7	2	1397	19914.9	2	1397	25088.1	2	1397	24700.5	1	1397	1509.4	1	1397
O70133	1.02	ATP-dependent RNA helicase A	7.77877e+06	23	1331	4.01241e+06	22	1331	6.37421e+06	22	1331	4.3884e+06	23	1331	8.02376e+06	19	1331	4396808	23	1331	6.15607e+06	20	1348	3.7542e+06	22	1348	1.30765e+07	22	1348	4.56352e+06	24	1348	6332806	19	1348	3.48994e+06	20	1348
Q91VR5	1	ATP-dependent RNA helicase DDX1	9.94516e+06	23	1940	1.95649e+06	22	1940	6.66095e+06	21	1940	1.33648e+06	20	1940	4816483	21	1940	1.54736e+06	19	1940	5.40585e+06	20	1917	1.56412e+06	21	1917	6066854	19	1917	2.16064e+06	21	1917	8.66773e+06	24	1917	1.63136e+06	17	1917
Q62167	0.92	ATP-dependent RNA helicase DDX3X	2.47379e+06	6	347	173289	7	347	1.91985e+06	8	347	314765	8	347	1.30693e+06	5	347	177843	6	347	1.22482e+06	7	266	335176	6	266	2.26863e+06	7	266	131453	6	266	3033024	7	266	97664	4	266
Q62095	0.95	ATP-dependent RNA helicase DDX3Y	325926	3	369	3121.9	2	369	187715	2	369	6582.3	2	369	404040	3	369	39596.8	3	369	1.96123e+06	3	489	152032	4	489	209680	2	489	93421.7	3	489	243807	2	489	124061	3	489
Q99PU8	1.06	ATP-dependent RNA helicase DHX30	13429.3	1	1956	111401	2	1956	66482.5	2	1956	25019.5	2	1956	16269.7	1	1956	4644.8	1	1956	15399.2	1	1929	117124	2	1929	554322	2	1929	76907.5	2	1929	13534.3	1	1929	109368	1	1929
O88967	1.03	ATP-dependent zinc metalloprotease YME1L1	56147.1	1	2054	298366	2	2054	67701.8	1	2054	5122.6	1	2054	71774.4	1	2054	1806.4	1	2054	302277	2	480	0	0	480	145776	2	480	911.6	1	480	122955	1	480	3358.9	1	480
Q60936	0.92	Atypical kinase COQ8A, mitochondrial	9.27313e+06	9	1366	883415	4	1366	6.24151e+06	9	1366	508848	5	1366	5.96291e+06	6	1366	4.68475e+06	6	1366	4.3382e+06	6	1379	4.63439e+06	4	1379	4.8044e+06	4	1379	4.96203e+06	6	1379	7.00176e+06	8	1379	4447648	2	1379
Q9JLV1	1.19	BAG family molecular chaperone regulator 3	26475.6	1	1542	19087.9	1	1542	0	0	1542	15172.7	1	1542	444995	2	1542	10130.9	1	1542	0	0	1545	20294.1	1	1545	77561.9	1	1545	4497.2	1	1545	4.03454e+06	1	1545	58917.4	2	1545
P04919	1.47	Band 3 anion transport protein	55947.6	1	1283	61814	2	1283	94516.8	2	1283	10716	1	1283	6123.6	1	1283	0	0	1283	118007	1	1302	134765	3	1302	270539	2	1302	66237.1	2	1302	54467	1	1302	132403	3	1302
Q8BGS1	0.97	Band 4.1-like protein 5	1.56631e+06	5	1682	1.1062e+06	4	1682	883387	3	1682	609275	4	1682	998799	5	1682	1.12521e+06	4	1682	1.04996e+06	3	1685	509258	4	1685	427818	3	1685	1.50562e+06	5	1685	1.50574e+06	4	1685	1.25322e+06	4	1685
Q05793	1.06	Basement membrane-specific heparan sulfate proteoglycan core protein	1.76029e+06	7	595	235564	3	595	1.42981e+06	9	595	253341	4	595	2.03733e+06	8	595	146540	3	595	3.56032e+06	8	653	468676	7	653	671044	6	653	266856	3	653	3.31957e+06	8	653	328061	4	653
P18572	1.11	Basigin	1.72928e+07	7	434	145721	4	434	1.45302e+07	7	434	88586.6	5	434	3.1726e+06	6	434	112978	4	434	1.49288e+06	5	1642	115708	4	1642	1.36611e+07	5	1642	187898	5	1642	1.55979e+07	7	1642	671680	2	1642
O55003	1.04	BCL2/adenovirus E1B 19 kDa protein-interacting protein 3	102841	1	586	0	0	586	158973	1	586	51101.9	1	586	82136.4	1	586	47803	1	586	65304.4	1	644	51852.1	1	644	0	0	644	88091.7	1	644	242058	2	644	66363.9	1	644
P59017	1.13	Bcl-2-like protein 13	641607	4	1870	981921	5	1870	2.24153e+06	4	1870	737210	5	1870	1.6655e+06	3	1870	177226	3	1870	170973	2	1853	325007	4	1853	831738	4	1853	234616	4	1853	2.13785e+06	6	1853	154163	3	1853
O35153	nd	BET1-like protein	440758	2	1016	77129.2	2	1016	477428	2	1016	196749	2	1016	546290	2	1016	84479.5	1	1016	405272	2	630	98770.1	2	630	507391	2	630	111328	2	630	633459	2	630	169099	2	630
E9Q649	nd	Beta-1,3-galactosyl-O-glycosyl-glycoprotein beta-1,6-N-acetylglucosaminyltransferase 4	370408	2	354	21838.2	2	354	522098	3	354	4289.7	2	354	486098	2	354	9456.9	2	354	218836	2	549	6142.1	1	549	371474	2	549	79287.3	2	549	543592	3	549	33806.5	1	549
O54904	nd	Beta-1,3-galactosyltransferase 1	6.03218e+06	3	199	151775	1	199	6.7884e+06	2	199	158472	1	199	5.34771e+06	2	199	111676	1	199	5.79795e+06	1	201	177662	1	201	6.04831e+06	2	201	190912	1	201	5.17838e+06	3	201	185283	1	201
P15535	nd	Beta-1,4-galactosyltransferase 1	465843	4	1910	386844	5	1910	1.24283e+06	5	1910	246657	3	1910	445638	3	1910	276697	5	1910	140442	3	1894	215351	2	1894	334832	4	1894	258574	5	1894	702667	3	1894	245906	4	1894
Q8BWP8	nd	Beta-1,4-glucuronyltransferase 1	993868	5	456	65629.4	3	456	996025	4	456	4101.7	2	456	333349	4	456	12638.7	2	456	1.02458e+06	5	683	98702.8	4	683	1.51856e+06	5	683	7710.1	2	683	820756	5	683	10836.8	2	683
Q99L88	1.07	Beta-1-syntrophin	1.08772e+06	8	1541	1.3029e+06	6	1541	1.27073e+06	7	1541	399058	7	1541	561944	5	1541	328531	7	1541	1.23967e+06	8	1544	369419	5	1544	591620	5	1544	509220	7	1544	1.00838e+06	7	1544	388756	7	1544
Q01339	1.06	Beta-2-glycoprotein 1	1182030	5	394	147473	4	394	1.45614e+06	6	394	389523	4	394	1.23842e+06	4	394	120302	3	394	1.40707e+06	5	566	205572	3	566	1.46788e+06	5	566	167050	4	566	2.20388e+06	6	566	150776	5	566
Q8BFZ3	nd	Beta-actin-like protein 2	0	0	1941	3151.6	1	1941	1.02374e+06	2	1941	1.47986e+06	1	1941	4.60003e+06	2	1941	0	0	1941	7.32085e+08	49	206	3.08277e+08	51	206	7.53403e+08	50	206	3.19059e+08	48	206	758103265	51	206	3.00981e+08	47	206
P21550	1.06	Beta-enolase	6.85665e+06	16	1333	7.61627e+06	15	1333	40307973	16	1333	2.83014e+06	16	1333	7.24164e+06	16	1333	2.98928e+06	14	1333	6.67624e+06	15	1349	4.62416e+06	17	1349	1.30508e+07	12	1349	2.17474e+06	15	1349	5.34587e+06	17	1349	1.42837e+06	12	1349
O35490	1.4	Betaine--homocysteine S-methyltransferase 1	9.16649e+07	22	954	30029216	23	954	75421999	24	954	2.28931e+07	20	954	5.15319e+07	22	954	1.82019e+07	22	954	1.22828e+08	25	991	5.50197e+07	24	991	1.31998e+08	25	991	4.04734e+07	24	991	9.16375e+07	26	991	2.98976e+07	21	991
O88428	1.08	Bifunctional 3'-phosphoadenosine 5'-phosphosulfate synthase 2	851192	2	1516	168162	2	1516	761969	2	1516	14198	1	1516	317328	2	1516	217990	2	1516	635297	2	1523	290779	2	1523	536848	2	1523	139011	2	1523	396550	2	1523	0	0	1523
P34914	1.32	Bifunctional epoxide hydrolase 2	45311016	42	1597	1.2995e+07	38	1597	2.63404e+07	39	1597	8775277	37	1597	2.69871e+07	36	1597	7.77274e+06	37	1597	7.7553e+07	44	1601	3.3059e+07	43	1601	5.50354e+07	42	1601	1.62191e+07	42	1601	5.78961e+07	43	1601	1.30269e+07	30	1601
Q8CGC7	1.05	Bifunctional glutamate/proline--tRNA ligase	1.36085e+07	23	714	5.87087e+06	26	714	1.31619e+07	22	714	7.3359e+06	26	714	1.95059e+07	19	714	5.34492e+06	22	714	1.84446e+07	21	762	7.98922e+06	24	762	2.53959e+07	23	762	5.8264e+06	24	762	1.49145e+07	24	762	8.84746e+06	24	762
Q3UHN9	nd	Bifunctional heparan sulfate N-deacetylase/N-sulfotransferase 1	533238	7	1865	83087.9	2	1865	484631	7	1865	81108.5	4	1865	250171	5	1865	147128	3	1865	341860	6	1848	113138	3	1848	350093	6	1848	285308	3	1848	712204	7	1848	198435	3	1848
Q91WG8	1	Bifunctional UDP-N-acetylglucosamine 2-epimerase/N-acetylmannosamine kinase	343729	5	1648	93127.8	3	1648	240184	4	1648	145897	4	1648	92905.3	3	1648	91593.3	3	1648	187360	4	1653	203174	5	1653	568608	4	1653	108226	3	1653	433475	6	1653	178602	3	1653
Q91X34	1.15	Bile acid-CoA:amino acid N-acyltransferase	3.28892e+06	8	842	8.22822e+06	7	842	1.31354e+06	8	842	138851	7	842	3.08714e+06	8	842	2.62123e+06	7	842	4.55633e+06	9	882	628094	6	882	4.68211e+06	9	882	174324	7	882	3.94632e+06	8	882	332608	8	882
Q4LDG0	0.92	Bile acyl-CoA synthetase	2.26014e+08	36	148	2.7465e+07	31	148	1.89915e+08	38	148	2.94216e+07	34	148	1.54745e+08	36	148	18191530	30	148	1.27819e+08	35	136	2.47986e+07	33	136	169514163	37	136	2.71036e+07	28	136	2.27444e+08	40	136	2.15343e+07	27	136
Q9QY30	1.01	Bile salt export pump	1.60599e+07	31	1654	7080200	33	1654	1.07455e+07	31	1654	1.59533e+07	32	1654	1.12231e+07	32	1654	1.30891e+07	32	1654	1.97719e+07	28	1659	5.31341e+06	30	1659	13359240	27	1659	1.52141e+07	31	1659	14788518	31	1659	1.58103e+07	30	1659
Q8R016	1.11	Bleomycin hydrolase	228115	1	1513	207748	2	1513	369420	3	1513	283625	3	1513	531512	2	1513	277541	3	1513	378649	2	1521	365793	3	1521	391409	2	1521	233009	2	1521	180485	1	1521	594441	2	1521
Q8BXV2	1.07	BRI3-binding protein	298359	2	1851	11178.7	1	1851	300981	2	1851	65773.2	2	1851	180782	3	1851	98481.3	3	1851	187670	2	1836	171501	3	1836	150238	2	1836	74583.2	2	1836	209884	3	1836	83211.1	3	1836
Q922D8	1	C-1-tetrahydrofolate synthase, cytoplasmic	6.11095e+06	11	1008	3.16444e+06	7	1008	6.6565e+06	10	1008	3100759	8	1008	3.91689e+06	9	1008	2.4527e+06	9	1008	5.95799e+06	11	1047	2.76079e+06	10	1047	5.08828e+06	9	1047	5.13842e+06	9	1047	4.48262e+06	9	1047	2.95699e+06	7	1047
E9Q3C1	0.94	C2 domain-containing protein 2	405457	3	1533	178544	3	1533	391837	3	1533	543833	4	1533	142171	2	1533	642241	4	1533	521388	3	1538	555135	4	1538	623425	3	1538	751997	5	1538	616864	4	1538	101678	4	1538
P08607	0.85	C4b-binding protein	115374	1	1101	89263.7	1	1101	199656	2	1101	109608	1	1101	232250	2	1101	121240	1	1101	59907.3	1	1131	138540	1	1131	80380.9	1	1131	154815	1	1131	144564	2	1131	24101	1	1131
Q80W54	0.97	CAAX prenyl protease 1 homolog	1.46899e+06	7	1085	362493	7	1085	1.05962e+06	6	1085	558529	8	1085	1.02561e+06	7	1085	413321	8	1085	1.06082e+06	6	1118	493563	8	1118	1.30875e+06	6	1118	386821	8	1118	1.69778e+06	7	1118	216343	6	1118
P15116	1.04	Cadherin-2	294677	3	1562	152756	2	1562	621634	3	1562	146792	3	1562	452061	2	1562	50722.9	3	1562	427657	2	1565	128099	3	1565	328540	3	1565	43176.8	3	1565	348313	3	1565	27872	2	1565
Q3UMR5	0.79	Calcium uniporter protein, mitochondrial	540860	2	1379	310429	2	1379	97901.9	2	1379	109729	1	1379	333591	2	1379	116127	2	1379	288225	2	1390	115353	2	1390	161256	2	1390	89218.4	2	1390	188154	2	1390	54419.1	2	1390
Q6PHZ2	0.94	Calcium/calmodulin-dependent protein kinase type II subunit delta	146170	1	667	87021.7	3	667	174767	2	667	62813.6	3	667	28351.2	1	667	45340	3	667	77228.6	1	495	64304.3	2	495	136189	2	495	47996.5	3	495	16227.7	1	495	34199.9	3	495
Q8BH59	0.93	Calcium-binding mitochondrial carrier protein Aralar1	2.00154e+06	13	910	760581	9	910	2.14865e+06	13	910	897241	10	910	752425	6	910	373910	8	910	4.14505e+06	11	950	686778	10	950	4.50364e+06	13	950	747110	8	950	1.46173e+06	11	950	587623	8	950
Q9QXX4	0.96	Calcium-binding mitochondrial carrier protein Aralar2	5.01507e+07	31	1825	2.21787e+07	31	1825	4.10698e+07	31	1825	1.75805e+07	34	1825	3.17564e+07	34	1825	1.48708e+07	36	1825	6.31257e+07	34	1811	2.14929e+07	33	1811	5.21094e+07	34	1811	2.20439e+07	34	1811	6.56466e+07	37	1811	20479152	34	1811
A2ASZ8	1.01	Calcium-binding mitochondrial carrier protein SCaMC-2	1.82599e+06	8	590	149728	4	590	1.1115e+06	7	590	510093	6	590	1.65071e+06	4	590	464970	6	590	343189	5	649	352431	5	649	1.61205e+06	7	649	1.93907e+06	6	649	1.93909e+06	7	649	577867	5	649
Q99JT6	0.87	Calfacilitin	1.61773e+06	4	1178	165215	2	1178	1.52889e+06	3	1178	434868	3	1178	627124	3	1178	277616	3	1178	2012151	4	1206	163903	2	1206	1.35255e+06	3	1206	77561.8	1	1206	1.67144e+06	4	1206	19216.9	1	1206
Q8C5W0	1.08	Calmin	173766	2	753	188488	2	753	203165	3	753	155576	2	753	2.79709e+06	2	753	172457	3	753	143393	1	794	134262	3	794	63346.4	1	794	160905	3	794	278912	3	794	195644	3	794
P0DP26	1	Calmodulin-1	6769.2	1	1561	8399.2	2	1561	41195.7	2	1561	82264.8	2	1561	95412.1	2	1561	69956.8	2	1561	92688.5	2	1564	85617.9	2	1564	111519	2	1564	7448.1	2	1564	12682.5	2	1564	9620.1	2	1564
P0DP27	1	Calmodulin-2	6769.2	1	1561	8399.2	2	1561	41195.7	2	1561	82264.8	2	1561	95412.1	2	1561	69956.8	2	1561	92688.5	2	1564	85617.9	2	1564	111519	2	1564	7448.1	2	1564	12682.5	2	1564	9620.1	2	1564
P0DP28	1	Calmodulin-3	6769.2	1	1561	8399.2	2	1561	41195.7	2	1561	82264.8	2	1561	95412.1	2	1561	69956.8	2	1561	92688.5	2	1564	85617.9	2	1564	111519	2	1564	7448.1	2	1564	12682.5	2	1564	9620.1	2	1564
Q9D6P8	nd	Calmodulin-like protein 3	6769.2	1	1561	8399.2	2	1561	41195.7	2	1561	82264.8	2	1561	95412.1	2	1561	69956.8	2	1561	92688.5	2	1564	85617.9	2	1564	111519	2	1564	7448.1	2	1564	12682.5	2	1564	9620.1	2	1564
P35564	1.02	Calnexin	1.28971e+08	47	119	6.32355e+06	33	119	1.959e+08	49	119	6.45001e+06	31	119	1.01802e+08	46	119	6.56565e+06	30	119	113645497	47	127	6.65352e+06	33	127	1.22271e+08	45	127	7.29553e+06	32	127	1.31043e+08	47	127	1.0207e+07	27	127
O08529	0.84	Calpain-2 catalytic subunit	18237.9	1	2029	111644	3	2029	22435.5	1	2029	30064.1	2	2029	71378.3	2	2029	37678.1	2	2029	18874.8	1	2004	127598	3	2004	58682.9	2	2004	71171.1	3	2004	34285	2	2004	75478.8	3	2004
O08688	nd	Calpain-5	126212	1	761	587937	2	761	1.3087e+06	2	761	34352.3	1	761	263862	2	761	3879.7	1	761	129826	2	804	7170	1	804	239070	2	804	381386	1	804	301231	3	804	81792.3	1	804
Q9DAW9	0.92	Calponin-3	56031.7	1	1534	19077.5	1	1534	139623	2	1534	29139.5	1	1534	33930.2	2	1534	75181.3	2	1534	64745.1	2	1539	29274.4	2	1539	55278.3	1	1539	24731.5	1	1539	33021.9	1	1539	35277.4	2	1539
P14211	1.04	Calreticulin	6.01121e+07	34	877	1.82696e+07	33	877	7.27455e+07	36	877	19533343	36	877	5.40665e+07	35	877	1.42903e+07	34	877	43388010	35	916	2.04598e+07	35	916	49179232	32	916	1.40298e+07	34	916	4.91421e+07	35	916	8.37942e+06	27	916
O35887	0.94	Calumenin	1.89067e+06	1	1284	3.07829e+06	2	1284	176222	1	1284	831139	2	1284	2265384	2	1284	60967.5	2	1284	11072122	1	1303	939420	1	1303	9.44639e+06	1	1303	225347	2	1303	64042.2	1	1303	74170.8	1	1303
Q9DBC7	1.08	cAMP-dependent protein kinase type I-alpha regulatory subunit	226028	1	240	0	0	240	43492.2	1	240	1.71911e+06	1	240	248954	2	240	2.135e+06	1	240	176098	1	210	0	0	210	0	0	210	1.7789e+06	1	210	185992	1	210	1.41264e+06	1	210
P12367	0.96	cAMP-dependent protein kinase type II-alpha regulatory subunit	1.56181e+06	7	1141	294709	6	1141	1.31976e+06	8	1141	458856	5	1141	933029	7	1141	372384	6	1141	1.08471e+06	6	1170	357446	6	1170	1.33218e+06	6	1170	426289	8	1170	1.10654e+06	7	1170	666866	6	1170
Q8VI47	1.09	Canalicular multispecific organic anion transporter 1	2.12922e+06	11	1812	1.66253e+06	11	1812	1.37812e+06	10	1812	1.62862e+06	13	1812	1.59428e+06	12	1812	1132079	12	1812	3.43091e+06	11	1802	1.721e+06	12	1802	1.73984e+06	9	1802	1.45399e+06	13	1802	8.67466e+06	12	1802	1.46695e+06	10	1802
B2RX12	1.13	Canalicular multispecific organic anion transporter 2	2.36858e+06	2	1056	8.48245e+06	3	1056	1.78102e+06	4	1056	5.5716e+06	4	1056	3.50055e+06	3	1056	412250	3	1056	9.70418e+06	3	1091	824310	4	1091	2.02605e+07	3	1091	576448	4	1091	1.09795e+06	3	1091	3.30471e+06	3	1091
Q60865	0.91	Caprin-1	1494225	4	1702	557578	4	1702	1.69453e+06	5	1702	609217	5	1702	1348092	3	1702	319110	3	1702	1.66733e+06	5	1705	824256	5	1705	1.10824e+06	3	1705	447473	5	1705	1.3428e+06	4	1705	346980	4	1705
Q8C196	0.78	Carbamoyl-phosphate synthase [ammonia], mitochondrial	4.43902e+08	108	758	225746192	110	758	2.60647e+08	110	758	1.3666e+08	104	758	3.00831e+08	108	758	1.4319e+08	100	758	1.71173e+08	97	801	1.24379e+08	108	801	232048618	109	801	1.4067e+08	102	801	2.73162e+08	111	801	1.44147e+08	100	801
P16015	1.21	Carbonic anhydrase 3	8.85192e+06	10	221	1.83571e+06	10	221	8.44416e+06	12	221	1.22467e+06	9	221	23932535	10	221	1.35649e+06	10	221	1.77591e+07	13	1440	3.75919e+06	12	1440	1.2358e+07	12	1440	2.05925e+06	9	1440	1.08231e+07	13	1440	1.13639e+06	7	1440
Q91VT4	1.03	Carbonyl reductase family member 4	139827	2	1368	338995	3	1368	15290.8	1	1368	392567	2	1368	114967	2	1368	180539	4	1368	45210.5	1	1381	11451.9	1	1381	208671	2	1381	393356	4	1381	146916	2	1381	91139.7	3	1381
Q8VCT4	1.09	Carboxylesterase 1D	1.22402e+07	17	1590	2.78508e+06	13	1590	5.32697e+06	15	1590	3.10163e+06	12	1590	8.00716e+06	16	1590	3.01627e+06	13	1590	1.50991e+07	17	1596	4.2906e+06	11	1596	1.55707e+07	19	1596	3.39846e+06	12	1596	1.00073e+07	16	1596	2.70988e+06	12	1596
Q64176	0.99	Carboxylesterase 1E	194536	1	1904	17616.7	1	1904	160033	1	1904	15258.7	1	1904	686448	2	1904	73753.8	2	1904	275476	2	1887	227778	2	1887	258692	1	1887	11575	1	1887	154281	1	1887	0	0	1887
Q91WU0	1.03	Carboxylesterase 1F	2.04491e+07	26	1073	1.18417e+07	23	1073	1.30026e+07	24	1073	3.15014e+06	23	1073	2.05877e+07	26	1073	6.57218e+06	21	1073	2.00893e+07	26	1107	1.14348e+07	25	1107	1.44746e+07	23	1107	5.79364e+06	21	1107	1.59929e+07	25	1107	8.24513e+06	21	1107
Q63880	0.99	Carboxylesterase 3A	6.90526e+07	18	1833	2.07128e+07	11	1833	5.95157e+07	17	1833	2.17772e+07	13	1833	4.62598e+07	16	1833	1.5264e+07	10	1833	6.05519e+07	18	1818	2.69322e+07	14	1818	5.98371e+07	18	1818	1.97613e+07	12	1818	66527060	18	1818	1.78796e+07	10	1818
Q8VCU1	0.9	Carboxylesterase 3B	7.80437e+06	6	527	3.1559e+06	5	527	5.23224e+06	6	527	3.1497e+06	5	527	6742971	7	527	3.39186e+06	6	527	4.68928e+06	6	1064	2.38578e+06	5	1064	3672605	6	1064	2.42859e+06	6	1064	7.55015e+06	8	1064	3.10466e+06	7	1064
P58466	nd	Carboxy-terminal domain RNA polymerase II polypeptide A small phosphatase 1	8.92248e+06	9	953	242096	3	953	7.17754e+06	9	953	344607	2	953	4.62949e+06	9	953	204353	2	953	3.27469e+06	7	580	291378	3	580	5876935	8	580	248435	2	580	7.60495e+06	9	580	220724	3	580
P31809	0.99	Carcinoembryonic antigen-related cell adhesion molecule 1	868717	1	820	2.06151e+06	2	820	870011	2	820	890501	2	820	768074	2	820	818239	2	820	945871	1	861	1.48196e+06	2	861	602624	1	861	925025	1	861	808839	2	861	173719	1	861
P97742	1.14	Carnitine O-palmitoyltransferase 1, liver isoform	4.08067e+07	42	884	1.1518e+07	40	884	3.01675e+07	41	884	1.2032e+07	38	884	1.30513e+07	32	884	9.75142e+06	39	884	3.88455e+07	40	923	1.77948e+07	41	923	2.78084e+07	38	923	1.43463e+07	38	923	3.61513e+07	37	923	1.44901e+07	35	923
P52825	1.01	Carnitine O-palmitoyltransferase 2, mitochondrial	2.03976e+07	27	772	8.63439e+06	27	772	2.53895e+07	28	772	5.09481e+06	31	772	1.12792e+07	30	772	5.26209e+06	28	772	1.38238e+07	27	812	6.9741e+06	28	812	1.59428e+07	29	812	7.60631e+06	26	812	1.72392e+07	27	812	7.97782e+06	27	812
Q8BVP5	nd	Casein kinase I isoform gamma-2	7.03354e+06	7	1557	1.85658e+06	4	1557	1.03602e+06	6	1557	262355	3	1557	1.1304e+06	6	1557	72797.6	3	1557	4.74297e+06	6	1559	1.7989e+06	4	1559	828034	5	1559	177147	3	1559	952250	6	1559	227500	2	1559
Q8C4X2	nd	Casein kinase I isoform gamma-3	7.03354e+06	7	1557	1.85658e+06	4	1557	1.03602e+06	6	1557	262355	3	1557	1.1304e+06	6	1557	72797.6	3	1557	4.74297e+06	6	1559	1.7989e+06	4	1559	828034	5	1559	177147	3	1559	952250	6	1559	227500	2	1559
Q60737	0.95	Casein kinase II subunit alpha	543642	1	1414	807238	1	1414	407165	1	1414	1.23984e+06	1	1414	1.46965e+06	1	1414	693806	1	1414	3.51911e+06	2	569	3.3373e+06	2	569	3.7559e+06	2	569	970432	2	569	5249801	2	569	864845	2	569
O54833	1.11	Casein kinase II subunit alpha'	25054.7	1	14	29888.8	1	14	12049.3	1	14	2292.5	1	14	0	0	14	8932.9	1	14	75517.2	1	805	183987	2	805	71596.6	1	805	16029.6	1	805	90318.5	2	805	149672	2	805
P67871	0.99	Casein kinase II subunit beta	526874	4	1893	143535	3	1893	637440	3	1893	115367	3	1893	473953	3	1893	128038	4	1893	570141	3	591	132275	4	591	616449	4	591	113927	3	591	628238	4	591	74602.3	2	591
Q60649	1.02	Caseinolytic peptidase B protein homolog	259556	2	1377	38411.7	2	1377	580389	3	1377	264193	4	1377	162664	3	1377	75553.5	3	1377	1.06915e+06	4	424	19644.8	1	424	1.11113e+06	4	424	50736.5	2	424	1.13566e+06	4	424	29401.4	2	424
P24270	1.28	Catalase	2.39783e+08	51	288	4.45136e+07	49	288	1.24564e+08	51	288	2.46496e+07	45	288	125811264	48	288	3.31389e+07	45	288	2.97544e+08	50	516	8.43603e+07	48	516	1.94892e+08	49	516	39239101	46	516	185296592	50	516	3.47186e+07	48	516
O88587	0.84	Catechol O-methyltransferase	4.2865e+07	18	126	4.1405e+06	17	126	5.40299e+07	19	126	5.08694e+06	16	126	5.21714e+07	19	126	4127455	15	126	3.01671e+07	18	146	5.65802e+06	16	146	4.88171e+07	18	146	4.0749e+06	16	146	4.31093e+07	19	146	5932775	13	146
P26231	1.05	Catenin alpha-1	18334812	23	1339	1.51773e+08	26	1339	2.89228e+07	25	1339	2.55774e+07	27	1339	1.43311e+07	24	1339	1.57331e+07	23	1339	6.30781e+07	24	1354	3.55159e+07	23	1354	1.15956e+08	24	1354	1.83894e+07	28	1354	7.8653e+06	23	1354	1.90196e+07	18	1354
Q61301	nd	Catenin alpha-2	18334812	23	1339	1.51773e+08	26	1339	2.89228e+07	25	1339	2.55774e+07	27	1339	1.43311e+07	24	1339	1.57331e+07	23	1339	6.30781e+07	24	1354	3.55159e+07	23	1354	1.15956e+08	24	1354	1.83894e+07	28	1354	7.8653e+06	23	1354	1.90196e+07	18	1354
Q02248	1.04	Catenin beta-1	4.1687e+08	12	813	5.58103e+08	17	813	1.81608e+08	15	813	2.47225e+08	17	813	2.59654e+08	13	813	1.76287e+07	17	813	789644724	13	854	1.77508e+08	19	854	6.60416e+08	14	854	58679249	17	854	8.05582e+07	16	854	4.67372e+07	14	854
P30999	1	Catenin delta-1	5.39434e+07	46	118	1.90003e+07	31	118	4.60985e+07	47	118	3.22966e+06	35	118	2.65192e+07	43	118	2.98574e+06	39	118	3.48653e+07	44	132	3.10889e+06	35	132	4.2257e+07	44	132	2523025	35	132	4.59833e+07	47	132	1983669	37	132
P10605	1.02	Cathepsin B	2.01606e+07	12	254	2.33091e+06	13	254	1.50169e+07	13	254	1.40475e+06	11	254	8.0608e+06	11	254	1.63983e+06	12	254	1.21905e+07	12	893	1.70211e+06	10	893	1.26407e+07	11	893	1.34964e+06	9	893	1.40322e+07	11	893	1931995	10	893
P18242	0.96	Cathepsin D	1.50915e+06	4	977	1.15085e+06	3	977	1.04794e+06	4	977	847839	6	977	1.41048e+06	5	977	327786	4	977	1.07741e+06	4	594	939080	3	594	1.61462e+06	5	594	266323	5	594	1.66585e+06	6	594	220200	4	594
Q9R013	0.97	Cathepsin F	394470	2	1015	119979	2	1015	370374	2	1015	89919.8	1	1015	368124	2	1015	105982	2	1015	215710	2	1057	61844.3	1	1057	358654	2	1057	105328	2	1057	464776	2	1057	47875	2	1057
Q9WUU7	1	Cathepsin Z	0	0	1046	0	0	1046	83407.9	1	1046	0	0	1046	0	0	1046	345045	2	1046	206386	1	1082	207220	1	1082	554915	2	1082	179920	1	1082	86579.1	1	1082	0	0	1082
P24668	0.94	Cation-dependent mannose-6-phosphate receptor	5.52767e+07	13	164	925762	11	164	5.4909e+07	12	164	1.13259e+06	11	164	3.5126e+07	13	164	823487	11	164	3.01708e+07	13	131	1.25691e+06	10	131	3.20061e+07	12	131	1.13036e+06	11	131	4.54407e+07	13	131	998837	11	131
P18581	0.96	Cationic amino acid transporter 2	1.6395e+06	3	1187	1.29395e+06	5	1187	1.9994e+06	5	1187	1.24324e+06	5	1187	2.15667e+06	4	1187	881950	4	1187	1.71037e+06	2	1215	831493	4	1215	826355	3	1215	946830	3	1215	1.38254e+06	4	1215	1.31016e+06	4	1215
Q07113	1.09	Cation-independent mannose-6-phosphate receptor	131675	2	1179	48416.1	2	1179	327780	2	1179	4436.3	1	1179	31439.4	1	1179	2098.6	1	1179	1530.9	1	1207	2772.7	1	1207	24675.9	1	1207	555.9	1	1207	272737	2	1207	1281.3	1	1207
P49817	1.32	Caveolin-1	136405	1	1675	1.03176e+06	2	1675	135334	1	1675	168224	1	1675	651967	2	1675	26699.5	1	1675	852013	2	1675	177340	1	1675	948418	2	1675	43465.4	2	1675	596986	2	1675	18521.5	1	1675
Q9WVC3	nd	Caveolin-2	72163.6	2	1151	204114	1	1151	189443	2	1151	33533.7	1	1151	95089.4	1	1151	3549.6	1	1151	0	0	0	0	0	0	0	0	0	0	0	0	0	0	0	0	0	0
O35566	nd	CD151 antigen	826773	3	385	20729.1	2	385	1.06759e+06	3	385	68660	3	385	611752	3	385	56420.5	3	385	1.11113e+06	4	426	79656.2	3	426	732844	4	426	67882.6	3	426	766356	4	426	50865.4	3	426
Q61490	0.93	CD166 antigen	6.78018e+06	3	483	2.04748e+06	3	483	6.48805e+06	3	483	41363.9	3	483	3.95825e+06	2	483	2.44417e+06	4	483	1.32541e+06	3	1631	824456	4	1631	475033	3	1631	308155	3	1631	410057	3	1631	185182	3	1631
Q9DCG2	0.88	CD302 antigen	5.29698e+06	8	479	501569	8	479	7.70418e+06	8	479	868465	8	479	3.33317e+06	7	479	442940	7	479	4757361	8	240	486809	7	240	4.14038e+06	7	240	367516	7	240	3.95402e+06	8	240	156088	7	240
P15379	nd	CD44 antigen	7.74737e+06	6	546	810382	3	546	9.4693e+06	6	546	714056	3	546	5.20563e+06	5	546	268034	2	546	4.68896e+06	4	864	663482	2	864	676521	4	864	257960	3	864	6.75052e+06	5	864	142957	2	864
P35762	1.01	CD81 antigen	7.00424e+06	7	217	803658	7	217	8.79699e+06	7	217	315690	6	217	5.8969e+06	7	217	401744	7	217	1.05968e+07	7	249	325817	6	249	6.65221e+06	7	249	135691	4	249	8.11867e+06	7	249	395636	6	249
P40237	1.19	CD82 antigen	5.22142e+06	5	259	912376	4	259	6.66095e+06	4	259	795110	4	259	3965483	4	259	885924	4	259	4.65809e+06	4	250	771446	4	250	4.9518e+06	4	250	1.08344e+06	4	250	4.86058e+06	4	250	163365	3	250
Q8BIF0	nd	CD99 antigen-like protein 2	350544	2	42	997.5	1	42	498422	2	42	0	0	42	48465.6	1	42	0	0	42	56059.1	1	45	0	0	45	163421	1	45	11852.3	1	45	59273.9	1	45	0	0	45
Q8BGH7	nd	CDC42 small effector protein 2	288934	2	925	513417	1	925	274994	2	925	529871	1	925	213048	2	925	685185	2	925	0	0	0	0	0	0	0	0	0	0	0	0	0	0	0	0	0	0
Q91WS0	1.12	CDGSH iron-sulfur domain-containing protein 1	1.39702e+07	4	229	2.11084e+06	5	229	1.17686e+07	4	229	2.02187e+06	5	229	5.79916e+06	3	229	1.2113e+06	4	229	9.78974e+06	4	236	2.36976e+06	5	236	1.07356e+07	4	236	1.54074e+06	5	236	6.26164e+06	4	236	1.54657e+06	4	236
Q9CQB5	0.97	CDGSH iron-sulfur domain-containing protein 2	802676	2	555	21512.3	1	555	1.44369e+06	3	555	114802	2	555	767963	3	555	93099.2	2	555	555032	3	635	38102.5	2	635	1.24247e+06	3	635	412838	3	635	1.11706e+06	3	635	125977	2	635
B1AR13	nd	CDGSH iron-sulfur domain-containing protein 3, mitochondrial	714055	3	502	62976.2	3	502	549792	3	502	44762.4	1	502	492620	3	502	19689.4	2	502	459404	3	1074	46353.1	2	1074	405522	3	1074	27301.1	2	1074	518745	3	1074	5538.3	2	1074
Q99LM2	0.98	CDK5 regulatory subunit-associated protein 3	2.2204e+06	6	1672	503090	6	1672	774295	3	1672	907018	6	1672	3.89595e+06	8	1672	684734	8	1672	975066	5	1673	101603	5	1673	2.05646e+06	4	1673	84680.9	3	1673	2.29577e+06	9	1673	542160	4	1673
Q8VDP6	0.93	CDP-diacylglycerol--inositol 3-phosphatidyltransferase	192869	3	862	1.1831e+06	1	862	165768	3	862	1180.9	1	862	122912	3	862	0	0	862	266314	3	901	1.71102e+06	2	901	44636.6	1	901	0	0	901	404983	3	901	0	0	901
Q8VEK0	1.06	Cell cycle control protein 50A	2.92103e+06	4	1789	1.60321e+06	2	1789	1359541	4	1789	574848	3	1789	7.51999e+06	3	1789	32083.5	2	1789	2.84273e+06	5	1783	600407	2	1783	3.21489e+06	4	1783	330559	2	1783	1.25832e+06	4	1783	51252.2	2	1783
P60766	1.02	Cell division control protein 42 homolog	5.36572e+06	4	537	695839	3	537	3.39509e+06	3	537	494243	2	537	3204838	4	537	424092	3	537	1.20398e+06	3	1819	526584	3	1819	1.37032e+06	2	1819	2.12219e+06	4	1819	1.26719e+06	3	1819	694231	3	1819
Q8R2Y2	nd	Cell surface glycoprotein MUC18	420052	2	1045	64903.6	2	1045	318889	2	1045	79181.4	1	1045	189848	2	1045	1230.5	1	1045	498000	2	1081	164096	2	1081	284107	2	1081	7554.5	1	1081	139663	2	1081	415462	1	1081
P53996	0.88	Cellular nucleic acid-binding protein	1.1905e+06	4	396	54488.2	2	396	1.79148e+06	4	396	59486.8	2	396	590332	4	396	71678.6	2	396	486763	4	378	0	0	378	696726	4	378	65838.3	2	378	944702	4	378	37918.2	3	378
Q9CXS4	1.16	Centromere protein V	4.26877e+06	7	377	3.35285e+06	6	377	5306141	7	377	801947	5	377	1.50348e+06	5	377	391231	7	377	4.94213e+06	7	377	436027	5	377	4.59775e+06	7	377	685301	6	377	2.3795e+06	6	377	441018	6	377
O54692	0.91	Centromere/kinetochore protein zw10 homolog	3.3367e+06	5	2055	417401	3	2055	658348	3	2055	1.08123e+06	5	2055	535601	3	2055	1.20338e+06	4	2055	5612832	3	2030	1.21008e+06	4	2030	3.264e+06	4	2030	937706	5	2030	4.41989e+06	4	2030	1.09359e+06	3	2030
O88693	nd	Ceramide glucosyltransferase	149630	1	711	169127	2	711	178763	1	711	119491	2	711	358813	2	711	138399	1	711	194087	1	760	195934	1	760	91787.9	1	760	153821	1	760	49872	1	760	171138	1	760
Q924Z4	0.92	Ceramide synthase 2	1.43422e+06	4	706	554719	5	706	1.73377e+06	4	706	379347	4	706	997130	4	706	362324	5	706	830742	2	757	341683	4	757	1.33687e+06	3	757	274712	4	757	1.3076e+06	3	757	358481	3	757
Q61147	0.96	Ceruloplasmin	801949	5	917	8535589	7	917	157960	5	917	6.67002e+06	8	917	373421	4	917	1.0302e+07	8	917	183434	5	956	7.23657e+06	8	956	144228	2	956	9.56886e+06	5	956	196661	3	956	286465	6	956
Q922Q9	0.99	Chitinase domain-containing protein 1	151114	3	1883	52819.1	2	1883	171812	2	1883	23693.9	2	1883	2.54502e+06	2	1883	61541.8	2	1883	0	0	1865	19434.4	2	1865	35277.9	1	1865	7985.2	1	1865	20326.6	1	1865	10408.3	1	1865
Q99LI2	1.02	Chloride channel CLIC-like protein 1	5036463	8	1064	1.33351e+07	7	1064	2.70151e+06	8	1064	12948578	4	1064	1.61002e+07	8	1064	1.02793e+07	7	1064	2.50301e+06	9	1099	1.54022e+07	8	1099	9471841	8	1099	1.0603e+07	6	1099	3.66837e+06	8	1099	1.01555e+07	5	1099
Q9R0A1	0.93	Chloride channel protein 2	186749	2	29	512426	1	29	1.52347e+06	2	29	483005	1	29	7.84712e+06	2	29	360726	1	29	1.23614e+06	2	629	447219	1	629	173918	2	629	366057	2	629	1.43193e+06	2	629	503009	2	629
Q9QYB1	1.12	Chloride intracellular channel protein 4	1.10402e+06	5	755	89045.6	3	755	692885	4	755	377761	5	755	759415	7	755	277085	5	755	752828	5	797	148235	4	797	458967	4	797	205296	4	797	626593	4	797	252415	4	797
Q64505	1.03	Cholesterol 7-alpha-monooxygenase	52962.8	2	2045	132369	2	2045	144870	2	2045	55854.9	1	2045	41711	2	2045	26440.8	1	2045	23741.8	2	2020	21935.6	1	2020	76931.9	2	2020	38077.5	1	2020	138328	2	2020	77579.5	1	2020
Q8BJ64	1.18	Choline dehydrogenase, mitochondrial	20497133	28	633	6.67078e+06	33	633	1.37646e+07	26	633	5.98265e+06	29	633	9.51883e+06	23	633	5.22645e+06	26	633	1.15391e+07	26	690	6.51824e+06	33	690	7.66775e+06	26	690	6.6243e+06	30	690	1.47702e+07	26	690	5027355	25	690
Q6X893	nd	Choline transporter-like protein 1	1.25872e+06	6	1278	323821	5	1278	1.07169e+06	5	1278	542768	5	1278	901170	7	1278	560830	4	1278	1.04308e+06	5	1300	685149	6	1300	1.25837e+06	6	1300	203972	4	1300	542760	6	1300	814636	4	1300
Q921V7	nd	Choline transporter-like protein 3	100063	2	864	190588	1	864	120214	1	864	0	0	864	82563.5	2	864	0	0	864	103171	1	20	0	0	20	32916	1	20	0	0	20	74267.2	2	20	0	0	20
Q8BGS7	0.75	Choline/ethanolaminephosphotransferase 1	0	0	104	0	0	104	728347	1	104	0	0	104	0	0	104	0	0	104	583597	2	112	0	0	112	363994	1	112	1167	1	112	129729	1	112	0	0	112
P49586	1	Choline-phosphate cytidylyltransferase A	1.31061e+06	7	1465	564319	5	1465	1003330	7	1465	1.39177e+06	8	1465	8.44478e+06	6	1465	112028	5	1465	1.42289e+06	6	1478	360595	6	1478	2.61173e+06	5	1478	1.00006e+06	7	1478	822270	7	1478	1.34371e+06	7	1478
Q811Q9	nd	Choline-phosphate cytidylyltransferase B	1.31061e+06	7	1465	564319	5	1465	1003330	7	1465	1.39177e+06	8	1465	8.44478e+06	6	1465	112028	5	1465	1.42289e+06	6	1478	360595	6	1478	2.61173e+06	5	1478	1.00006e+06	7	1478	822270	7	1478	1.34371e+06	7	1478
Q03311	1.04	Cholinesterase	1.01526e+06	3	1155	132056	3	1155	635075	4	1155	47820.5	4	1155	681015	4	1155	54952.6	3	1155	1.18013e+06	3	1183	227529	3	1183	730175	2	1183	78380	3	1183	605177	2	1183	70944.1	3	1183
P59242	1.05	Cingulin	154541	3	799	95722.9	5	799	10902.1	2	799	100033	6	799	45060.1	1	799	107635	5	799	36742.7	2	843	115155	6	843	125197	3	843	79735.3	4	843	9462.2	1	843	80237.3	5	843
Q8R4N0	1.17	Citramalyl-CoA lyase, mitochondrial	55143.5	1	787	223103	2	787	51800.7	1	787	135091	2	787	141814	2	787	155468	2	787	65804.1	1	829	301252	2	829	159361	1	829	160524	2	829	0	0	829	246255	2	829
Q9CZU6	0.97	Citrate synthase, mitochondrial	1.38345e+07	9	1992	875929	7	1992	2.62425e+06	8	1992	739582	7	1992	3.47768e+06	8	1992	1.03778e+06	9	1992	1.21886e+07	10	1963	633030	6	1963	1961652	7	1963	1196407	9	1963	1.67323e+06	7	1963	712760	7	1963
Q68FD5	1.01	Clathrin heavy chain 1	1.33047e+08	63	908	3.97294e+07	72	908	8.46581e+07	68	908	4.46632e+07	71	908	8.68156e+07	61	908	3.24339e+07	69	908	9.69102e+07	67	948	5.20404e+07	72	948	1.10834e+08	71	948	5.60108e+07	74	948	6.96491e+07	64	948	4.40469e+07	61	948
Q99KN9	0.97	Clathrin interactor 1	6.06426e+06	1	1621	7.66294e+06	2	1621	2.50427e+06	2	1621	8.58058e+06	2	1621	1.02457e+07	2	1621	5.83359e+06	1	1621	452808	1	1625	6.93851e+06	2	1625	6.21438e+06	3	1625	6.00761e+06	1	1625	675511	1	1625	6.15919e+06	2	1625
Q6IRU5	1.17	Clathrin light chain B	256443	2	613	72472.4	2	613	236688	2	613	69690.2	2	613	107302	1	613	115725	2	613	200134	2	669	70501.9	2	669	235663	2	669	195173	2	669	241486	2	669	23825.1	1	669
Q9CQX5	1.17	Claudin domain-containing protein 1	752651	2	1515	95068	1	1515	820599	3	1515	112507	1	1515	411060	2	1515	36100.8	2	1515	672828	2	1522	147803	2	1522	763004	2	1522	99994.1	1	1522	476828	1	1522	72499.8	2	1522
O88551	nd	Claudin-1	2.61972e+06	2	336	62585.6	1	336	3.11156e+06	2	336	0	0	336	495921	1	336	0	0	336	371115	1	56	33555.3	1	56	464088	1	56	0	0	56	3.21198e+06	2	56	0	0	56
Q9Z0S3	nd	Claudin-14	259015	2	1381	137356	2	1381	209639	2	1381	215346	2	1381	122155	2	1381	279799	2	1381	53265.8	2	1394	221710	3	1394	94536.6	2	1394	244814	3	1394	184217	3	1394	175985	2	1394
Q9Z0G9	1	Claudin-3	5.45172e+06	6	1887	1.43102e+06	4	1887	6.96113e+06	6	1887	1.38181e+06	6	1887	8312525	7	1887	961999	4	1887	6.02477e+06	6	1871	2.45995e+06	6	1871	5.78636e+06	6	1871	1.09929e+06	6	1871	8349721	6	1871	2.16892e+06	6	1871
Q9EPU4	0.9	Cleavage and polyadenylation specificity factor subunit 1	65338.6	1	1919	75671.3	1	1919	111051	2	1919	58990.3	1	1919	154913	2	1919	62001.4	1	1919	0	0	0	0	0	0	0	0	0	0	0	0	0	0	0	0	0	0
Q8VBZ3	1.1	Cleft lip and palate transmembrane protein 1 homolog	661191	4	2052	376337	3	2052	719685	3	2052	530035	3	2052	1.26138e+06	5	2052	507682	4	2052	879318	5	2027	545994	4	2027	519246	2	2027	367782	2	2027	300578	2	2027	924993	4	2027
Q8BXA5	0.9	Cleft lip and palate transmembrane protein 1-like protein	0	0	1815	0	0	1815	54209.2	2	1815	665.2	1	1815	64769.2	1	1815	85901.4	1	1815	479129	1	382	20584.7	1	382	233696	1	382	16062.6	1	382	0	0	382	10629.3	1	382
Q5SW19	1.09	Clustered mitochondria protein homolog	707735	7	412	1.32832e+06	9	412	1.94684e+06	5	412	650729	9	412	6.33587e+06	5	412	604916	8	412	3.08045e+06	7	831	705234	10	831	232633	3	831	820936	10	831	2.51729e+06	7	831	937024	10	831
Q06890	0.93	Clusterin	503984	1	1945	549143	3	1945	103213	2	1945	78778.7	3	1945	3.31426e+06	3	1945	27166.5	2	1945	55070.4	2	243	29790	2	243	0	0	243	22226.7	2	243	1.05322e+07	3	243	18994	2	243
Q91Y74	nd	CMP-N-acetylneuraminate-beta-galactosamide-alpha-2,3-sialyltransferase 4	2.20346e+06	7	660	159838	3	660	2.4389e+06	6	660	316262	3	660	17039953	8	660	352271	3	660	719075	5	589	121908	3	589	4.54131e+06	5	589	1.17871e+06	5	589	2.4259e+06	6	589	1.01294e+06	5	589
Q8CIE6	0.95	Coatomer subunit alpha	1.1813e+07	27	1032	5.93047e+06	30	1032	8.53534e+06	27	1032	4.47543e+06	28	1032	9.51109e+06	25	1032	3.83748e+06	28	1032	1.17207e+07	23	1069	4.90029e+06	30	1069	8.23641e+06	24	1069	4.05187e+06	30	1069	8.92034e+06	26	1069	3.4178e+06	23	1069
Q9JIF7	0.92	Coatomer subunit beta	3.45995e+06	17	2015	2.02438e+06	15	2015	4480841	18	2015	1.4632e+06	16	2015	5.95123e+06	15	2015	1355685	16	2015	1.73918e+06	14	1988	1.14509e+06	15	1988	2.34942e+06	13	1988	1.44165e+06	16	1988	3.53917e+06	16	1988	1.57874e+06	17	1988
O55029	0.95	Coatomer subunit beta'	3919629	13	1062	1.2731e+07	20	1062	1.01504e+07	20	1062	1.87555e+07	20	1062	3.7307e+06	15	1062	2.39248e+07	21	1062	2.91316e+06	14	1097	1.52485e+07	14	1097	5.21715e+06	16	1097	26815595	19	1097	4.082e+06	16	1097	2.48363e+07	16	1097
Q5XJY5	0.9	Coatomer subunit delta	2.11332e+06	8	1901	1.84026e+06	13	1901	2.48503e+06	10	1901	1.92655e+06	14	1901	2209839	9	1901	1.5633e+06	10	1901	2.373e+06	12	1885	1.77476e+06	12	1885	2.16206e+06	11	1885	1025794	10	1885	1.65075e+06	8	1885	1.01043e+06	11	1885
O89079	0.95	Coatomer subunit epsilon	4.52266e+06	11	995	1.81456e+06	8	995	5.12514e+06	11	995	2.01989e+06	12	995	3.92896e+06	10	995	1.7835e+06	9	995	2.01842e+06	8	1035	1.7452e+06	8	1035	2.31255e+06	8	1035	1.11838e+06	10	1035	3.81022e+06	9	1035	1759765	8	1035
Q9QZE5	0.89	Coatomer subunit gamma-1	6.13221e+07	25	774	1.94268e+06	19	774	5.86346e+07	23	774	2.03677e+06	22	774	4.11577e+07	20	774	1.26715e+06	20	774	6.00091e+07	22	814	1.17036e+08	24	814	4.99003e+07	21	814	1.91696e+06	21	814	4.86331e+07	22	814	1.94847e+06	16	814
Q9QXK3	0.96	Coatomer subunit gamma-2	633804	2	2065	3.1856e+07	3	2065	105956	1	2065	228540	3	2065	1.52473e+06	2	2065	859238	3	2065	181393	1	2039	5.90195e+06	3	2039	2.38997e+07	3	2039	2.26187e+06	4	2039	117512	1	2039	2729576	3	2039
P18760	0.94	Cofilin-1	1.81468e+06	3	1204	558174	2	1204	1.32446e+06	2	1204	2.69879e+07	3	1204	2.36066e+07	2	1204	3.47485e+07	2	1204	3.14482e+06	2	1232	2.77674e+07	2	1232	1.40298e+06	1	1232	3.43715e+07	2	1232	1.961e+06	3	1232	3181596	2	1232
Q9D024	0.99	Coiled-coil domain-containing protein 47	2.44477e+06	8	789	392042	5	789	1.65015e+06	8	789	1.38246e+06	6	789	1.06313e+06	8	789	186703	7	789	1.04964e+06	8	833	684585	3	833	1.75204e+06	8	833	479772	9	833	975111	8	833	303042	6	833
Q3URS9	0.96	Coiled-coil domain-containing protein 51	4.53392e+06	7	363	314890	8	363	3.71665e+06	9	363	514014	9	363	5.48324e+06	7	363	459958	8	363	3.32987e+06	7	537	453908	7	537	5.35878e+06	7	537	374828	6	537	3.66706e+06	7	537	694734	7	537
Q91W50	1.03	Cold shock domain-containing protein E1	2.29871e+06	6	1185	962757	8	1185	806497	5	1185	292670	6	1185	1.37469e+06	6	1185	583784	7	1185	1.19153e+06	5	1213	750900	8	1213	1106448	4	1213	1.29487e+06	11	1213	1.17763e+06	7	1213	878278	7	1213
P11087	1.23	Collagen alpha-1(I) chain	384346	3	855	798917	5	855	713695	4	855	123187	4	855	235319	4	855	196419	2	855	966441	4	896	223746	3	896	528295	3	896	142615	2	896	591096	3	896	174198	2	896
Q04857	1.15	Collagen alpha-1(VI) chain	56688.4	3	975	3270.4	2	975	117158	4	975	16624.3	3	975	248021	3	975	36307.6	4	975	594198	4	421	6536.6	2	421	646390	4	421	18005.7	3	421	46875.6	3	421	5531.9	2	421
Q01149	1.25	Collagen alpha-2(I) chain	318952	2	1528	1328.1	1	1528	76028.6	1	1528	35927.6	1	1528	278094	1	1528	106369	2	1528	370759	1	1533	98077	2	1533	153726	2	1533	77833.4	2	1533	31353.2	1	1533	103076	2	1533
P08122	0.92	Collagen alpha-2(IV) chain	135594	1	1871	0	0	1871	167535	2	1871	90885	2	1871	78417.3	1	1871	33162.3	1	1871	290521	2	1854	128600	2	1854	191464	2	1854	58756.4	2	1854	223501	2	1854	89204.4	2	1854
P01027	0.85	Complement C3	16001727	37	676	1.26249e+07	41	676	1.77016e+07	41	676	8.08359e+06	45	676	2.50696e+07	34	676	7.42564e+06	41	676	13232987	37	730	9.35266e+06	41	730	2.48994e+07	30	730	8.59767e+06	40	730	1.6719e+07	40	730	6.79238e+06	34	730
P01029	0.99	Complement C4-B	3.3239e+07	14	1521	859429	13	1521	2.36573e+06	13	1521	1.44353e+07	14	1521	1.9667e+06	11	1521	8014190	12	1521	789418	11	1528	1.64016e+07	11	1528	1.30851e+06	11	1528	1.07601e+07	12	1528	1.21256e+07	14	1528	1.33084e+07	13	1528
O35658	1.11	Complement component 1 Q subcomponent-binding protein, mitochondrial	576021	2	550	55685	1	550	560352	2	550	91058.5	2	550	415655	2	550	55425.7	1	550	429336	2	1640	135470	2	1640	104265	1	1640	115209	2	1640	1.25841e+06	2	1640	79025.8	2	1640
Q8K182	0.93	Complement component C8 alpha chain	1.68695e+07	13	1371	1.10357e+07	10	1371	9.83171e+06	15	1371	4.3243e+06	10	1371	1.60541e+07	12	1371	5.688e+06	7	1371	8.38629e+06	12	1384	4.1122e+06	6	1384	7.6015e+06	10	1384	5.11649e+06	10	1384	10622732	13	1384	4.38413e+06	8	1384
Q8BH35	0.87	Complement component C8 beta chain	1.32782e+06	7	506	63269.6	3	506	1.0495e+06	7	506	63234.8	4	506	516858	6	506	1.09158e+06	6	506	203575	3	1004	1.81022e+06	4	1004	285513	4	1004	87856.1	2	1004	701448	6	1004	409724	4	1004
Q8VCG4	0.9	Complement component C8 gamma chain	1.40443e+06	4	2037	1.37144e+06	5	2037	3.74405e+06	7	2037	741473	6	2037	1.56187e+06	5	2037	756501	7	2037	1.51371e+06	5	348	522373	5	348	583165	3	348	565141	6	348	2.52823e+06	5	348	374912	4	348
P06683	0.89	Complement component C9	461098	1	477	16680.1	1	477	333988	2	477	49406.9	2	477	331451	1	477	50329.3	2	477	74934.2	1	1258	70109.1	2	1258	310518	1	1258	24518.8	1	1258	301590	1	1258	53743	1	1258
Q64735	1.04	Complement component receptor 1-like protein	1.46104e+06	4	496	210362	4	496	1.18006e+06	3	496	265826	4	496	1.03254e+06	4	496	145701	3	496	780672	4	835	246866	3	835	980292	4	835	228621	3	835	1.09856e+06	4	835	198568	4	835
P04186	0.97	Complement factor B	1.86228e+07	2	773	2.72276e+07	2	773	642446	2	773	4.68838e+06	2	773	401542	2	773	13541	1	773	350258	2	813	163327	2	813	111432	2	813	14667.7	1	813	657937	2	813	2.16711e+06	2	813
P06909	0.95	Complement factor H	2.3938e+06	6	538	1403560	7	538	1.41648e+06	6	538	176700	4	538	3.76451e+06	6	538	104608	4	538	2.24641e+06	7	2036	138951	4	2036	2.44382e+07	8	2036	186919	5	2036	1.24333e+06	6	2036	242707	2	2036
Q61129	0.99	Complement factor I	635975	4	611	74072.6	3	611	524228	3	611	156943	3	611	577404	3	611	112605	3	611	3.17168e+06	3	667	71719.7	2	667	290845	2	667	129661	4	667	566388	4	667	342717	3	667
Q9D1R1	1.05	Complex I assembly factor TMEM126B, mitochondrial	348742	1	1210	59971.5	1	1210	238032	2	1210	54443.4	2	1210	302426	2	1210	38931.7	1	1210	218852	2	1239	70356.1	1	1239	259753	2	1239	87520.8	1	1239	469094	2	1239	41471.9	1	1239
Q6A0A9	0.98	Constitutive coactivator of PPAR-gamma-like protein 1	3.61786e+06	10	1082	1.64243e+06	11	1082	4.0096e+06	13	1082	1.59605e+06	11	1082	2.03957e+06	11	1082	800655	12	1082	3.92089e+06	10	1115	2.29014e+06	13	1115	2.04069e+06	9	1115	1.15326e+06	12	1115	3.8125e+06	11	1115	1.2043e+06	12	1115
Q3UMF0	1.1	Cordon-bleu protein-like 1	87649.4	2	1830	40832.5	3	1830	139040	3	1830	56828.7	3	1830	865144	3	1830	1.94821e+06	3	1830	45763.7	2	1816	144810	4	1816	68603.6	1	1816	1.81871e+06	3	1816	98812.6	3	1816	119287	2	1816
Q9QZQ8	1.03	Core histone macro-H2A.1	1.05497e+06	5	1938	74367.2	2	1938	1.30093e+06	5	1938	73349.5	3	1938	482507	4	1938	36610.8	3	1938	757203	5	467	67080.7	2	467	1.42255e+06	5	467	95780.3	4	467	1.38999e+06	5	467	100529	2	467
O89053	1.26	Coronin-1A	144796	2	1061	0	0	1061	16089.9	1	1061	7796.6	1	1061	0	0	1061	156370	1	1061	5288.3	1	319	138857	1	319	15350	1	319	0	0	319	11295.8	1	319	128398	1	319
Q9WUM3	nd	Coronin-1B	168438	2	1203	96378.5	2	1203	208789	3	1203	131551	4	1203	88668.5	4	1203	149628	3	1203	109628	1	1231	172808	4	1231	156238	1	1231	172190	4	1231	148764	2	1231	146124	4	1231
Q9WUM4	0.97	Coronin-1C	1.06691e+06	6	1859	242207	5	1859	1.07389e+06	6	1859	194609	6	1859	813064	5	1859	167320	4	1859	867656	7	1842	291816	6	1842	203595	4	1842	172762	5	1842	544482	4	1842	142447	3	1842
P50172	0.94	Corticosteroid 11-beta-dehydrogenase isozyme 1	2.66162e+07	16	238	4.09174e+06	11	238	2.41416e+07	17	238	4.54139e+06	15	238	1.82358e+07	13	238	3.61883e+06	12	238	1.61625e+07	14	282	5.36646e+06	14	282	2.38016e+07	16	282	3.6872e+06	12	282	2.16541e+07	16	282	3.09988e+06	11	282
P97792	0.91	Coxsackievirus and adenovirus receptor homolog	4.76462e+06	8	207	98956.1	6	207	6.90872e+06	9	207	81487.2	5	207	2.93998e+06	6	207	92240.4	5	207	3.27376e+06	7	409	61574.9	4	409	3.91038e+06	8	409	83863.5	3	409	3.08195e+06	8	409	89858.3	2	409
Q3TWI9	nd	CSC1-like protein 2	464525	3	1929	43103.9	2	1929	389811	3	1929	72690.9	2	1929	768724	3	1929	50887.9	2	1929	341666	3	1910	48408.2	2	1910	364344	3	1910	52997.8	2	1910	339942	3	1910	44956.6	2	1910
Q91V08	1.11	C-type lectin domain family 2 member D	1.94266e+06	7	544	175677	3	544	3.07972e+06	7	544	60185.9	2	544	1.15994e+06	4	544	190633	3	544	611617	2	404	198100	4	404	4.34965e+06	6	404	240428	3	404	1.63077e+06	5	404	252800	4	404
P70194	0.93	C-type lectin domain family 4 member F	592433	2	737	311243	2	737	438360	3	737	413716	3	737	367640	3	737	116916	4	737	479412	1	349	432526	4	349	0	0	349	352887	3	349	289669	1	349	379278	3	349
Q8BNX1	nd	C-type lectin domain family 4 member G	3.51753e+06	7	304	296223	6	304	1.72524e+06	6	304	397361	7	304	1.9799e+06	7	304	223712	6	304	1.19195e+06	5	1037	355058	4	1037	1.35363e+06	6	1037	533497	7	1037	2.80785e+06	7	1037	269538	6	1037
P28659	0.96	CUGBP Elav-like family member 1	564166	3	1086	3523.7	1	1086	425563	2	1086	79072.5	3	1086	231352	2	1086	33934.6	2	1086	321436	2	1120	73233.2	2	1120	237652	2	1120	53839.4	2	1120	166211	2	1120	42470.7	2	1120
Q9WTX6	1.24	Cullin-1	176219	2	71	103170	2	71	180691	2	71	80999.2	2	71	108556	1	71	76606.4	2	71	22052	1	1566	15016.7	1	1566	20251	1	1566	67705.2	2	1566	154903	2	1566	90568.4	1	1566
Q6ZQ38	1	Cullin-associated NEDD8-dissociated protein 1	819067	2	1986	22527.6	2	1986	1.88732e+07	3	1986	1.35899e+06	2	1986	44044.2	1	1986	158070	3	1986	35098	1	1957	656851	2	1957	877954	2	1957	839493	2	1957	43358.8	1	1957	256142	3	1957
Q8BGU5	nd	Cyclin-Y	4.50012e+06	11	1303	520545	4	1303	2.44438e+06	10	1303	642636	5	1303	2622986	8	1303	324370	5	1303	3831864	9	1320	291393	5	1320	3.19305e+06	9	1320	601236	6	1320	2.54841e+06	9	1320	477682	5	1320
Q91WT9	0.94	Cystathionine beta-synthase	2023795	10	1195	6.50838e+06	8	1195	1.70503e+06	9	1195	492905	8	1195	1.72492e+06	11	1195	721086	7	1195	2322835	11	1223	847558	9	1223	1.97933e+06	7	1223	948163	8	1223	2.22651e+06	8	1223	965954	8	1223
Q8VCN5	1.1	Cystathionine gamma-lyase	5.96139e+06	11	487	2.11275e+06	10	487	4.60761e+06	11	487	1.29944e+06	9	487	4.31488e+06	10	487	754244	9	487	7.79205e+06	10	1439	1.50521e+06	10	1439	5.24455e+06	11	1439	981068	10	1439	4.75395e+06	11	1439	951953	9	1439
Q9Z1J3	1.09	Cysteine desulfurase, mitochondrial	462745	2	1894	150942	2	1894	576985	3	1894	166967	1	1894	198202	2	1894	175074	3	1894	104808	1	1879	165804	2	1879	114594	1	1879	205238	3	1879	284237	2	1879	73368	3	1879
Q91XD7	1.08	Cysteine-rich with EGF-like domain protein 1	1.57281e+06	2	558	132110	5	558	2.1627e+06	4	558	148564	3	558	1.06277e+06	4	558	132688	1	558	1.36754e+06	4	1436	17695.3	1	1436	1.75706e+06	3	1436	66219.7	2	1436	914629	3	1436	41863.9	3	1436
Q9CYA0	0.92	Cysteine-rich with EGF-like domain protein 2	157722	2	557	14671.9	1	557	556196	3	557	101106	2	557	659181	2	557	74020.8	2	557	127336	2	1098	10412.9	1	1098	378188	3	1098	104187	2	1098	347627	2	1098	90428.8	1	1098
Q61093	0.88	Cytochrome b-245 heavy chain	1.05267e+07	12	1931	215467	7	1931	8.90401e+06	13	1931	935009	8	1931	2.50029e+06	10	1931	1.12304e+06	10	1931	5328841	9	370	157016	7	370	7.88524e+06	11	370	1.27933e+06	7	370	9.53805e+06	11	370	732599	10	370
P56395	1.06	Cytochrome b5	1863651	5	650	1.18312e+06	4	650	1799957	5	650	2.38191e+06	6	650	1.77536e+06	6	650	2.23948e+06	6	650	2.05518e+06	5	707	2.7863e+06	5	707	1.57928e+06	5	707	2.67969e+06	6	707	2.61048e+06	6	707	2.16835e+06	5	707
Q9CQX2	0.96	Cytochrome b5 type B	5.96035e+07	11	244	7.28817e+06	9	244	4.36745e+07	10	244	8.50833e+06	12	244	31292873	9	244	4129465	11	244	4.59032e+07	11	463	9.66987e+06	11	463	4.9264e+07	11	463	4779330	11	463	3.9179e+07	11	463	2.22751e+06	8	463
Q9CZ13	0.95	Cytochrome b-c1 complex subunit 1, mitochondrial	1.24068e+08	24	1655	5.18351e+07	29	1655	1.18568e+08	28	1655	4.38521e+07	31	1655	98095463	24	1655	3.16513e+07	26	1655	94243244	28	1660	4.59869e+07	29	1660	1.00132e+08	28	1660	4.23354e+07	27	1660	1.12137e+08	29	1660	2.57828e+07	24	1660
Q9DB77	0.91	Cytochrome b-c1 complex subunit 2, mitochondrial	5.59742e+07	24	817	1.4343e+07	23	817	4.29517e+07	24	817	1.11325e+07	22	817	2.01097e+07	19	817	1.02686e+07	21	817	2.92244e+07	22	859	8.39389e+06	16	859	3.46122e+07	21	859	1.13656e+07	22	859	3.99757e+07	23	859	1.13325e+07	18	859
P99028	0.98	Cytochrome b-c1 complex subunit 6, mitochondrial	2.05038e+06	4	2020	301608	4	2020	2.29749e+06	5	2020	365822	4	2020	878154	3	2020	129234	4	2020	1.92319e+06	5	1993	356968	4	1993	2.17827e+06	5	1993	493045	5	1993	1.90004e+06	4	1993	523064	3	1993
Q9CR68	0.97	Cytochrome b-c1 complex subunit Rieske, mitochondrial	1.76075e+07	7	298	1.43296e+06	5	298	1.34595e+07	6	298	2.49635e+06	7	298	1.05601e+07	6	298	1.81492e+06	5	298	8.76908e+06	5	391	2.53338e+06	8	391	1.33468e+07	5	391	2.06275e+06	6	391	10292742	6	391	1.36796e+06	4	391
Q921H9	1.05	Cytochrome c oxidase assembly factor 7	565327	2	1083	150038	2	1083	393725	2	1083	66035.8	1	1083	277324	2	1083	19900.8	1	1083	261371	2	1116	69044.2	2	1116	130191	2	1116	0	0	1116	358787	2	1116	210933	2	1116
Q9D7J4	nd	Cytochrome c oxidase assembly protein COX20, mitochondrial	228695	2	1795	21571.5	1	1795	86649.6	1	1795	146280	2	1795	206574	2	1795	151108	2	1795	40177	1	1788	132609	2	1788	0	0	1788	132603	2	1788	120439	1	1788	209450	2	1788
P00397	0.98	Cytochrome c oxidase subunit 1	1.60231e+06	1	1293	9488.3	1	1293	147239	1	1293	13852.5	1	1293	47515.1	2	1293	469.3	1	1293	1.13402e+06	2	439	15209.7	1	439	1.45957e+06	2	439	5020.1	1	439	385080	1	439	2398.5	1	439
P00405	0.9	Cytochrome c oxidase subunit 2	6.56671e+07	12	145	4.7214e+06	9	145	3.60197e+07	11	145	2.80446e+06	10	145	2.83989e+07	10	145	2.56591e+06	10	145	3.97033e+07	11	151	3885961	11	151	5.41575e+07	12	151	4.25725e+06	11	151	3.72003e+07	11	151	3.92595e+06	7	151
P19783	1.06	Cytochrome c oxidase subunit 4 isoform 1, mitochondrial	2.41602e+06	4	1969	706436	4	1969	2.8788e+06	6	1969	1.0797e+06	6	1969	1199456	3	1969	888432	5	1969	2114293	4	1942	1.47903e+06	6	1942	2.8707e+06	5	1942	1.12805e+06	6	1942	2.03205e+06	3	1942	762496	6	1942
P12787	1.03	Cytochrome c oxidase subunit 5A, mitochondrial	1116776	2	792	68066.7	1	792	1.05782e+06	3	792	75770.8	1	792	527218	2	792	27183.5	1	792	761117	2	837	108469	2	837	1.16298e+06	2	837	122868	1	837	743487	2	837	41617.7	1	837
P19536	1	Cytochrome c oxidase subunit 5B, mitochondrial	6.33351e+06	3	716	1.93629e+06	2	716	6.36131e+06	3	716	1.86982e+06	2	716	7.21919e+06	3	716	1.80604e+06	2	716	2.23621e+06	3	764	2.44328e+06	2	764	5213552	2	764	2.02986e+06	3	764	5.67166e+06	1	764	2.27678e+06	3	764
P56391	0.93	Cytochrome c oxidase subunit 6B1	527798	2	425	32583.5	1	425	41698.2	1	425	11607.8	2	425	47556.7	1	425	5042.1	1	425	31092.1	1	31	1583.1	1	31	392567	2	31	0	0	31	44932.3	1	31	0	0	31
P62897	1.29	Cytochrome c, somatic	16873268	11	1302	3.63225e+06	9	1302	1.057e+07	10	1302	2.31101e+06	11	1302	9.62695e+06	11	1302	1.62594e+06	10	1302	1.66144e+07	10	1319	4.36092e+06	11	1319	1.25776e+07	10	1319	3.17244e+06	10	1319	1.28339e+07	9	1319	2.3365e+06	9	1319
Q9D0M3	0.99	Cytochrome c1, heme protein, mitochondrial	1.03399e+08	27	1737	2.06806e+07	24	1737	7.35486e+07	27	1737	1.78695e+07	27	1737	40206868	26	1737	1.1838e+07	19	1737	5.77812e+07	26	337	1.6164e+07	24	337	6.4391e+07	27	337	1.22692e+07	19	337	6.80915e+07	26	337	1.08079e+07	20	337
P53702	0.87	Cytochrome c-type heme lyase	3876360	6	1669	150194	4	1669	3.04337e+06	4	1669	163678	5	1669	2.67108e+06	4	1669	32224.1	2	1669	3.01397e+06	4	1670	113597	4	1670	3.52799e+06	4	1670	55449	2	1670	3.62266e+06	4	1670	41762.1	2	1670
P00186	1.2	Cytochrome P450 1A2	5.34398e+07	26	898	1.65134e+07	26	898	48729401	27	898	1.38732e+07	29	898	4.35385e+07	27	898	1.18184e+07	24	898	2.98831e+07	28	937	1.30626e+07	28	937	58221905	28	937	2.10561e+07	25	937	6.84023e+07	28	937	2.14234e+07	25	937
P56593	1.01	Cytochrome P450 2A12	3.73557e+07	31	291	6.02821e+06	28	291	4.47084e+07	32	291	9.8494e+06	30	291	3.27738e+07	33	291	9.12567e+06	33	291	3.47633e+07	30	317	9.53603e+06	33	317	3.87151e+07	27	317	1.09758e+07	31	317	4.38099e+07	34	317	1.04333e+07	32	317
P15392	nd	Cytochrome P450 2A4	248122	1	1452	119381	2	1452	215983	1	1452	125468	2	1452	341770	1	1452	183299	2	1452	260852	2	1464	245804	2	1464	729154	2	1464	312096	2	1464	833171	2	1464	160753	1	1464
P20852	1.07	Cytochrome P450 2A5	450200	3	1791	196728	3	1791	273490	3	1791	166088	3	1791	337259	3	1791	207096	2	1791	308239	3	1786	164830	3	1786	461351	2	1786	278294	3	1786	456951	3	1786	204071	3	1786
Q64458	0.95	Cytochrome P450 2C29	1.03305e+08	21	189	1.62921e+07	19	189	87144123	20	189	1.41738e+07	19	189	5.2088e+07	20	189	1.36679e+07	18	189	5.90218e+07	20	137	1.40297e+07	20	137	8.45657e+07	18	137	1.24386e+07	20	137	121886662	22	137	1.80182e+07	19	137
P56654	1.24	Cytochrome P450 2C37	8.18692e+06	6	780	1.87074e+06	8	780	7.3035e+06	8	780	1.43123e+06	8	780	1.27243e+06	7	780	837326	5	780	3.07233e+06	7	821	2.00764e+06	7	821	5.34616e+06	8	821	3.0353e+06	9	821	8.31505e+06	8	821	2.67977e+06	9	821
P56657	0.82	Cytochrome P450 2C40	2.85534e+07	23	2053	8.06026e+06	22	2053	2.2175e+07	22	2053	7.84157e+06	21	2053	2.92293e+07	22	2053	7.76955e+06	24	2053	1.78911e+07	20	2028	4.98858e+06	21	2028	13678131	20	2028	5.78068e+06	19	2028	1.5714e+07	20	2028	7.25831e+06	20	2028
Q91X77	1.22	Cytochrome P450 2C50	1.38643e+07	11	346	1.86463e+06	10	346	1.02892e+07	11	346	1.80448e+06	9	346	6.73382e+06	10	346	1.83481e+06	10	346	1.28444e+07	11	326	3.03554e+06	10	326	1.63576e+07	11	326	3.46539e+06	9	326	2.50239e+07	11	326	4.54216e+06	7	326
Q6XVG2	1.26	Cytochrome P450 2C54	1.63034e+07	14	2034	3.77227e+06	12	2034	1.09879e+07	14	2034	2.99371e+06	12	2034	6.87134e+06	14	2034	2.82927e+06	12	2034	6.18838e+06	13	2010	2.92558e+06	11	2010	1.48855e+07	15	2010	5.0827e+06	12	2010	2.03286e+07	15	2010	4.20177e+06	9	2010
Q91W64	0.79	Cytochrome P450 2C70	38823192	31	1995	9.09054e+06	29	1995	4.35799e+07	32	1995	1.13063e+07	31	1995	3.28755e+07	29	1995	1.03683e+07	30	1995	1.28156e+07	29	1965	5.90248e+06	30	1965	2.57414e+07	29	1965	6.21627e+06	26	1965	3.04337e+07	33	1965	6.47681e+06	26	1965
P24456	1.03	Cytochrome P450 2D10	4.00648e+07	13	999	7.65269e+06	11	999	3.42466e+07	12	999	1.03816e+07	10	999	2.54481e+07	12	999	9.76122e+06	9	999	2.96758e+07	14	1039	1.29828e+07	10	1039	4.17452e+07	14	1039	10921180	11	1039	4.41053e+07	14	1039	6.77893e+06	8	1039
Q8CIM7	1	Cytochrome P450 2D26	7.57658e+07	31	284	1.49194e+07	24	284	7.00491e+07	28	284	1.52017e+07	26	284	4.483e+07	27	284	1.3681e+07	26	284	6.0679e+07	29	219	1.56541e+07	26	219	7.225e+07	29	219	1.52488e+07	26	219	8.27734e+07	30	219	1.71157e+07	23	219
P11714	0.97	Cytochrome P450 2D9	4.7852e+07	23	629	1.22862e+07	20	629	4.62498e+07	21	629	1.14885e+07	21	629	3.09498e+07	20	629	1.25168e+07	21	629	3.44921e+07	22	634	1.38975e+07	22	634	3.61349e+07	21	634	7.81172e+06	21	634	4.13493e+07	22	634	1.11675e+07	19	634
Q05421	1.1	Cytochrome P450 2E1	1.28406e+08	38	419	21392094	35	419	1.15079e+08	41	419	2.96577e+07	39	419	1.04772e+08	38	419	2.7931e+07	34	419	1.056e+08	36	265	3.15428e+07	37	265	1.28997e+08	36	265	3.45488e+07	38	265	1.67822e+08	41	265	4.24398e+07	33	265
P33267	0.83	Cytochrome P450 2F2	6.6664e+07	39	228	2.18402e+07	38	228	8.17788e+07	41	228	2.24345e+07	38	228	4.67691e+07	34	228	1.80595e+07	38	228	4.14254e+07	35	565	1.84795e+07	39	565	5.25064e+07	36	565	15154886	36	565	5.67437e+07	39	565	1.23668e+07	30	565
O54749	0.95	Cytochrome P450 2J5	1.77187e+07	27	808	1.62691e+07	28	808	1.41085e+07	29	808	7.54364e+06	31	808	1.37419e+07	30	808	5.28548e+06	25	808	1.80053e+07	28	291	7.70433e+06	28	291	2.60174e+07	28	291	4.13805e+06	28	291	1.51094e+07	31	291	4.81462e+06	28	291
Q64459	0.93	Cytochrome P450 3A11	3.11678e+07	30	702	1.8497e+07	30	702	1.90614e+07	29	702	1.21457e+07	26	702	2.34508e+07	26	702	7.9969e+06	27	702	2.26078e+07	27	754	16069030	27	754	2.5307e+07	29	754	1.09556e+07	26	754	1.62713e+07	28	754	6.34601e+06	22	754
Q64464	0.94	Cytochrome P450 3A13	2.41015e+07	20	1495	5.22241e+06	20	1495	3.26058e+07	26	1495	8.57834e+06	22	1495	2.95606e+07	23	1495	5.6542e+06	19	1495	1.60952e+07	21	1508	8.16018e+06	20	1508	1.39606e+07	18	1508	1.14027e+07	20	1508	2.64739e+07	23	1508	1.035e+07	22	1508
O09158	1	Cytochrome P450 3A25	1.46488e+06	6	410	378471	6	410	1.82887e+06	7	410	201460	5	410	885183	5	410	206694	5	410	719987	6	610	152768	5	610	1.50248e+06	7	610	114082	5	610	1.13597e+06	8	610	1.73815e+06	7	610
O88833	1.11	Cytochrome P450 4A10	344846	4	489	1717.9	2	489	41460.6	2	489	13109.5	3	489	55446.7	3	489	477070	4	489	345136	3	1244	1.0703e+06	5	1244	239132	3	1244	230444	5	1244	132496	3	1244	269311	6	1244
Q91WL5	1.02	Cytochrome P450 4A12A	2.06741e+07	24	1902	10783720	25	1902	1.34501e+07	26	1902	7.44458e+06	24	1902	1.53603e+07	27	1902	5.85766e+06	23	1902	3.15961e+07	28	1886	1.34757e+07	27	1886	2.28548e+07	25	1886	7.62794e+06	24	1886	1.51903e+07	27	1886	4035281	18	1886
O35728	1.09	Cytochrome P450 4A14	388111	2	696	64520	2	696	380563	2	696	27586.7	1	696	0	0	696	41074.7	2	696	873682	3	748	843431	3	748	197203	2	748	65861.2	3	748	113650	1	748	69968	2	748
Q64462	0.98	Cytochrome P450 4B1	997052	6	2060	377364	5	2060	3.20223e+06	7	2060	436715	6	2060	241884	5	2060	363405	4	2060	467604	5	2034	246408	5	2034	3.58026e+06	5	2034	167507	4	2034	495564	5	2034	65902.1	2	2034
Q9DBW0	1	Cytochrome P450 4V2	1.0276e+07	16	692	4.56909e+06	16	692	8.34691e+06	17	692	4.71335e+06	16	692	8.17567e+06	17	692	4.43203e+06	17	692	7.59561e+06	16	743	4.51803e+06	16	743	9.47268e+06	16	743	3.90029e+06	14	743	1.49275e+07	18	743	4787250	13	743
P28271	1.01	Cytoplasmic aconitate hydratase	2.72311e+06	9	979	370756	6	979	586886	5	979	195133	6	979	1.26184e+06	7	979	362636	8	979	475515	5	1017	450722	8	1017	471614	7	1017	554857	8	1017	1.03869e+06	7	1017	293639	7	1017
O88487	1.06	Cytoplasmic dynein 1 intermediate chain 2	320129	3	1287	333710	7	1287	184432	4	1287	1.83284e+06	5	1287	1.10027e+06	4	1287	968166	5	1287	307383	3	1304	261831	5	1304	83885.2	4	1304	116178	2	1304	302507	4	1304	375108	5	1304
Q7TMB8	0.97	Cytoplasmic FMR1-interacting protein 1	122868	4	878	86528.1	6	878	619705	5	878	163023	7	878	381721	1	878	89467.6	5	878	88379637	5	917	185310	7	917	413772	4	917	3.26828e+06	6	917	249124	4	917	4.22828e+06	4	917
Q5SQX6	nd	Cytoplasmic FMR1-interacting protein 2	122868	4	878	86528.1	6	878	619705	5	878	163023	7	878	381721	1	878	89467.6	5	878	88379637	5	917	185310	7	917	413772	4	917	3.26828e+06	6	917	249124	4	917	4.22828e+06	4	917
Q8BMK4	1.03	Cytoskeleton-associated protein 4	9.63907e+06	18	315	1.25985e+06	11	315	7373979	18	315	634392	13	315	4.32208e+06	17	315	574130	15	315	4.71536e+06	17	477	567121	15	477	4.23239e+06	14	477	463535	14	477	5.88028e+06	18	477	813640	13	477
Q9CPY7	0.99	Cytosol aminopeptidase	1.84851e+07	21	865	6.72319e+06	27	865	1.36737e+07	25	865	5.15145e+06	22	865	1.8526e+07	24	865	3.51568e+06	22	865	1.58034e+07	24	903	8406245	28	903	15253804	22	903	4.81124e+06	23	903	1.79968e+07	24	903	4.16594e+06	19	903
Q8R0Y6	1.02	Cytosolic 10-formyltetrahydrofolate dehydrogenase	96515680	61	1546	4.45425e+07	56	1546	7.74783e+07	61	1546	3.89851e+07	59	1546	6.49805e+07	55	1546	2.91411e+07	59	1546	63257789	55	1550	4.7546e+07	57	1550	7.47893e+07	54	1550	3.96937e+07	57	1550	1.0299e+08	59	1550	4.34874e+07	52	1550
Q9JII5	0.9	DAZ-associated protein 1	26168	1	22	6934.6	1	22	252351	2	22	0	0	22	100200	2	22	0	0	22	9334.1	1	312	9505	1	312	13825.5	1	312	39562.9	2	312	1.15987e+06	2	312	9316.9	1	312
Q80XN0	1.21	D-beta-hydroxybutyrate dehydrogenase, mitochondrial	5.39816e+07	17	299	1.35471e+07	21	299	4.7011e+07	20	299	9.38958e+06	18	299	1.95088e+07	18	299	9.348e+06	18	299	6.52347e+07	21	853	1.89252e+07	19	853	5.0919e+07	21	853	1.4663e+07	21	853	4.94487e+07	21	853	1.23138e+07	12	853
Q9CXI3	0.81	DBH-like monooxygenase protein 1	0	0	1853	47581.2	2	1853	360852	3	1853	2.69253e+06	2	1853	187550	2	1853	496005	2	1853	4543.9	1	173	943899	3	173	209134	2	173	569519	3	173	25603.9	1	173	2129.7	1	173
O88291	nd	DBIRD complex subunit ZNF326	219868	2	1860	227991	3	1860	260085	2	1860	165122	3	1860	210467	1	1860	144586	3	1860	173224	3	1843	136353	2	1843	161115	1	1843	156852	3	1843	253264	2	1843	158868	3	1843
Q91VU6	nd	DDB1- and CUL4-associated factor 11	1.03617e+06	2	458	382830	1	458	1.34561e+06	2	458	55521.1	1	458	979355	2	458	63524.8	2	458	1.22414e+06	2	339	92230.9	1	339	1.43623e+06	2	339	66776.9	1	339	1248904	2	339	51066.7	1	339
Q8N7N5	1.09	DDB1- and CUL4-associated factor 8	595476	2	976	136776	3	976	1.10724e+06	3	976	210570	3	976	248480	3	976	249469	3	976	543406	2	529	287774	2	529	435407	4	529	64195	2	529	300183	3	529	71623	3	529
O35215	1.02	D-dopachrome decarboxylase	243924	3	1703	45751.2	2	1703	183584	2	1703	120473	2	1703	1.98514e+06	3	1703	134127	3	1703	794328	3	1706	44803.8	2	1706	216310	2	1706	192564	3	1706	163243	3	1706	126333	1	1706
Q8VDK1	0.98	Deaminated glutathione amidase	479055	3	551	658160	3	551	62180.3	2	551	829567	3	551	1.23818e+06	3	551	781913	2	551	802775	4	600	149593	4	600	456516	4	600	1.11874e+06	5	600	638573	5	600	1.06886e+06	3	600
Q99L04	0.91	Dehydrogenase/reductase SDR family member 1	3.56286e+07	24	329	6.45214e+06	19	329	3.75055e+07	23	329	6.38398e+06	20	329	2.01125e+07	19	329	3.25436e+06	18	329	2.34471e+07	24	341	1.04144e+07	22	341	2.63095e+07	20	341	4437639	18	341	39054845	23	341	7.55718e+06	15	341
Q99LB2	1.17	Dehydrogenase/reductase SDR family member 4	2.47227e+06	2	1324	642603	3	1324	2.09198e+06	2	1324	1.05932e+06	3	1324	2.35875e+06	3	1324	176972	2	1324	3.7097e+06	3	557	1.01541e+06	3	557	2.00935e+06	2	557	152834	1	557	3.10088e+06	2	557	666903	3	557
Q9CXR1	1.03	Dehydrogenase/reductase SDR family member 7	1.92425e+06	5	1415	472772	3	1415	917508	3	1415	489504	3	1415	1.3899e+06	4	1415	439355	3	1415	1.03949e+06	3	1423	647250	4	1423	965155	4	1423	221159	1	1423	961272	4	1423	2.03003e+06	4	1423
Q99J47	1.14	Dehydrogenase/reductase SDR family member 7B	361341	2	1449	63504.5	1	1449	111522	1	1449	0	0	1449	1.65662e+06	2	1449	0	0	1449	0	0	0	0	0	0	0	0	0	0	0	0	0	0	0	0	0	0
Q71KT5	0.99	Delta(14)-sterol reductase	4.32038e+06	5	215	450736	4	215	1.39294e+06	4	215	417604	4	215	3.79805e+06	5	215	585371	5	215	5.14903e+06	4	1507	377303	4	1507	5.10491e+06	5	1507	635455	4	1507	1.68151e+06	5	1507	483420	3	1507
Q8VCH6	1.01	Delta(24)-sterol reductase	4.63452e+06	4	1619	636635	3	1619	2.65235e+06	4	1619	1.31033e+06	5	1619	6.58994e+06	6	1619	1.07066e+06	5	1619	973675	3	1623	956543	4	1623	1.68757e+06	3	1623	807655	4	1623	1.18949e+06	3	1623	883882	5	1623
O35459	1.29	Delta(3,5)-Delta(2,4)-dienoyl-CoA isomerase, mitochondrial	1.0735e+06	5	870	472204	6	870	442069	6	870	98900.5	2	870	523420	5	870	173502	5	870	2.26244e+06	8	908	539396	6	908	1.13552e+06	6	908	425490	7	908	1.75391e+06	9	908	1.7874e+06	6	908
Q8CHT0	1.11	Delta-1-pyrroline-5-carboxylate dehydrogenase, mitochondrial	1.00133e+07	15	778	4.45997e+06	16	778	6.94119e+06	14	778	2.887e+06	14	778	3400292	13	778	3.19221e+06	14	778	1.65666e+07	17	819	7070352	16	819	1.37611e+07	16	819	4.53217e+06	14	819	1.54659e+07	20	819	4.02309e+06	13	819
P10518	1.05	Delta-aminolevulinic acid dehydratase	3.8064e+06	5	1594	1.0795e+06	5	1594	3.08449e+06	7	1594	802969	4	1594	1.63837e+06	5	1594	673837	3	1594	4.18258e+06	8	1598	1.96892e+06	7	1598	8.09605e+06	7	1598	1.18289e+06	5	1598	2.39111e+06	6	1598	1.17391e+06	4	1598
Q9CQJ6	nd	Density-regulated protein	37381.1	1	1907	646622	2	1907	39966.2	1	1907	149728	2	1907	0	0	1907	59613.6	2	1907	211218	2	1890	115326	1	1890	203035	2	1890	43105.7	2	1890	21946.2	1	1890	153309	1	1890
Q60710	1.29	Deoxynucleoside triphosphate triphosphohydrolase SAMHD1	325427	3	616	66003.3	3	616	193005	3	616	61205.5	3	616	51101.5	2	616	14403	2	616	178176	3	673	81836.7	3	673	311980	3	673	16768.9	2	673	268967	2	673	30535.2	2	673
Q91YP3	0.98	Deoxyribose-phosphate aldolase	1.214e+06	7	1315	428084	6	1315	1.27796e+06	6	1315	587865	7	1315	1.63517e+06	8	1315	305926	5	1315	1.94182e+06	8	1332	892885	6	1332	1057884	6	1332	477266	6	1332	1.30494e+06	6	1332	182745	4	1332
P31001	1.04	Desmin	833013	1	1080	892985	2	1080	1.35677e+06	2	1080	1.00684e+06	4	1080	1.03291e+06	2	1080	1.49184e+06	2	1080	600892	2	1113	232692	1	1113	147719	2	1113	1.03419e+06	1	1113	0	0	1113	1.70466e+06	2	1113
P55292	1.02	Desmocollin-2	33290	1	1124	12571.6	1	1124	29949.9	1	1124	1790.7	1	1124	19370.3	1	1124	0	0	1124	25925.6	1	38	8420.2	2	38	35501.5	1	38	934.9	1	38	42647.2	2	38	862.4	1	38
O55111	1.12	Desmoglein-2	3.86344e+06	13	1273	403528	4	1273	3.50674e+06	13	1273	289433	6	1273	2.61819e+06	11	1273	1.1902e+06	7	1273	2.30826e+06	12	1293	282692	6	1293	2.71127e+06	12	1293	929663	6	1293	3.49171e+06	13	1293	308842	4	1293
E9Q557	1.06	Desmoplakin	3.94898e+06	18	1370	1.02091e+06	15	1370	1.36618e+06	9	1370	1912756	17	1370	4.24575e+06	16	1370	926525	18	1370	4.85157e+06	18	1383	1.97681e+06	19	1383	5.70739e+06	14	1383	948863	20	1383	1.22057e+06	13	1383	1.22026e+06	17	1383
Q9R0P5	0.9	Destrin	389593	2	921	147753	2	921	204876	2	921	206201	2	921	318139	2	921	256676	2	921	258484	2	961	275153	3	961	341938	3	961	230273	2	961	139735	2	961	156089	3	961
P32233	0.97	Developmentally-regulated GTP-binding protein 1	324540	3	1391	66428.9	3	1391	637274	4	1391	185448	4	1391	425282	4	1391	206400	4	1391	369402	2	1402	219009	4	1402	766571	4	1402	169594	3	1402	221464	2	1402	170316	3	1402
Q9QXB9	nd	Developmentally-regulated GTP-binding protein 2	917911	1	432	116502	1	432	496772	2	432	69988.5	1	432	3.04761e+06	2	432	119204	2	432	623994	1	327	91776.1	1	327	934504	1	327	134330	1	327	814680	1	327	92280.8	1	327
Q9EPS3	nd	D-glucuronyl C5-epimerase	818992	3	891	134133	1	891	1124529	2	891	64609.7	2	891	920888	3	891	223262	1	891	715536	2	929	12372	1	929	520387	2	929	204543	1	929	1.22465e+06	2	929	0	0	929
Q9Z2A7	0.9	Diacylglycerol O-acyltransferase 1	0	0	1362	119007	1	1362	498852	2	1362	88520.2	1	1362	76152.9	2	1362	116953	2	1362	545168	3	1376	240533	3	1376	201464	2	1376	144696	2	1376	381270	2	1376	195840	2	1376
O08749	1.03	Dihydrolipoyl dehydrogenase, mitochondrial	4432648	10	1651	589467	7	1651	2.9495e+06	11	1651	594907	7	1651	2.88806e+06	10	1651	644513	8	1651	2.6818e+06	8	1656	885980	8	1656	3.12731e+06	9	1656	701943	9	1656	3.86015e+06	12	1656	961052	9	1656
Q8BMF4	1.02	Dihydrolipoyllysine-residue acetyltransferase component of pyruvate dehydrogenase complex, mitochondrial	4.56703e+07	19	187	7.08791e+06	18	187	3.01698e+07	20	187	4.05808e+06	17	187	3.38452e+07	18	187	3.76928e+06	16	187	3.34379e+07	19	197	5.74072e+06	17	197	2.8684e+07	20	197	4.22717e+06	14	197	2.71636e+07	20	197	3.80713e+06	16	197
Q9D2G2	0.95	Dihydrolipoyllysine-residue succinyltransferase component of 2-oxoglutarate dehydrogenase complex, mitochondrial	2.78391e+07	15	212	2.35829e+06	11	212	14503190	15	212	1.57795e+06	12	212	17389059	15	212	2831669	12	212	2.71302e+07	14	164	3.12205e+06	12	164	2.05527e+07	13	164	1.38564e+06	11	164	2.11863e+07	15	164	1.99259e+06	11	164
Q8BVI4	1.07	Dihydropteridine reductase	185057	2	1810	81919.8	2	1810	261446	3	1810	93119.6	1	1810	1.31122e+06	1	1810	97214.6	2	1810	0	0	0	0	0	0	0	0	0	0	0	0	0	0	0	0	0	0
Q9EQF5	1.15	Dihydropyrimidinase	1.00685e+06	2	56	0	0	56	576886	2	56	81933.6	1	56	203294	1	56	0	0	56	835280	2	1438	234018	1	1438	284862	1	1438	128986	1	1438	389603	1	1438	0	0	1438
Q8CHR6	1.02	Dihydropyrimidine dehydrogenase [NADP(+)]	1.07331e+07	11	1480	953429	11	1480	1.83775e+06	10	1480	692110	10	1480	2762209	8	1480	519360	8	1480	3.18631e+06	11	1491	1.32101e+06	11	1491	1.04131e+06	8	1491	993757	11	1491	1.05191e+06	7	1491	1.1739e+06	11	1491
P50285	1.07	Dimethylaniline monooxygenase [N-oxide-forming] 1	2.05301e+07	23	1739	3.54323e+06	20	1739	18745341	22	1739	4.64323e+06	18	1739	1.34175e+07	21	1739	3.88499e+06	18	1739	21310717	22	1744	5.9e+06	17	1744	2.12705e+07	22	1744	5.32022e+06	16	1744	2.05615e+07	21	1744	3.46697e+06	11	1744
P97872	1.01	Dimethylaniline monooxygenase [N-oxide-forming] 5	9.88704e+07	42	1456	2.95679e+07	35	1456	1.11052e+08	44	1456	3.0545e+07	36	1456	6.23526e+07	40	1456	2.41487e+07	34	1456	8.53278e+07	42	1468	3.89754e+07	37	1468	9.21869e+07	43	1468	3.34765e+07	36	1468	1.08216e+08	41	1468	2.65354e+07	33	1468
Q9DBT9	1.1	Dimethylglycine dehydrogenase, mitochondrial	6.29579e+06	12	594	2.08296e+08	10	594	3.41958e+06	14	594	984497	12	594	2.15623e+06	9	594	1.12407e+06	13	594	7.86376e+07	10	652	1908219	14	652	7.23115e+07	11	652	1530415	12	652	2.27405e+06	13	652	1.46583e+06	13	652
P28843	0.97	Dipeptidyl peptidase 4	4.39543e+06	10	888	1.43476e+06	13	888	4.28255e+06	11	888	1.89364e+06	15	888	3.71063e+06	10	888	1.85738e+06	15	888	3.09755e+06	11	926	2.90975e+06	15	926	4.82606e+06	11	926	2.30756e+06	14	926	3.49799e+06	10	926	1.0625e+06	12	926
O35598	1.03	Disintegrin and metalloproteinase domain-containing protein 10	2.84318e+06	7	1993	1.91956e+06	2	1993	1.62212e+06	5	1993	1.91411e+06	3	1993	847175	5	1993	1.47823e+06	3	1993	1.34107e+06	6	1964	2.28554e+06	1	1964	4.02913e+06	8	1964	2.23854e+06	2	1964	4.81833e+06	8	1964	2.34577e+06	2	1964
Q811D0	1.02	Disks large homolog 1	347759	4	1042	8904.9	2	1042	2.04992e+06	5	1042	206794	4	1042	1.27178e+06	4	1042	113910	4	1042	1.43058e+06	4	501	242885	4	501	293498	2	501	124746	3	501	631195	4	501	97135.1	4	501
Q3U1J4	0.98	DNA damage-binding protein 1	3.99753e+06	11	701	1.46497e+06	18	701	2.71565e+06	9	701	1.02566e+06	14	701	2.69734e+06	10	701	1.0279e+06	14	701	3.73741e+06	11	753	1456077	15	753	3.89496e+06	13	753	782173	13	753	1.71439e+06	11	753	358863	11	753
Q04750	0.97	DNA topoisomerase 1	48004.1	2	893	9323.9	2	893	76866.2	2	893	8624.3	1	893	235824	3	893	103177	2	893	20733.2	1	931	6163.7	1	931	55783.2	1	931	11553.8	1	931	46477.4	2	931	10600.4	1	931
P28352	1.03	DNA-(apurinic or apyrimidinic site) lyase	184332	3	751	481744	3	751	321708	3	751	166426	3	751	1.04569e+06	3	751	69316	3	751	122034	3	792	116076	3	792	185375	4	792	194015	3	792	328130	3	792	33135.6	2	792
P63037	1.07	DnaJ homolog subfamily A member 1	5.15895e+06	17	906	1.66016e+06	17	906	6.41374e+06	18	906	4.37112e+06	16	906	1.73188e+06	12	906	5.32223e+06	16	906	2.71847e+06	13	446	1.3674e+07	18	446	4697099	18	446	10126997	15	446	4.73782e+06	18	446	5.01403e+06	14	446
Q9QYJ0	1.04	DnaJ homolog subfamily A member 2	2.76726e+06	6	686	394325	5	686	2796768	5	686	378995	5	686	2.6684e+06	5	686	619715	6	686	2.03687e+06	6	737	620424	4	737	2.22021e+06	5	737	696180	6	737	2.65165e+06	6	737	303458	4	737
Q99M87	1.01	DnaJ homolog subfamily A member 3, mitochondrial	3.41698e+06	7	576	582325	4	576	4.59241e+06	8	576	422021	5	576	2.38365e+06	5	576	461010	6	576	1.5107e+06	5	946	275148	3	946	3.01985e+06	5	946	461244	3	946	3.27555e+06	8	946	406663	3	946
Q99KV1	0.99	DnaJ homolog subfamily B member 11	0	0	233	0	0	233	1.91982e+06	1	233	2964.2	1	233	0	0	233	51582.5	2	233	0	0	1165	0	0	1165	0	0	1165	67466.6	1	1165	1.8487e+06	2	1165	16697.4	1	1165
Q9QYI4	0.98	DnaJ homolog subfamily B member 12	3.94171e+06	3	1589	376037	3	1589	1.11787e+06	3	1589	327207	3	1589	706760	3	1589	401689	3	1589	473634	2	1595	483658	2	1595	998988	3	1595	25159.1	1	1595	1.01615e+06	3	1595	103616	2	1595
Q5U458	0.97	DnaJ homolog subfamily C member 11	5.26755e+06	10	224	782275	9	224	5.39153e+06	11	224	550094	8	224	2.57752e+06	8	224	3.0842e+06	10	224	4.43629e+06	10	322	703341	9	322	4.32666e+06	10	322	789460	12	322	5.83252e+06	12	322	366009	8	322
Q91YW3	0.87	DnaJ homolog subfamily C member 3	3.51165e+06	12	1227	1.65346e+06	10	1227	3251960	13	1227	1949353	11	1227	4.8666e+06	12	1227	1.02608e+06	10	1227	3.69189e+06	9	1253	881760	10	1253	3.15562e+06	9	1253	700485	9	1253	3.52325e+06	11	1253	2.19561e+06	10	1253
P60904	1.06	DnaJ homolog subfamily C member 5	1.26924e+07	7	195	61941.3	2	195	1.40098e+07	7	195	18440.5	1	195	7.03885e+06	7	195	17075	2	195	10503916	7	165	0	0	165	9744512	7	165	2206.2	1	165	10751958	7	165	2540.4	1	165
O54734	0.79	Dolichyl-diphosphooligosaccharide--protein glycosyltransferase 48 kDa subunit	1.04371e+07	12	1552	1.02038e+06	8	1552	8.57882e+06	10	1552	2.67645e+06	10	1552	7.56682e+06	12	1552	1.83165e+06	10	1552	3.74487e+06	8	1554	2594321	9	1554	8.18311e+06	10	1554	1735678	10	1554	1.42453e+07	11	1554	1.68909e+06	5	1554
Q91YQ5	0.99	Dolichyl-diphosphooligosaccharide--protein glycosyltransferase subunit 1	1.73711e+07	24	968	8.18209e+06	24	968	1.99865e+07	29	968	9.64013e+06	30	968	9.96711e+06	22	968	8.03303e+06	27	968	8.2919e+06	22	1007	8.05552e+06	30	1007	1.17104e+07	21	1007	9.59116e+06	28	1007	1.64504e+07	24	1007	9.71062e+06	24	1007
Q9DBG6	0.98	Dolichyl-diphosphooligosaccharide--protein glycosyltransferase subunit 2	7.18971e+06	12	996	2.30836e+06	11	996	5.8055e+06	14	996	2.92245e+06	15	996	7.31652e+06	11	996	2.06559e+06	14	996	3.38809e+06	8	1036	2050966	11	1036	2562561	10	1036	2.19903e+06	13	1036	3.32115e+06	12	1036	1.76893e+06	10	1036
P46978	0.91	Dolichyl-diphosphooligosaccharide--protein glycosyltransferase subunit STT3A	4.00897e+08	13	1336	1.52672e+08	13	1336	2.02622e+07	13	1336	1.96904e+08	14	1336	3.17996e+07	13	1336	4.69196e+06	13	1336	1.58349e+08	12	1351	2.61973e+08	14	1351	1.61924e+08	14	1351	5.76646e+06	13	1351	8.92165e+06	14	1351	51655850	14	1351
Q3TDQ1	0.83	Dolichyl-diphosphooligosaccharide--protein glycosyltransferase subunit STT3B	4.23593e+06	9	786	1.49717e+06	11	786	1.14728e+06	8	786	2.31582e+06	10	786	1.62424e+06	6	786	840812	8	786	538048	10	828	1.02951e+06	8	828	850210	9	828	2308388	11	828	1923633	10	828	828324	9	828
Q9DB25	1.01	Dolichyl-phosphate beta-glucosyltransferase	3.19139e+06	9	1624	833498	7	1624	2.86695e+06	9	1624	743415	8	1624	2.00857e+06	7	1624	919244	7	1624	2.54761e+06	9	1627	858547	8	1627	2.86363e+06	9	1627	998687	7	1627	2.36798e+06	8	1627	620539	6	1627
Q9Z108	1.05	Double-stranded RNA-binding protein Staufen homolog 1	294997	1	705	336459	4	705	466255	2	705	224942	4	705	439666	4	705	800283	3	705	310244	2	756	439121	4	756	307199	2	756	1.0406e+06	3	756	952926	2	756	468449	3	756
Q63932	0.84	Dual specificity mitogen-activated protein kinase kinase 2	67304.9	2	1798	597799	5	1798	1.4443e+06	6	1798	543875	5	1798	3.90073e+06	5	1798	273862	6	1798	1.00877e+06	1	1791	160035	2	1791	866574	3	1791	489937	4	1791	1.09683e+06	2	1791	82328.9	2	1791
Q8K1M6	0.85	Dynamin-1-like protein	518107	6	833	884293	6	833	408775	5	833	352957	6	833	2.74431e+06	7	833	247250	5	833	263197	3	873	278591	4	873	318202	4	873	173059	3	873	322647	6	873	211300	4	873
P58281	1.05	Dynamin-like 120 kDa protein, mitochondrial	9.97267e+06	20	1059	7.22523e+06	25	1059	3.80159e+06	22	1059	2.32767e+06	18	1059	1.36064e+06	17	1059	2.31204e+06	21	1059	2.59781e+06	18	1095	6.46206e+06	22	1095	1.18569e+07	15	1095	3.26119e+06	21	1095	2.23096e+06	15	1095	2.78487e+06	16	1095
Q9D0M5	1.18	Dynein light chain 2, cytoplasmic	465780	2	455	99864.7	2	455	437915	2	455	0	0	455	263249	1	455	19330	1	455	215489	2	110	14415.6	1	110	432197	2	110	0	0	110	288137	2	110	9726.2	1	110
Q8K135	nd	Dyslexia-associated protein KIAA0319-like protein	0	0	0	0	0	0	0	0	0	0	0	0	0	0	0	0	0	0	87467.5	2	640	0	0	640	124197	2	640	0	0	640	127552	2	640	427478	1	640
O70585	0.95	Dystrobrevin beta	12084381	13	971	4.96521e+06	11	971	7.65756e+06	13	971	4.64991e+06	10	971	8.87479e+06	13	971	2.62763e+06	10	971	9.21133e+06	12	1010	6.44748e+06	8	1010	1.06008e+07	14	1010	4.7801e+06	11	1010	7234883	14	1010	4043140	8	1010
P11531	1.09	Dystrophin	6.63252e+06	2	1360	357169	3	1360	39918.3	1	1360	0	0	1360	3.73791e+06	3	1360	42964.5	2	1360	4.4998e+06	4	1374	147882	2	1374	2.61428e+06	2	1374	540164	2	1374	757353	4	1374	86616	2	1374
Q61510	1	E3 ubiquitin/ISG15 ligase TRIM25	1.06203e+07	9	1421	4.21109e+06	9	1421	7.98936e+06	10	1421	1.24971e+06	8	1421	7.6226e+06	10	1421	1.2713e+06	8	1421	7178081	8	1429	396378	10	1429	7.06557e+06	10	1429	1.98879e+06	8	1429	8.81421e+06	8	1429	2.64599e+06	8	1429
Q9R049	0.96	E3 ubiquitin-protein ligase AMFR	401165	3	1249	198878	3	1249	203368	2	1249	251196	3	1249	119587	1	1249	169983	3	1249	130717	1	1273	223953	3	1273	177413	1	1273	99006.7	2	1273	65786.3	1	1273	91917.5	2	1273
Q3UIR3	1.11	E3 ubiquitin-protein ligase DTX3L	35379.6	3	920	55748.6	3	920	86974.5	3	920	31264.5	1	920	162005	3	920	40463.7	2	920	65169.9	1	960	36041.1	2	960	250865	2	960	183698	4	960	87981.8	2	960	119036	2	960
Q3U487	1.01	E3 ubiquitin-protein ligase HECTD3	219077	3	1455	71018.2	4	1455	219837	3	1455	77910.8	4	1455	145182	2	1455	66314.8	3	1455	184609	3	1467	79267.9	4	1467	193384	2	1467	75187.3	4	1467	65742.1	2	1467	61173.3	3	1467
Q80UY2	nd	E3 ubiquitin-protein ligase KCMF1	506221	3	827	469.8	1	827	275744	2	827	8993.7	1	827	55537.2	2	827	0	0	827	320678	3	497	16201.8	2	497	539352	3	497	7078.9	1	497	250828	2	497	0	0	497
Q3KNM2	1.09	E3 ubiquitin-protein ligase MARCH5	759290	4	1316	322316	3	1316	992938	3	1316	114579	3	1316	491065	3	1316	150807	3	1316	499254	3	1333	189146	2	1333	2.64725e+06	4	1333	128406	3	1333	761025	3	1333	44628.2	2	1333
Q6ZQM0	nd	E3 ubiquitin-protein ligase rififylin	835470	3	1194	69055.1	3	1194	919396	4	1194	212718	3	1194	139422	4	1194	104146	1	1194	603776	4	1222	98552.4	2	1222	731449	4	1222	399588	2	1222	900819	4	1222	24934.2	2	1222
Q4VC33	nd	E3 ubiquitin-protein transferase MAEA	70470.9	1	944	24912.4	1	944	25347.2	1	944	151458	1	944	259339	2	944	30270.8	1	944	67516.9	1	982	217529	1	982	51132.1	2	982	57061.7	1	982	8445	1	982	67643.7	1	982
Q8CCJ3	0.97	E3 UFM1-protein ligase 1	2.83553e+06	12	1772	588301	7	1772	3.41457e+06	15	1772	506114	10	1772	2.41656e+07	13	1772	598964	10	1772	1.54767e+06	13	1769	460976	10	1769	2.51584e+06	11	1769	468644	9	1769	2.62618e+06	10	1769	847141	7	1769
P55772	1.06	Ectonucleoside triphosphate diphosphohydrolase 1	2.04401e+06	2	488	148588	1	488	1.86838e+06	2	488	243353	1	488	669229	1	488	180245	1	488	1.5211e+06	1	1948	0	0	1948	1240209	2	1948	193531	1	1948	1.38754e+06	2	1948	43736.4	2	1948
Q9DBT4	nd	Ectonucleoside triphosphate diphosphohydrolase 4	1.26508e+06	2	2038	128049	2	2038	323186	2	2038	16948.6	2	2038	393024	3	2038	19030.8	1	2038	141874	2	2013	133586	2	2013	310236	2	2013	7763	2	2013	644448	3	2013	66717	2	2013
Q9WUZ9	1.04	Ectonucleoside triphosphate diphosphohydrolase 5	2.51938e+06	6	1011	1.22812e+06	6	1011	2.32678e+06	7	1011	585621	7	1011	2078038	6	1011	468175	7	1011	4562622	7	1052	1.95082e+06	8	1052	2.16838e+06	5	1052	861179	8	1052	1.74975e+06	6	1052	607978	5	1052
P06802	1	Ectonucleotide pyrophosphatase/phosphodiesterase family member 1	763281	5	1847	206733	5	1847	4.25618e+06	7	1847	1.57435e+06	6	1847	4.02603e+06	7	1847	38673.1	5	1847	1.25683e+06	7	1833	440228	6	1833	874221	6	1833	1.81461e+06	4	1833	4.56826e+06	8	1833	291937	4	1833
Q6DYE8	0.97	Ectonucleotide pyrophosphatase/phosphodiesterase family member 3	886628	5	417	189619	4	417	652480	5	417	103957	4	417	626441	5	417	52563.6	2	417	478742	3	1375	29288.7	3	1375	495578	4	1375	17627.1	2	1375	355362	3	1375	59293.2	2	1375
E9PVA8	0.97	eIF-2-alpha kinase activator GCN1	307066	5	1393	140095	6	1393	121277	4	1393	136817	7	1393	340762	5	1393	91921.5	7	1393	119419	4	1404	58719.2	6	1404	159980	4	1404	116625	6	1404	142404	5	1404	81141.8	6	1404
P70372	0.96	ELAV-like protein 1	1.76952e+06	4	1503	140537	3	1503	1.35737e+06	4	1503	655465	5	1503	759338	5	1503	299301	3	1503	938734	3	1512	412606	4	1512	1.92665e+06	3	1512	351952	4	1512	1.22181e+06	4	1512	666321	3	1512
Q99LC5	1.01	Electron transfer flavoprotein subunit alpha, mitochondrial	2.24726e+07	17	1665	3.12119e+06	11	1665	1.25314e+07	17	1665	2.10042e+06	12	1665	1.92506e+07	17	1665	3.01367e+06	14	1665	2.46885e+07	16	407	7.25788e+06	15	407	2.47893e+07	19	407	3.85782e+06	14	407	26084763	18	407	3.50808e+06	14	407
Q9DCW4	1.04	Electron transfer flavoprotein subunit beta	6.5691e+06	7	1313	1.85914e+06	7	1313	2.83237e+06	6	1313	998284	6	1313	4.65717e+06	7	1313	1.42403e+06	6	1313	6.67054e+06	7	1329	3.17603e+06	7	1329	5.84896e+06	7	1329	1.84727e+06	8	1329	6.22604e+06	7	1329	1.48383e+06	6	1329
Q921G7	1.13	Electron transfer flavoprotein-ubiquinone oxidoreductase, mitochondrial	1.01243e+08	36	1167	2.42973e+07	32	1167	6.27512e+07	34	1167	2.49816e+07	31	1167	5.04039e+07	30	1167	1.84656e+07	33	1167	7.01038e+07	35	1193	3.38306e+07	32	1193	8.16992e+07	33	1193	29339791	33	1193	9.44194e+07	37	1193	2.55452e+07	32	1193
P10126	0.95	Elongation factor 1-alpha 1	25567607	18	305	4.31333e+06	17	305	2.75052e+07	20	305	6.15122e+06	17	305	27838334	20	305	4.32199e+06	14	305	2.1438e+07	19	1870	6.02239e+06	17	1870	2.2676e+07	18	1870	4.348e+06	13	1870	3.00531e+07	21	1870	4.67255e+06	13	1870
O70251	1	Elongation factor 1-beta	4.71567e+06	7	1066	1522618	8	1066	4.42991e+06	7	1066	796853	7	1066	3.84344e+06	7	1066	1.24948e+06	9	1066	2.98373e+06	8	1101	1.45062e+06	8	1101	1.51656e+07	9	1101	1.15088e+06	8	1101	3.61527e+06	7	1101	313890	5	1101
P57776	1.08	Elongation factor 1-delta	6.13475e+06	7	2035	1.15991e+06	8	2035	4.15238e+06	6	2035	679849	5	2035	1.4049e+06	6	2035	874336	7	2035	3.06511e+06	8	2011	1.19094e+06	7	2011	1.65238e+06	7	2011	854954	6	2011	4.8813e+06	10	2011	923741	6	2011
Q9D8N0	0.98	Elongation factor 1-gamma	4.09475e+06	9	1504	2.00599e+06	11	1504	4.5315e+06	11	1504	1.22676e+06	10	1504	3.09573e+06	10	1504	1209871	9	1504	3.0568e+06	9	1513	1.05537e+06	8	1513	4.2335e+06	11	1513	1.35595e+06	9	1513	3.31865e+06	9	1513	1.59449e+06	10	1513
P58252	0.94	Elongation factor 2	9.37699e+06	21	858	2.28145e+06	17	858	13313206	22	858	3.18122e+06	24	858	1.26479e+07	24	858	4.16219e+06	24	858	7.11094e+06	19	898	2.83486e+06	20	898	1.395e+07	19	898	4.7391e+06	23	898	1.35116e+07	22	898	3.52416e+06	21	898
Q8BFR5	0.98	Elongation factor Tu, mitochondrial	5.09807e+06	12	1106	1.05591e+06	9	1106	1.86744e+06	9	1106	701035	8	1106	4.6026e+06	9	1106	866953	9	1106	2.40705e+06	8	1136	1.20094e+06	8	1136	3.08682e+06	9	1136	2.5254e+06	10	1136	3.8744e+06	10	1136	1.27536e+06	9	1136
Q9JLJ4	0.73	Elongation of very long chain fatty acids protein 2	3.64483e+06	4	1765	246827	4	1765	2.25291e+06	4	1765	600272	5	1765	1.2594e+06	4	1765	438817	5	1765	2.72879e+06	4	1765	309064	4	1765	3.26001e+06	3	1765	208924	4	1765	1.77232e+06	4	1765	38483.7	4	1765
Q8BHI7	nd	Elongation of very long chain fatty acids protein 5	449757	2	1409	100242	2	1409	354504	1	1409	43034.7	2	1409	185471	1	1409	42700.1	1	1409	107376	2	1419	58761.3	2	1419	90934.3	1	1419	51563	1	1419	172532	1	1419	17600.9	1	1419
Q7TT37	0.98	Elongator complex protein 1	189224	2	1430	132879	1	1430	129631	1	1430	97069.4	2	1430	19382.9	1	1430	65885.2	2	1430	26106.8	2	1442	121021	2	1442	52118.2	1	1442	86844.2	2	1442	171386	1	1442	106215	2	1442
Q9CZX0	0.9	Elongator complex protein 3	1038930	2	854	102840	2	854	559227	2	854	12526.5	2	854	235979	1	854	23741.6	1	854	723756	1	397	102159	2	397	1.0297e+06	1	397	23547.5	1	397	651820	1	397	22925.5	1	397
Q99K41	1.03	EMILIN-1	41886.4	2	776	70547.1	2	776	287439	2	776	5607.7	1	776	841306	3	776	96300.9	2	776	1.26016e+06	3	815	377197	1	815	765589	2	815	136052	2	815	561521	2	815	5856.1	1	815
O08600	0.95	Endonuclease G, mitochondrial	914566	3	1290	204906	4	1290	388923	2	1290	271461	4	1290	308835	2	1290	230280	4	1290	553577	2	1307	183929	4	1307	1.054e+06	4	1307	269365	4	1307	221981	4	1307	33932.9	3	1307
Q3TGW2	1.04	Endonuclease/exonuclease/phosphatase family domain-containing protein 1	1.10114e+06	6	1646	957223	8	1646	1.60118e+06	7	1646	449444	6	1646	2.27619e+06	7	1646	150377	4	1646	2.01982e+06	8	1652	370360	4	1652	1.95253e+06	8	1652	261030	6	1652	1.0337e+06	7	1652	335043	5	1652
Q9EQH2	0.91	Endoplasmic reticulum aminopeptidase 1	1.15846e+07	12	654	705585	10	654	8.32916e+06	11	654	727797	11	654	4.33476e+06	9	654	458383	8	654	5587702	11	711	716561	12	711	5.28289e+06	10	711	523762	9	711	8346079	13	711	468560	6	711
P20029	1.01	Endoplasmic reticulum chaperone BiP	168480334	39	423	5.14636e+07	42	423	2.57286e+08	42	423	6.90853e+07	42	423	1.38041e+08	38	423	6.28949e+07	41	423	1.06828e+08	40	475	5.50873e+07	41	475	1.41216e+08	40	475	5.5014e+07	39	475	1.90307e+08	42	475	5.29257e+07	38	475
A2AJ15	1.11	Endoplasmic reticulum mannosyl-oligosaccharide 1,2-alpha-mannosidase	1.17625e+06	5	1631	74283.9	3	1631	1.58225e+06	6	1631	35514.4	2	1631	189668	3	1631	27840.8	2	1631	437233	4	1633	141578	2	1633	817373	6	1633	80526.7	4	1633	1.36576e+06	6	1633	200527	3	1633
Q3UVK0	0.98	Endoplasmic reticulum metallopeptidase 1	0	0	0	0	0	0	0	0	0	0	0	0	0	0	0	0	0	0	16552.8	1	60	0	0	60	634340	2	60	0	0	60	1.11225e+07	2	60	0	0	60
P57759	0.93	Endoplasmic reticulum resident protein 29	527438	3	1029	1.88794e+06	5	1029	9.42021e+06	5	1029	1377974	3	1029	1.44578e+07	4	1029	1.08942e+06	2	1029	311055	3	1066	1.94709e+06	4	1066	334512	2	1066	1.17037e+06	3	1066	6797229	3	1066	245431	3	1066
Q9D1Q6	0.97	Endoplasmic reticulum resident protein 44	2.13866e+07	21	1149	1.41425e+07	18	1149	1.54533e+07	20	1149	4.71705e+06	17	1149	16659514	22	1149	2.36336e+06	14	1149	14339352	18	329	4.80414e+06	19	329	2.12835e+07	20	329	3.42314e+06	13	329	1.734e+07	21	329	2.75137e+06	10	329
Q9DC16	1.03	Endoplasmic reticulum-Golgi intermediate compartment protein 1	1.3386e+06	6	218	121854	4	218	4.59216e+06	8	218	238437	3	218	899734	3	218	216926	5	218	1.60433e+06	6	1220	459233	2	1220	1.68934e+06	5	1220	176953	3	1220	2.07071e+06	6	1220	330044	3	1220
Q9CQE7	0.98	Endoplasmic reticulum-Golgi intermediate compartment protein 3	1.53775e+07	10	317	496545	3	317	2.06785e+07	11	317	807306	4	317	1.29287e+07	10	317	908330	5	317	1.04636e+07	9	367	878494	4	367	10673506	10	367	763704	4	367	1.43765e+07	11	367	565491	3	367
P08113	0.93	Endoplasmin	7.06087e+07	52	951	3.60583e+07	52	951	7.6595e+07	57	951	4.76082e+07	56	951	51300785	53	951	4.24994e+07	57	951	4.78497e+07	53	989	3.83805e+07	53	989	5.47025e+07	53	989	3.6176e+07	53	989	7.17275e+07	56	989	4.55698e+07	51	989
Q99KR3	1.1	Endoribonuclease LACTB2	744085	3	1310	33810.8	2	1310	394940	4	1310	34123.3	1	1310	757407	4	1310	2933.4	1	1310	1.16573e+06	5	603	249238	4	603	123728	4	603	4201.7	2	603	564453	4	603	2052.7	1	603
Q4PZA2	1	Endothelin-converting enzyme 1	1.07664e+07	16	223	4.22817e+06	9	223	2.05591e+07	18	223	1.27532e+06	11	223	1.06923e+07	15	223	1.13583e+06	12	223	1.388e+07	16	182	387890	10	182	3.0765e+07	13	182	445788	13	182	7.76926e+06	17	182	850438	12	182
Q9DCS3	0.88	Enoyl-[acyl-carrier-protein] reductase, mitochondrial	77505.4	1	1180	556.6	1	1180	265736	2	1180	196061	2	1180	0	0	1180	49736.4	1	1180	165292	1	1208	250923	1	1208	12622.7	1	1208	20062.4	2	1208	212397	2	1208	558320	2	1208
P42125	1.36	Enoyl-CoA delta isomerase 1, mitochondrial	4.93968e+06	7	1947	974417	7	1947	2.47358e+06	7	1947	639097	6	1947	3.65304e+06	8	1947	461751	6	1947	8.53785e+06	8	612	2.04278e+06	8	612	5.86404e+06	8	612	1.13731e+06	8	612	5.60608e+06	8	612	1.48278e+06	8	612
Q9WUR2	1.19	Enoyl-CoA delta isomerase 2, mitochondrial	1.94938e+06	6	1580	537247	3	1580	1.90781e+06	5	1580	2.57495e+06	8	1580	2.78096e+06	7	1580	735349	4	1580	3.09883e+06	6	1586	1.19179e+06	4	1586	8.8546e+06	7	1586	1.10877e+06	5	1586	1.59785e+06	5	1586	2.78859e+06	7	1586
Q78JN3	nd	Enoyl-CoA delta isomerase 3, peroxisomal	1.94938e+06	6	1580	537247	3	1580	1.90781e+06	5	1580	2.57495e+06	8	1580	2.78096e+06	7	1580	735349	4	1580	3.09883e+06	6	1586	1.19179e+06	4	1586	8.8546e+06	7	1586	1.10877e+06	5	1586	1.59785e+06	5	1586	2.78859e+06	7	1586
Q3TLP5	1.04	Enoyl-CoA hydratase domain-containing protein 2, mitochondrial	1.87299e+06	4	883	367003	4	883	1.74533e+06	4	883	89845.1	4	883	1.4189e+06	3	883	353877	5	883	1.30509e+06	5	922	463662	5	922	1.09711e+06	5	922	137571	4	922	88696	2	922	107081	4	922
Q9D7J9	1.02	Enoyl-CoA hydratase domain-containing protein 3, mitochondrial	2.15529e+06	6	1576	91412.1	2	1576	767618	4	1576	387125	3	1576	265610	3	1576	99735.1	3	1576	1.44549e+06	4	1580	374043	4	1580	1.06551e+06	3	1580	509179	4	1580	1.10851e+06	4	1580	467324	3	1580
Q8BH95	1.01	Enoyl-CoA hydratase, mitochondrial	6.5934e+06	8	1714	2.29021e+06	7	1714	2.865e+06	7	1714	1.23249e+06	8	1714	3.51406e+06	7	1714	1.11924e+06	8	1714	6.65341e+06	8	1719	2.63681e+06	10	1719	3.81942e+06	7	1719	1.76286e+06	9	1719	4.84049e+06	7	1719	2.31963e+06	8	1719
Q01279	0.84	Epidermal growth factor receptor	1.27718e+07	26	472	3.81248e+06	26	472	22423315	28	472	5.96569e+06	29	472	1.79297e+07	27	472	4042800	26	472	6.78739e+06	25	259	5.15329e+06	27	259	11797394	22	259	2.88448e+06	24	259	1.28765e+07	30	259	3.17688e+06	20	259
Q99K30	0.94	Epidermal growth factor receptor kinase substrate 8-like protein 2	944129	4	1709	398231	5	1709	969198	4	1709	353144	5	1709	1.32598e+06	6	1709	411584	5	1709	311791	2	1713	216169	3	1713	960324	4	1713	285635	4	1713	491460	2	1713	162448	2	1713
Q8R0W0	0.97	Epiplakin	40844.7	2	1466	171403	2	1466	101420	2	1466	57664.8	2	1466	100428	2	1466	140583	2	1466	143442	2	1479	122233	2	1479	30522	1	1479	28701.8	1	1479	67725.3	2	1479	46528.9	2	1479
Q9D379	1.16	Epoxide hydrolase 1	6.85848e+07	30	831	2.70874e+07	25	831	1.82573e+07	30	831	1.40207e+07	26	831	8.06795e+07	26	831	7.714e+06	24	831	2.43816e+07	29	871	2.58184e+07	29	871	4.8707e+07	28	871	1.1198e+07	27	871	3.3553e+07	28	871	8.55142e+06	26	871
Q80VP1	0.98	Epsin-1	141464	1	812	8138.7	1	812	0	0	812	59195.1	1	812	0	0	812	68614	2	812	149358	2	614	67863	2	614	6389.3	1	614	37701.4	2	614	193278	2	614	43310.3	2	614
Q9JIM1	0.99	Equilibrative nucleoside transporter 1	1.00629e+07	7	965	835826	4	965	1.19773e+07	8	965	951071	6	965	7.58196e+06	6	965	773554	7	965	6.32297e+06	7	1003	808081	5	1003	6.83113e+06	7	1003	882984	6	1003	9.03583e+06	6	1003	636056	6	1003
Q8C7X2	0.94	ER membrane protein complex subunit 1	766707	6	1347	529624	5	1347	1.28509e+06	8	1347	574654	7	1347	385727	4	1347	873789	9	1347	879451	6	1361	634527	8	1361	399228	3	1361	872982	8	1361	1.13045e+06	7	1361	1.03216e+06	8	1361
Q3TAS6	1.21	ER membrane protein complex subunit 10	440787	2	885	790676	2	885	566277	2	885	0	0	885	21790.8	1	885	3944.6	1	885	249587	1	520	49192.1	1	520	245962	1	520	9397.5	1	520	217610	1	520	571186	1	520
Q9CRD2	1.07	ER membrane protein complex subunit 2	2.81591e+06	2	1349	82674.9	2	1349	353215	2	1349	354750	4	1349	0	0	1349	495574	4	1349	6388.5	1	1363	157390	3	1363	59187.9	1	1363	56930.9	1	1363	189806	1	1363	67739.5	2	1363
Q9CZX9	0.94	ER membrane protein complex subunit 4	0	0	1803	0	0	1803	296476	2	1803	86871.7	1	1803	139521	1	1803	55661.6	1	1803	123331	1	97	73552.4	1	97	0	0	97	0	0	97	206620	2	97	0	0	97
O70378	1.07	ER membrane protein complex subunit 8	685624	3	1704	364972	3	1704	847623	4	1704	477314	4	1704	721844	3	1704	367984	3	1704	474599	3	1707	314031	3	1707	385231	3	1707	312901	3	1707	953670	3	1707	59585.3	1	1707
Q80TH2	0.97	Erbin	2.04606e+06	7	286	24178.5	5	286	1.78522e+06	7	286	188428	4	286	1.17496e+06	6	286	14998.4	5	286	1.44742e+06	7	199	164750	6	199	3.02447e+06	8	199	75541.9	3	199	2.71847e+06	8	199	109528	5	199
Q8BFZ9	1.08	Erlin-2	698279	4	1212	11101.5	2	1212	2.04529e+06	4	1212	455928	3	1212	2.84522e+06	3	1212	384228	2	1212	4.08628e+06	3	1240	609508	3	1240	78435.4	1	1240	701774	3	1240	560054	3	1240	371016	1	1240
Q8R180	1.02	ERO1-like protein alpha	891798	7	564	10488.1	2	564	560907	6	564	34658.8	4	564	203404	6	564	156993	5	564	387805	4	1941	196957	4	1941	629144	5	1941	96840.2	3	1941	385826	4	1941	110982	2	1941
Q8R2E9	1.03	ERO1-like protein beta	661709	4	388	287636	4	388	6620731	5	388	428424	3	388	2.67764e+06	4	388	107813	2	388	1.73407e+07	3	252	113091	2	252	518249	3	252	150227	3	252	1081491	2	252	218551	3	252
P54116	0.98	Erythrocyte band 7 integral membrane protein	2.95112e+07	20	136	459640	13	136	2.71694e+07	19	136	652100	13	136	1.75099e+07	20	136	653783	15	136	2.99655e+07	16	123	656424	15	123	3.43348e+07	22	123	829352	13	123	2.00629e+07	21	123	564102	13	123
Q91V76	0.99	Ester hydrolase C11orf54 homolog	634745	3	2068	47772.7	2	2068	493812	4	2068	56384	2	2068	404533	3	2068	39857.2	2	2068	840081	3	2042	104733	2	2042	570061	3	2042	56083.3	2	2042	2.7895e+06	3	2042	38728.6	1	2042
P70694	1	Estradiol 17 beta-dehydrogenase 5	9054984	15	1579	2.62003e+06	15	1579	9.74843e+06	15	1579	2.28098e+06	14	1579	6.13326e+06	14	1579	1.67837e+06	12	1579	5.72285e+06	15	1583	3.14168e+06	16	1583	1.19182e+07	14	1583	1.14954e+06	11	1583	5.87373e+06	13	1583	1.29415e+06	13	1583
Q9EQ06	1	Estradiol 17-beta-dehydrogenase 11	6.71179e+06	9	213	617780	9	213	6.24448e+06	9	213	545847	7	213	3701317	8	213	1.62742e+06	7	213	6.27666e+06	9	180	1.91487e+06	8	180	9.39286e+06	9	180	2.36391e+06	9	180	8.00996e+06	9	180	1.18448e+06	4	180
P51658	0.9	Estradiol 17-beta-dehydrogenase 2	5.92438e+07	27	142	9.57949e+06	25	142	7.47607e+07	27	142	1.07373e+07	28	142	4.89169e+07	28	142	1.10366e+07	26	142	2.8186e+07	26	157	7923213	26	157	4.59968e+07	27	157	8.12684e+06	27	157	5.65866e+07	30	157	8.47878e+06	26	157
P50171	0.95	Estradiol 17-beta-dehydrogenase 8	2760229	4	500	5.36086e+07	3	500	383399	2	500	170521	3	500	1.18546e+06	3	500	513500	3	500	124873	2	1347	39044.3	2	1347	427446	3	1347	201004	1	1347	636579	3	1347	301868	3	1347
Q922E4	0.86	Ethanolamine-phosphate cytidylyltransferase	215574	2	1443	42447	2	1443	11049.3	1	1443	47132.8	2	1443	180071	1	1443	5155.6	1	1443	301487	3	1454	6104.7	1	1454	0	0	1454	36121.1	2	1454	2278.3	1	1454	155123	2	1454
Q9D9V3	0.87	Ethylmalonyl-CoA decarboxylase	3.66539e+06	3	467	41483.7	2	467	195908	2	467	37256.2	2	467	928505	2	467	682372	3	467	3.06401e+06	2	538	29509.5	1	538	363768	1	538	18020.5	1	538	205878	2	538	0	0	538
P60843	0.87	Eukaryotic initiation factor 4A-I	2777846	8	969	1.29242e+06	6	969	3.99433e+06	9	969	2.35359e+06	6	969	2.03892e+06	8	969	3018189	8	969	2.40555e+06	7	1008	768778	4	1008	3.12406e+06	6	1008	526463	6	1008	3.7972e+06	8	1008	964935	4	1008
P10630	0.91	Eukaryotic initiation factor 4A-II	119733	1	1286	0	0	1286	257975	2	1286	0	0	1286	300470	2	1286	46187.4	1	1286	67773.3	1	55	0	0	55	124714	1	55	0	0	55	127854	1	55	0	0	55
Q91VC3	0.95	Eukaryotic initiation factor 4A-III	1.08642e+06	2	2042	776186	2	2042	920914	3	2042	876191	2	2042	237768	2	2042	349389	3	2042	710533	2	2017	57372.4	1	2017	997244	3	2017	100818	2	2017	399204	3	2017	930254	2	2017
Q8BWY3	0.88	Eukaryotic peptide chain release factor subunit 1	141003	1	285	231987	3	285	0	0	285	140944	3	285	1.32891e+06	3	285	161605	3	285	282580	2	1137	81288.9	2	1137	120621	2	1137	100492	2	1137	143408	3	1137	119343	2	1137
Q6ZWX6	0.99	Eukaryotic translation initiation factor 2 subunit 1	9.22997e+06	15	2056	1.4364e+06	12	2056	7.15102e+06	15	2056	1.74521e+06	13	2056	5.34493e+06	15	2056	705828	12	2056	5.33733e+06	11	415	1.3513e+06	11	415	5.96131e+06	11	415	1.16137e+06	12	415	7.95553e+06	16	415	2.13277e+06	13	415
Q99L45	1.04	Eukaryotic translation initiation factor 2 subunit 2	2.026e+06	7	521	707488	10	521	2.93749e+06	10	521	675415	10	521	1.12388e+06	8	521	712572	8	521	1.14793e+06	8	1975	568562	10	1975	939064	7	1975	672992	9	1975	1338452	7	1975	851723	8	1975
Q9Z0N1	1.05	Eukaryotic translation initiation factor 2 subunit 3, X-linked	1.44849e+07	14	919	3.83714e+06	16	919	1.06164e+07	15	919	2.75305e+06	14	919	6.00775e+06	9	919	2.07756e+06	14	919	1.34493e+07	15	473	2.6768e+06	13	473	10877143	13	473	2.30706e+06	12	473	1.31177e+07	14	473	2.26723e+06	12	473
Q9Z0N2	1.05	Eukaryotic translation initiation factor 2 subunit 3, Y-linked	1.44849e+07	14	919	3.83714e+06	16	919	1.06164e+07	15	919	2.75305e+06	14	919	6.00775e+06	9	919	2.07756e+06	14	919	1.34493e+07	15	473	2.6768e+06	13	473	10877143	13	473	2.30706e+06	12	473	1.31177e+07	14	473	2.26723e+06	12	473
Q8BJW6	0.96	Eukaryotic translation initiation factor 2A	775543	4	1489	1.63794e+06	4	1489	687324	4	1489	168417	2	1489	946369	5	1489	353607	3	1489	1.54734e+06	5	1500	394632	2	1500	691604	5	1500	122337	2	1500	836009	5	1500	374238	3	1500
Q8JZQ9	1.04	Eukaryotic translation initiation factor 3 subunit B	1.74925e+06	9	1128	1.91795e+06	12	1128	1.55544e+06	10	1128	2.61649e+06	11	1128	2.73036e+06	8	1128	859116	12	1128	2.27202e+06	7	1156	735681	9	1156	4167098	7	1156	819891	10	1156	762422	7	1156	1.08191e+06	11	1156
Q8R1B4	1	Eukaryotic translation initiation factor 3 subunit C	599603	6	1620	8.07879e+06	9	1620	1.01072e+07	6	1620	180324	5	1620	3.03232e+06	6	1620	265556	7	1620	661340	7	1624	318612	6	1624	359136	5	1624	586252	5	1624	413174	5	1624	960041	6	1624
O70194	1.02	Eukaryotic translation initiation factor 3 subunit D	1.53638e+06	6	330	169957	4	330	2.62608e+06	4	330	199794	5	330	8.4388e+06	8	330	922082	8	330	953932	6	1084	74057.8	4	1084	2.26557e+06	7	1084	883772	7	1084	2.42978e+06	6	1084	701568	5	1084
P60229	1.04	Eukaryotic translation initiation factor 3 subunit E	1.72945e+06	7	1539	297411	6	1539	1.16449e+06	8	1539	198180	5	1539	1.57427e+06	7	1539	264601	7	1539	1.20369e+06	5	1543	705720	7	1543	1134056	6	1543	307158	8	1543	1.00605e+06	6	1543	224990	6	1543
Q9DCH4	0.9	Eukaryotic translation initiation factor 3 subunit F	494422	5	1060	1.44975e+06	5	1060	754848	4	1060	385747	6	1060	751270	4	1060	146412	5	1060	1412515	3	1096	1.1694e+06	6	1096	2.12496e+06	3	1096	610037	6	1096	1.27271e+06	4	1096	582126	4	1096
Q9Z1D1	0.93	Eukaryotic translation initiation factor 3 subunit G	1675449	3	1184	1846.9	1	1184	1.28346e+06	3	1184	50351.5	1	1184	1.03984e+06	3	1184	47842.3	1	1184	1.915e+06	3	1212	243178	2	1212	1.98799e+06	3	1212	39487	1	1212	4.62434e+06	4	1212	17782.8	1	1212
Q91WK2	0.99	Eukaryotic translation initiation factor 3 subunit H	67074.5	2	1550	73414.4	2	1550	92825.4	2	1550	19750	2	1550	17969.1	1	1550	2184.2	1	1550	43874.4	2	1553	18469	2	1553	362588	2	1553	20567.9	2	1553	8779	1	1553	7359.7	1	1553
Q9QZD9	0.98	Eukaryotic translation initiation factor 3 subunit I	2.46005e+06	6	689	185339	3	689	1.74637e+06	5	689	243462	3	689	1.49048e+06	4	689	553534	5	689	655466	3	740	220797	2	740	1.36453e+06	3	740	343708	2	740	1.33638e+06	3	740	339356	4	740
Q9DBZ5	0.97	Eukaryotic translation initiation factor 3 subunit K	1.5062e+06	3	608	218145	3	608	3.03677e+06	3	608	373011	3	608	739982	3	608	141306	4	608	850143	3	316	382395	4	316	2.25405e+06	3	316	346673	5	316	2.12829e+06	3	316	713407	4	316
Q8QZY1	1	Eukaryotic translation initiation factor 3 subunit L	1922662	8	1387	852303	8	1387	1735972	7	1387	855493	6	1387	861692	7	1387	660948	4	1387	885692	6	1398	853232	6	1398	1.21103e+06	6	1398	715099	5	1398	1.05845e+06	7	1398	862522	6	1398
Q99JX4	0.95	Eukaryotic translation initiation factor 3 subunit M	304007	3	1330	420755	4	1330	256941	3	1330	89539.1	3	1330	215540	3	1330	38004.3	2	1330	250385	4	1346	107162	2	1346	110825	2	1346	244439	3	1346	271038	3	1346	8805.1	1	1346
Q6NZJ6	0.89	Eukaryotic translation initiation factor 4 gamma 1	608676	7	1234	95496.8	5	1234	637580	8	1234	284314	6	1234	910856	8	1234	157819	7	1234	353945	6	1260	271770	7	1260	365136	8	1260	392054	8	1260	330845	6	1260	216983	5	1260
P63242	1.08	Eukaryotic translation initiation factor 5A-1	7.45796e+06	7	513	1.12587e+06	7	513	5739361	7	513	650044	8	513	4.62031e+06	8	513	1.02572e+06	8	513	1.1154e+06	7	414	1.68044e+06	8	414	5.7627e+06	7	414	1.10818e+06	7	414	6.16197e+06	7	414	765965	7	414
Q8BGY2	nd	Eukaryotic translation initiation factor 5A-2	7.45796e+06	7	513	1.12587e+06	7	513	5739361	7	513	650044	8	513	4.62031e+06	8	513	1.02572e+06	8	513	1.1154e+06	7	414	1.68044e+06	8	414	5.7627e+06	7	414	1.10818e+06	7	414	6.16197e+06	7	414	765965	7	414
P43006	1.11	Excitatory amino acid transporter 2	6.66928e+06	4	743	1.49009e+06	4	743	4.16567e+06	6	743	481594	5	743	4.0409e+06	3	743	306198	5	743	2.07284e+06	3	385	827884	4	385	2630883	5	385	524097	6	385	5.00884e+06	4	385	229773	3	385
Q7TQK4	0.98	Exosome complex component RRP40	178134	2	1650	21071	2	1650	46807.1	1	1650	5043.6	2	1650	754420	1	1650	16489.9	1	1650	137153	1	1655	23057.9	2	1655	302063	2	1655	0	0	1655	119462	2	1655	27103	2	1655
Q9D753	1.05	Exosome complex component RRP43	69362.6	1	1558	90187.8	2	1558	153247	2	1558	68626.9	1	1558	394704	2	1558	0	0	1558	69386.1	1	1561	118929	1	1561	175021	2	1561	0	0	1561	180059	1	1561	0	0	1561
Q9JHI7	nd	Exosome complex component RRP45	0	0	0	0	0	0	0	0	0	0	0	0	0	0	0	0	0	0	54706.8	1	1198	418739	2	1198	76548.9	2	1198	503676	2	1198	76914	1	1198	22462.2	1	1198
Q9D0M0	1.06	Exosome complex exonuclease RRP42	27422.3	1	1960	12459.1	1	1960	549229	2	1960	47852.3	1	1960	1.32713e+06	2	1960	0	0	1960	29153.5	1	1932	15177.2	1	1932	1.33375e+06	2	1932	252189	2	1932	1.8959e+06	2	1932	0	0	1932
Q9CZU3	0.85	Exosome RNA helicase MTR4	109860	2	627	4694.5	1	627	100375	2	627	15592.1	2	627	48632	2	627	10554.9	2	627	35296.6	2	685	4410.1	1	685	37789.6	1	685	8912.9	1	685	47706.2	2	685	16228.5	1	685
Q6P5F9	0.88	Exportin-1	282462	1	490	866.2	1	490	147690	1	490	13551.6	2	490	206229	2	490	15788.9	2	490	206023	1	959	7527.2	1	959	250828	2	959	16501.5	2	959	51697.7	2	959	4442.7	1	959
Q9ERK4	0.81	Exportin-2	493014	5	666	91358.8	2	666	1252104	5	666	337045	4	666	522130	7	666	296164	3	666	228830	5	721	385476	2	721	1.32719e+06	6	721	382518	3	721	680607	6	721	189821	3	721
P26040	0.96	Ezrin	232662	1	466	54864.6	1	466	0	0	466	63634.7	1	466	481699	1	466	48342.4	1	466	24481.2	1	1030	207219	1	1030	91170.8	1	1030	0	0	1030	203782	2	1030	67694.2	1	1030
Q920B9	1.05	FACT complex subunit SPT16	196755	3	398	10897.2	1	398	0	0	398	27566.9	2	398	91868.3	1	398	28267.9	1	398	3866.5	1	1233	28602.3	3	1233	43626.7	2	1233	15297.7	1	1233	4049.4	1	1233	53795	1	1233
P47754	0.95	F-actin-capping protein subunit alpha-2	533877	3	1300	216198	3	1300	276727	2	1300	105990	2	1300	388696	2	1300	71707.4	2	1300	49660.9	2	1317	85683.1	2	1317	137941	2	1317	105524	2	1317	510962	2	1317	68074.9	1	1317
P47757	0.92	F-actin-capping protein subunit beta	5.47612e+06	8	1801	5.12837e+06	8	1801	3.33679e+06	6	1801	2.18017e+06	9	1801	5.54853e+06	8	1801	1.99664e+06	9	1801	3.92458e+06	8	1794	1769610	8	1794	3835576	8	1794	1.15426e+06	6	1794	3.85958e+06	7	1794	1.11482e+06	8	1794
Q8R123	1.04	FAD synthase	948197	3	669	87504.4	3	669	708634	3	669	74182.8	2	669	249981	3	669	10231.4	3	669	931111	3	723	5037	2	723	1.08111e+06	2	723	67243.9	2	723	884057	3	723	68414.3	3	723
P56213	1.1	FAD-linked sulfhydryl oxidase ALR	1.41752e+06	6	982	229602	3	982	1.26094e+06	6	982	13110.1	3	982	818332	5	982	21508.6	2	982	836050	6	1020	16395.8	2	1020	631787	4	1020	17058.6	2	1020	1.12638e+06	6	1020	13084	2	1020
Q3U0V1	0.85	Far upstream element-binding protein 2	361116	1	1687	1.68887e+06	3	1687	2.91598e+06	2	1687	1.21406e+06	2	1687	164445	1	1687	1.06912e+06	2	1687	416574	1	264	1.68615e+06	3	264	4.88819e+06	2	264	1.52186e+06	2	264	4.87702e+06	2	264	1.5644e+06	2	264
Q920E5	0.98	Farnesyl pyrophosphate synthase	29746.8	1	1844	198140	3	1844	501858	3	1844	152274	3	1844	380263	2	1844	136593	3	1844	912901	3	1828	130769	3	1828	35051.5	1	1828	127882	3	1828	49629.9	1	1828	152688	3	1828
Q3TDN2	1.02	FAS-associated factor 2	1.99132e+06	7	673	871468	5	673	1.61344e+06	6	673	697237	7	673	592125	6	673	678388	7	673	915902	5	726	736291	6	726	1.41975e+06	7	726	568016	5	726	952886	6	726	599097	6	726
Q922E6	1.32	FAST kinase domain-containing protein 2, mitochondrial	3.36385e+06	2	251	44136.5	2	251	4.54036e+06	2	251	51673	2	251	1.52103e+06	2	251	22587.2	2	251	3453946	1	1176	46761.1	2	1176	5.80935e+06	2	1176	16052.4	1	1176	2.49589e+06	1	1176	6835.7	1	1176
P19096	0.83	Fatty acid synthase	3.0637e+07	60	600	1.41393e+07	66	600	2.4645e+07	62	600	1.13124e+07	65	600	2.34596e+07	53	600	1.00786e+07	64	600	2.86183e+07	55	659	1.87086e+07	67	659	1.94477e+07	47	659	9.71865e+06	58	659	2.21052e+07	52	659	1.07627e+07	53	659
Q05816	0.75	Fatty acid-binding protein 5	230339	1	2005	95264.8	2	2005	527168	3	2005	176684	2	2005	214514	2	2005	376714	2	2005	253239	2	1976	51831.2	2	1976	128982	2	1976	522933	2	1976	224288	2	1976	406970	2	1976
P12710	1.19	Fatty acid-binding protein, liver	1.31224e+07	6	447	3.72478e+06	7	447	1.24892e+07	7	447	3.2498e+06	7	447	7.33166e+06	6	447	4.06858e+06	8	447	2.02523e+07	7	1308	7.51078e+06	8	1308	9.75193e+06	5	1308	5.19001e+06	8	1308	1.37671e+07	7	1308	3.75341e+06	7	1308
P47740	1.69	Fatty aldehyde dehydrogenase	3.21745e+07	22	498	6.00069e+06	19	498	1.42454e+07	21	498	3.36272e+06	17	498	1.44908e+07	17	498	3.49535e+06	15	498	86758484	22	729	2.43498e+07	18	729	6.07179e+07	23	729	1.40077e+07	18	729	5.78317e+07	23	729	1.31681e+07	18	729
O08914	0.91	Fatty-acid amide hydrolase 1	30061422	27	1164	8.09289e+06	26	1164	2.77006e+07	28	1164	8.32084e+06	25	1164	3.65295e+07	27	1164	6.59703e+06	27	1164	2.48208e+07	24	1191	1.05818e+07	28	1191	2.66907e+07	25	1191	7.70839e+06	25	1191	2.85852e+07	26	1191	8.24986e+06	26	1191
Q9QZN4	1.09	F-box only protein 6	191468	2	75	4405.7	1	75	154512	2	75	66789.4	2	75	55948.8	2	75	2664	2	75	152601	2	1584	22556.8	2	1584	267826	2	1584	544.6	1	1584	64048.7	2	1584	0	0	1584
Q9CZV8	nd	F-box/LRR-repeat protein 20	161688	2	1600	245864	3	1600	164712	2	1600	27184.6	1	1600	134044	2	1600	36985.7	2	1600	121577	2	1604	169163	3	1604	115052	2	1604	299372	4	1604	242668	3	1604	66153.8	2	1604
F8VPU2	1.06	FERM, ARHGEF and pleckstrin domain-containing protein 1	417694	2	63	0	0	63	293115	1	63	0	0	63	0	0	63	0	0	63	0	0	0	0	0	0	0	0	0	0	0	0	0	0	0	0	0	0
Q91VS8	1.11	FERM, ARHGEF and pleckstrin domain-containing protein 2	615703	1	2049	53036.6	2	2049	641091	2	2049	460373	4	2049	3.81202e+06	2	2049	67386.5	3	2049	0	0	0	0	0	0	0	0	0	0	0	0	0	0	0	0	0	0
Q8CIB5	0.84	Fermitin family homolog 2	3.70357e+06	7	424	1.21612e+06	7	424	3.81074e+06	9	424	972076	9	424	3.76923e+06	8	424	1.04175e+06	10	424	3.57385e+06	8	696	756074	7	696	3.17408e+06	6	696	1.06667e+06	9	696	2.87893e+06	8	696	1.14953e+06	7	696
P09528	0.94	Ferritin heavy chain	9.82314e+06	15	499	4.28653e+06	15	499	1.57399e+07	17	499	3.58297e+06	18	499	1.32015e+07	18	499	2.66153e+06	17	499	6.50015e+06	13	867	4.27098e+06	15	867	7.11355e+06	16	867	2422973	16	867	7.28082e+06	15	867	2.19259e+06	13	867
P29391	0.84	Ferritin light chain 1	1.42677e+07	12	640	5.26758e+06	10	640	2.71475e+07	12	640	7.47256e+06	12	640	2.08065e+07	12	640	7750149	12	640	5.73148e+06	12	699	3.39579e+06	9	699	1.1301e+07	12	699	3.85235e+06	11	699	18331961	13	699	4.11142e+06	12	699
P22315	1	Ferrochelatase, mitochondrial	9.4839e+06	17	1506	2.20871e+06	15	1506	1.07348e+07	18	1506	5.36865e+06	19	1506	2.31431e+07	19	1506	1.91851e+06	17	1506	8.84955e+06	16	465	2389026	15	465	1.06243e+07	18	465	2.71093e+06	18	465	8.5065e+06	19	465	2250109	16	465
E9PV24	0.83	Fibrinogen alpha chain	1471466	8	1972	1.2083e+06	9	1972	1.33925e+06	7	1972	1028497	9	1972	1.69709e+06	9	1972	937454	10	1972	2.05105e+06	8	1944	818048	7	1944	1.52602e+06	9	1944	727900	9	1944	1.42608e+06	9	1944	602300	7	1944
Q8K0E8	0.86	Fibrinogen beta chain	5.72638e+06	14	1264	1.39933e+06	12	1264	6.97691e+06	14	1264	3.08727e+06	16	1264	1.02893e+07	14	1264	3.00433e+06	13	1264	3.51615e+06	11	1286	1.86841e+06	15	1286	1.88781e+06	9	1286	2.78611e+06	13	1286	5.24725e+06	12	1286	2.30185e+06	9	1286
Q8VCM7	0.85	Fibrinogen gamma chain	1.0641e+07	20	1820	897218	16	1820	7.81486e+06	23	1820	1.36016e+06	19	1820	5.00047e+06	21	1820	1.12208e+06	17	1820	3.95458e+06	19	293	902561	19	293	3499850	18	293	834198	17	293	4.68746e+06	22	293	612037	15	293
Q8C180	nd	Fibroblast growth factor receptor substrate 2	247316	2	59	1087.9	1	59	286775	3	59	487.3	1	59	161785	3	59	2265.4	1	59	172840	3	1457	29717.9	1	1457	281913	2	1457	28677.7	2	1457	150225	3	1457	21213.5	2	1457
P11276	1.01	Fibronectin	3.2737e+06	17	1201	862983	13	1201	2.80009e+06	18	1201	1.68202e+06	17	1201	8.63165e+06	20	1201	702527	15	1201	2.33116e+06	17	1229	1.10004e+06	15	1229	1.39066e+07	19	1229	875407	14	1229	2.16709e+06	20	1229	1183363	15	1229
Q8BX90	0.97	Fibronectin type-III domain-containing protein 3A	2993000	14	1047	6.27487e+06	17	1047	2.9722e+06	13	1047	2.10578e+06	17	1047	2841781	13	1047	988383	17	1047	4.35431e+06	11	1083	2.08456e+06	16	1083	3.64385e+06	9	1083	1.13896e+06	16	1083	2.74987e+06	14	1083	1.05374e+06	11	1083
Q2VIS4	nd	Filaggrin-2	221027	1	777	75100.3	3	777	73287.6	1	777	165676	3	777	125515	2	777	32008.3	2	777	178265	1	817	115165	3	817	88580.8	1	817	30943.4	2	817	36426.9	1	817	11187	1	817
Q80X90	1.04	Filamin-B	526053	1	1458	10134.7	1	1458	530831	2	1458	82524.7	2	1458	370432	2	1458	61882.8	2	1458	450422	1	69	145692	2	69	0	0	69	162614	2	69	168276	1	69	14381.5	1	69
O08917	0.91	Flotillin-1	2.52493e+07	26	149	1.2135e+06	13	149	2.36413e+07	27	149	943501	17	149	8.87155e+06	24	149	1.35669e+06	21	149	1.0541e+07	22	149	929620	18	149	1.60026e+07	24	149	821031	18	149	2.11721e+07	24	149	774411	17	149
Q60634	0.95	Flotillin-2	2.62922e+07	23	158	2.52995e+06	21	158	3.21139e+07	23	158	2.6097e+06	18	158	2.05442e+07	24	158	1.35927e+06	18	158	2.64037e+07	21	147	1.58649e+06	16	147	2.32087e+07	22	147	1.7001e+06	18	147	3.29423e+07	24	147	2.11489e+06	17	147
Q91XD4	0.98	Formimidoyltransferase-cyclodeaminase	2.63281e+07	26	1305	5.92946e+06	22	1305	1.91381e+07	26	1305	5.19608e+06	24	1305	1.24973e+07	23	1305	4.3626e+06	20	1305	26542428	23	1322	7520029	20	1322	2.56462e+07	24	1322	6.14872e+06	23	1322	1.7686e+07	23	1322	5.93677e+06	20	1322
Q61584	1.08	Fragile X mental retardation syndrome-related protein 1	354179	2	1841	42920.9	1	1841	168324	1	1841	38490.5	1	1841	136278	1	1841	37707.8	1	1841	226268	2	1825	20735.8	2	1825	258208	2	1825	43771.6	2	1825	249722	2	1825	46199.4	1	1825
Q9QXD6	1.05	Fructose-1,6-bisphosphatase 1	1.18822e+07	20	1937	5.77202e+06	15	1937	1.07669e+07	21	1937	2.78031e+06	20	1937	7230554	17	1937	1833846	19	1937	14894206	20	1915	5.38839e+06	21	1915	7107634	14	1915	3.22197e+06	19	1915	7.24515e+06	21	1915	2.34197e+06	18	1915
P05064	1	Fructose-bisphosphate aldolase A	320348	3	1197	886269	4	1197	95873.8	3	1197	56377.5	2	1197	602182	4	1197	148517	2	1197	1.2755e+06	3	1225	348171	4	1225	105416	1	1225	215087	3	1225	1.01851e+06	3	1225	161829	3	1225
Q91Y97	1.1	Fructose-bisphosphate aldolase B	7.74154e+07	24	1248	2.93571e+07	23	1248	1.09466e+08	26	1248	2.21038e+07	24	1248	2.67296e+07	18	1248	2.32793e+07	23	1248	9.57093e+07	23	1272	5.6496e+07	25	1272	53564745	24	1272	2.9454e+07	24	1272	1.01709e+08	24	1272	2.47747e+07	23	1272
P97807	1.02	Fumarate hydratase, mitochondrial	3.28981e+06	8	984	852744	10	984	2.50283e+06	8	984	944542	8	984	3.8405e+06	9	984	486124	8	984	3.53998e+06	9	1022	1.5522e+06	10	1022	1.45952e+06	9	1022	471530	6	1022	2.97858e+06	8	1022	571701	5	1022
P35505	1.1	Fumarylacetoacetase	5.79166e+06	9	637	1.20735e+06	10	637	6.22884e+06	12	637	1.92334e+06	10	637	5.09062e+06	11	637	2.43472e+06	10	637	6.63443e+06	12	694	2.01751e+06	11	694	6.36008e+06	11	694	1554569	9	694	6.76797e+06	12	694	1.36585e+06	5	694
Q8BWS5	1	G protein-regulated inducer of neurite outgrowth 3	5.13755e+06	11	1771	850295	5	1771	5.37947e+06	11	1771	300432	5	1771	3.63638e+06	11	1771	575109	6	1771	3.01015e+06	10	1768	296066	5	1768	3.50397e+06	11	1768	549102	6	1768	3.64876e+06	11	1768	728534	7	1768
Q9JL15	1.06	Galectin-8	140953	1	1846	0	0	1846	129934	1	1846	77821.1	2	1846	335856	2	1846	8930.9	1	1846	82711.1	1	1832	55431.6	1	1832	0	0	1832	139972	1	1832	150996	1	1832	0	0	1832
O08573	0.86	Galectin-9	1.10628e+07	13	762	3.64982e+06	8	762	1.10878e+07	13	762	3.31896e+06	8	762	3.41593e+07	13	762	4.17508e+06	10	762	5.05401e+06	12	806	3.44998e+06	9	806	5.60145e+06	11	806	3.43622e+06	9	806	8.62164e+06	12	806	1.75314e+06	9	806
Q924Y0	1.03	Gamma-butyrobetaine dioxygenase	448430	3	913	627238	3	913	179148	3	913	426603	3	913	1.079e+06	3	913	784135	4	913	418286	4	953	459537	5	953	246784	3	953	294896	5	953	938152	4	953	148558	3	953
Q8BVF7	nd	Gamma-secretase subunit APH-1A	1178646	2	416	2673256	1	416	595028	1	416	278993	1	416	1.04045e+06	1	416	49662	1	416	0	0	302	202295	1	302	2.21406e+06	1	302	72793.7	1	302	934304	2	302	96254.8	1	302
Q9CWZ7	1.04	Gamma-soluble NSF attachment protein	107986	2	1821	0	0	1821	66341.1	1	1821	60558.6	2	1821	37422.1	2	1821	22019.9	2	1821	14140	1	1807	47526.4	1	1807	20429.7	1	1807	12953	1	1807	113967	2	1807	42341	2	1807
P28230	1.01	Gap junction beta-1 protein	7.89356e+06	10	172	759831	7	172	8.12491e+06	10	172	462568	9	172	6.74882e+06	10	172	310561	5	172	5.80204e+06	9	185	626544	8	185	7.07721e+06	10	185	502068	6	185	7.5705e+06	9	185	468896	5	185
Q00977	0.91	Gap junction beta-2 protein	5.12e+06	3	318	70516.7	2	318	4.41031e+06	3	318	204088	2	318	1.03422e+06	3	318	57001.3	2	318	4.3388e+06	3	198	113031	2	198	5.48448e+06	3	198	100206	2	198	3.22739e+06	3	198	30975.8	1	198
Q9D8T2	0.74	Gasdermin-D	2065060	2	1752	499492	3	1752	1533897	2	1752	68828.6	2	1752	550029	3	1752	109837	2	1752	1.53227e+06	2	1754	400596	1	1754	1504271	2	1754	201647	3	1754	2.01208e+06	2	1754	42310.1	1	1754
Q8VE19	nd	GATOR complex protein MIOS	92989.6	2	708	37051.7	2	708	72487.4	2	708	37769.4	2	708	46818	2	708	8504.6	1	708	49637.9	1	7	26498.7	1	7	0	0	7	21510	1	7	100489	2	7	58562.9	2	7
Q8CFX1	0.92	GDH/6PGL endoplasmic bifunctional protein	2.9114e+06	10	1588	1.19961e+06	9	1588	2.32466e+06	9	1588	1.35271e+06	10	1588	1.47409e+06	6	1588	1.19388e+06	9	1588	2.21821e+06	9	1594	1.20721e+06	9	1594	3.69667e+06	8	1594	831873	8	1594	2.51096e+06	10	1594	841256	9	1594
Q8BLX4	nd	GDP-fucose transporter 1	42527.7	1	1976	210097	2	1976	327870	1	1976	211563	2	1976	191026	2	1976	228300	2	1976	367397	2	1946	239310	2	1946	341323	2	1946	258795	2	1946	141104	2	1946	227005	1	1946
Q9Z1Z0	0.83	General vesicular transport factor p115	1.0538e+06	4	2069	128699	3	2069	237633	4	2069	252369	5	2069	969939	6	2069	475256	7	2069	101456	1	2043	79864.5	2	2043	332021	5	2043	128476	3	2043	235322	3	2043	540201	5	2043
Q8BUV3	1.07	Gephyrin	905793	3	1402	1227728	3	1402	141173	3	1402	735172	3	1402	3.753e+06	3	1402	752296	4	1402	1.02572e+07	3	1411	3.02242e+06	3	1411	13902613	4	1411	5.07042e+06	5	1411	1.36117e+06	6	1411	4.93336e+06	5	1411
Q99J23	nd	GH3 domain-containing protein	1.13028e+06	2	1181	411615	1	1181	1.66545e+06	3	1181	397474	1	1181	657682	2	1181	544340	1	1181	1.05643e+06	2	1209	692311	2	1209	1.0117e+06	3	1209	540127	1	1209	1.67591e+06	3	1209	790381	1	1209
P52792	1.03	Glucokinase	736610	4	1982	186178	5	1982	254432	3	1982	370564	6	1982	86231.1	2	1982	498160	5	1982	615578	2	1954	134897	5	1954	202161	3	1954	282750	4	1954	460287	3	1954	396905	4	1954
P35576	0.93	Glucose-6-phosphatase	5.53854e+06	2	227	3895.5	1	227	286235	2	227	288583	2	227	687875	1	227	236544	2	227	7.39429e+06	2	353	520588	2	353	144971	1	353	5406.3	1	353	3.97309e+06	3	353	139092	2	353
Q9WU81	nd	Glucose-6-phosphate exchanger SLC37A2	700487	2	1383	44328.1	2	1383	508045	2	1383	54509.9	2	1383	640923	2	1383	166569	2	1383	733928	1	620	213659	2	620	691492	1	620	159545	2	620	639606	2	620	162379	2	620
P06745	1.02	Glucose-6-phosphate isomerase	202668	2	849	139714	1	849	185777	2	849	14381.7	1	849	22790.5	1	849	105972	1	849	333327	2	890	21738.3	1	890	121893	2	890	0	0	890	52937.9	3	890	0	0	890
O08795	0.91	Glucosidase 2 subunit beta	8.47593e+06	9	1190	824172	6	1190	11520703	10	1190	1.60035e+06	5	1190	6.13347e+06	10	1190	1.82312e+06	7	1190	5.39058e+06	8	483	1.29966e+06	6	483	5.30648e+06	8	483	3.39218e+06	8	483	6032719	9	483	3.14085e+06	8	483
P26443	1.12	Glutamate dehydrogenase 1, mitochondrial	1.41925e+08	38	905	6.23052e+07	33	905	9.94801e+07	34	905	4.67584e+07	38	905	6.53785e+07	34	905	4.60574e+07	39	905	1.21075e+08	38	945	6.35786e+07	35	945	1.10691e+08	34	945	6.10799e+07	39	945	1.37913e+08	38	945	5.18238e+07	32	945
P97494	1.09	Glutamate--cysteine ligase catalytic subunit	537220	3	760	7424.6	2	760	15065.5	1	760	19964.3	2	760	11910.9	1	760	19406.8	3	760	531620	2	577	190194	3	577	227918	1	577	91623.8	2	577	49401.5	3	577	330917	3	577
O09172	1.01	Glutamate--cysteine ligase regulatory subunit	1938276	2	1354	261786	3	1354	1.62334e+06	2	1354	304252	2	1354	269097	2	1354	10715.6	1	1354	149112	1	1369	413827	1	1369	13607.7	1	1369	66950.5	2	1369	606267	2	1369	224196	1	1369
Q810D6	0.91	Glutamate-rich WD repeat-containing protein 1	120829	2	1399	40121.8	1	1399	114831	2	1399	25316.7	2	1399	63399.9	2	1399	39453.4	2	1399	176961	2	631	20882.9	2	631	112106	1	631	35513.6	2	631	101097	1	631	8278.2	2	631
Q571F8	0.95	Glutaminase liver isoform, mitochondrial	881824	8	916	702493	10	916	875648	7	916	579099	8	916	565643	7	916	326110	8	916	6.23356e+06	8	955	748606	9	955	1593349	7	955	568136	9	955	1.16141e+06	10	955	157694	4	955
Q9D172	1.08	Glutamine amidotransferase-like class 1 domain-containing protein 3A, mitochondrial	1511765	6	1199	585874	4	1199	1.36438e+06	5	1199	239527	5	1199	1.00048e+06	6	1199	416848	5	1199	1.3718e+06	6	1227	689816	6	1227	1.17912e+06	5	1227	415287	6	1227	2.07406e+06	5	1227	540877	4	1227
P15105	1.12	Glutamine synthetase	113740560	30	1978	2.74928e+07	28	1978	8.85113e+07	29	1978	2.7223e+07	30	1978	7.64528e+07	31	1978	2.34804e+07	28	1978	1.27297e+08	31	1949	4.52849e+07	28	1949	118263288	31	1949	2.91887e+07	27	1949	1.30454e+08	33	1949	2.11024e+07	26	1949
P47856	1.04	Glutamine--fructose-6-phosphate aminotransferase [isomerizing] 1	177524	3	2023	47298.2	2	2023	214494	3	2023	376684	2	2023	49744	2	2023	196147	3	2023	46406.4	1	1996	213695	3	1996	63079.6	1	1996	296628	3	1996	145782	2	1996	359716	4	1996
Q8BML9	1	Glutamine--tRNA ligase	4.94779e+06	12	747	1.00885e+06	10	747	2.20145e+06	10	747	720827	10	747	2.13638e+06	8	747	530229	10	747	7.04625e+06	13	788	1.17162e+06	11	788	1.28839e+06	9	788	846282	11	788	3.15407e+06	10	788	563649	6	788
P16406	0.92	Glutamyl aminopeptidase	6.28563e+06	8	642	2.53273e+06	7	642	6.29975e+06	9	642	2.76223e+06	7	642	5.13328e+06	8	642	2222174	9	642	1.65405e+06	7	701	3.97995e+06	5	701	8.20659e+06	6	701	3.01657e+06	8	701	6.28805e+06	8	701	1.17446e+07	6	701
Q80Y14	0.89	Glutaredoxin-related protein 5, mitochondrial	9.84188e+06	2	1696	4.58643e+06	2	1696	1.27842e+07	2	1696	5.23987e+06	2	1696	9.06189e+06	2	1696	7.40832e+06	2	1696	5.83476e+06	2	1700	116995	2	1700	5997907	2	1700	4.65169e+06	2	1700	1.17198e+07	2	1700	8680718	2	1700
Q60759	0.98	Glutaryl-CoA dehydrogenase, mitochondrial	1.53063e+07	19	554	1.92066e+06	13	554	7.2455e+06	17	554	1.36115e+06	15	554	5.42491e+06	15	554	1.45601e+06	13	554	1.15021e+07	19	1703	4.16472e+06	17	1703	1.02625e+07	19	1703	1.44332e+06	13	1703	1.24264e+07	18	1703	1.39245e+06	10	1703
Q9Z2A9	0.97	Glutathione hydrolase 5 proenzyme	1.08175e+06	4	379	693317	3	379	1.09607e+06	4	379	185454	4	379	864306	4	379	49552.2	3	379	864299	4	592	290030	4	592	1.88789e+06	5	592	109444	4	592	1.25166e+06	5	592	0	0	592
P11352	1.13	Glutathione peroxidase 1	3.73167e+08	19	112	2.10097e+07	15	112	2.68752e+08	19	112	4.08583e+06	13	112	2.15008e+08	19	112	1.76369e+06	12	112	2.85679e+08	19	121	6.06542e+06	14	121	2.82658e+08	19	121	2.80024e+06	14	121	3.34411e+08	19	121	2.04777e+06	12	121
P46412	nd	Glutathione peroxidase 3	1.22665e+06	4	428	48856.4	2	428	1.08477e+06	3	428	15950.7	2	428	394564	4	428	23413	3	428	860173	3	874	47720.1	2	874	1.05034e+06	5	874	24582.8	2	874	1.16426e+06	3	874	35620.2	2	874
P30115	1.03	Glutathione S-transferase A3	2.2694e+06	5	573	466161	4	573	1.72106e+06	4	573	630289	4	573	1.99509e+06	4	573	609889	4	573	1989172	5	1548	536874	4	1548	1.92857e+06	5	1548	645115	4	1548	1.57289e+06	5	1548	479992	4	1548
Q9DCM2	1.37	Glutathione S-transferase kappa 1	1.32854e+06	5	860	456447	4	860	1.26909e+06	7	860	212130	5	860	431881	5	860	480343	7	860	5005789	7	900	1.09984e+06	5	900	2.18425e+06	6	900	583220	6	900	2.13917e+06	6	900	666104	5	900
P10649	0.9	Glutathione S-transferase Mu 1	2.13317e+06	7	1299	1.6418e+06	8	1299	1.2448e+06	5	1299	1.25995e+06	8	1299	956196	5	1299	1.52266e+06	9	1299	1.0099e+06	6	1315	1.83097e+06	8	1315	745954	5	1315	1.06567e+06	8	1315	805023	6	1315	841477	8	1315
P19157	0.77	Glutathione S-transferase P 1	3.82087e+07	13	313	7.65776e+06	13	313	3.92835e+07	13	313	9.50524e+06	13	313	2.30221e+07	12	313	7.73168e+06	12	313	27901870	13	454	6.23224e+06	11	454	2.09002e+07	10	454	4.33766e+06	12	454	2.45468e+07	14	454	5.46786e+06	11	454
Q64471	0.99	Glutathione S-transferase theta-1	470567	3	1999	248417	2	1999	332567	2	1999	132881	1	1999	134434	2	1999	150120	2	1999	240390	2	1969	434631	4	1969	546510	3	1969	142588	1	1969	443954	3	1969	213774	2	1969
P16858	1	Glyceraldehyde-3-phosphate dehydrogenase	35126524	19	470	9.72275e+06	15	470	2.88196e+07	19	470	7.67318e+06	16	470	2.23544e+07	20	470	9526579	17	470	4.06117e+07	21	1840	2.0029e+07	18	1840	2.80028e+07	21	1840	6348292	13	1840	2.37335e+07	18	1840	5.50102e+06	17	1840
Q8QZY2	1.07	Glycerate kinase	301160	2	1701	40490.1	1	1701	239961	2	1701	23720.9	2	1701	85279.3	2	1701	225.1	1	1701	286566	2	470	92156.7	3	470	302365	2	470	0	0	470	544411	3	470	368.1	1	470
Q64516	1.1	Glycerol kinase	340061	3	1849	370824	4	1849	242388	2	1849	37016.2	2	1849	298000	4	1849	59718	3	1849	106044	1	1834	918689	4	1834	348541	3	1834	626464	3	1834	422172	3	1834	303095	3	1834
Q61586	1.06	Glycerol-3-phosphate acyltransferase 1, mitochondrial	1.59261e+07	19	928	4387625	20	928	1.45702e+07	17	928	3.03556e+06	20	928	4.96605e+06	15	928	3.22983e+06	18	928	1.13728e+07	18	967	5.02657e+06	24	967	1.06175e+07	19	967	1.48228e+06	19	967	5.09309e+06	16	967	830352	14	967
Q8K2C8	nd	Glycerol-3-phosphate acyltransferase 4	172193	2	1519	19691.9	1	1519	151332	2	1519	28905.3	1	1519	71528.5	1	1519	12519.8	1	1519	99603.5	1	1526	28515.5	1	1526	66345.1	1	1526	95345.6	2	1526	0	0	1526	0	0	1526
P13707	1.16	Glycerol-3-phosphate dehydrogenase [NAD(+)], cytoplasmic	4.47664e+06	14	894	789037	10	894	3.74227e+06	13	894	656777	10	894	1.31771e+06	10	894	1.0675e+06	11	894	8.23507e+06	14	932	4.23151e+06	14	932	6.34265e+06	12	932	1.85702e+06	14	932	6.12989e+06	14	932	811248	10	932
Q64521	1.01	Glycerol-3-phosphate dehydrogenase, mitochondrial	2.09488e+07	24	1964	4.91828e+06	25	1964	10175019	24	1964	3724888	24	1964	1.48449e+07	22	1964	4199375	24	1964	1.53758e+07	24	1936	6.47234e+06	23	1936	12261386	24	1936	5.2273e+06	23	1936	8363122	22	1936	5.73164e+06	20	1936
Q9D964	nd	Glycine amidinotransferase, mitochondrial	217018	1	1735	26489	1	1735	113350	2	1735	10478.4	1	1735	19877.8	1	1735	14183.5	1	1735	24158	1	1741	2195.7	1	1741	156169	1	1741	11899.7	1	1741	19330.1	1	1741	5102.3	1	1741
Q91W43	1.02	Glycine dehydrogenase (decarboxylating), mitochondrial	7.71713e+06	12	1953	1.29289e+06	11	1953	5.66068e+06	13	1953	2.01702e+06	11	1953	2.19474e+06	9	1953	482859	10	1953	5.62489e+06	11	1926	1.01154e+06	11	1926	4.225e+06	11	1926	710684	9	1926	2.82766e+06	13	1926	1.54508e+06	9	1926
Q91XE0	1.06	Glycine N-acyltransferase	3.85732e+06	10	452	754295	10	452	3.3889e+06	10	452	352793	8	452	2.11101e+06	8	452	977197	11	452	4.17126e+06	12	596	1.31441e+06	11	596	3.24493e+06	11	596	973439	9	596	4.10276e+06	12	596	1.02655e+06	10	596
Q5FW57	1.09	Glycine N-acyltransferase-like protein	273420	4	1191	303075	4	1191	810119	5	1191	211579	5	1191	342142	5	1191	144398	3	1191	1.21325e+06	5	1219	666734	6	1219	1.07132e+06	6	1219	193971	4	1219	1.64852e+06	6	1219	113294	3	1219
Q9DCY0	0.81	Glycine N-acyltransferase-like protein Keg1	3.50667e+06	7	631	608572	6	631	2.84635e+06	8	631	555811	5	631	2.25486e+06	6	631	767486	6	631	2.3777e+06	7	688	575737	5	688	2.98021e+06	7	688	361986	3	688	2354213	6	688	1.02579e+06	6	688
Q9QXF8	1.11	Glycine N-methyltransferase	2.27465e+07	12	547	5.60808e+06	11	547	1.43887e+07	11	547	5.62368e+06	12	547	1.54074e+07	10	547	4.3864e+06	11	547	1.87162e+07	12	298	8.16297e+06	10	298	1.51794e+07	11	298	3968308	11	298	1.42535e+07	12	298	4.88623e+06	10	298
Q8VCB3	0.99	Glycogen [starch] synthase, liver	5.89719e+07	29	1031	11074844	26	1031	2.57159e+07	24	1031	5.45571e+06	25	1031	4.16358e+07	22	1031	7.32698e+06	25	1031	4.04219e+07	30	1068	1.48162e+07	30	1068	4.26869e+07	33	1068	6.22489e+06	26	1068	2.01948e+07	31	1068	5.36409e+06	19	1068
Q8CI94	0.93	Glycogen phosphorylase, brain form	2.49925e+06	1	1924	44116.4	2	1924	361126	3	1924	129138	3	1924	1578434	3	1924	34218.6	2	1924	2.03803e+06	2	207	62231	2	207	3.08501e+06	1	207	62648.5	3	207	2.0423e+06	2	207	0	0	207
Q9ET01	1.1	Glycogen phosphorylase, liver form	4.17811e+07	52	1718	2.95838e+07	52	1718	2.95441e+07	48	1718	1.64868e+07	50	1718	3.97241e+07	46	1718	20128929	50	1718	5.71114e+07	53	1724	3.71783e+07	56	1724	45311025	48	1724	28492073	52	1724	3.3069e+07	51	1724	2.34003e+07	48	1724
Q8K0R6	0.76	Glycolipid transfer protein domain-containing protein 2	97164.4	1	1113	838.7	1	1113	99496.5	1	1113	1574.6	1	1113	7245.7	1	1113	544	1	1113	75410	1	437	1674.9	1	437	170196	1	437	475.5	1	437	244455	2	437	1351	1	437
O70310	1.07	Glycylpeptide N-tetradecanoyltransferase 1	788135	6	752	76210.6	2	752	766619	6	752	202524	4	752	629649	2	752	58949.2	2	752	419248	5	793	118260	5	793	517894	6	793	140768	2	793	580532	6	793	84549.1	3	793
O70311	nd	Glycylpeptide N-tetradecanoyltransferase 2	788135	6	752	76210.6	2	752	766619	6	752	202524	4	752	629649	2	752	58949.2	2	752	419248	5	793	118260	5	793	517894	6	793	140768	2	793	580532	6	793	84549.1	3	793
Q9CPV4	1.17	Glyoxalase domain-containing protein 4	141404	2	647	77702.4	1	647	134577	2	647	76022	2	647	222023	2	647	78119.9	1	647	39251.7	1	705	152116	2	705	24005.4	2	705	104945	1	705	146584	2	705	142795	1	705
Q91Z53	0.91	Glyoxylate reductase/hydroxypyruvate reductase	407499	6	1388	784416	4	1388	1.00832e+06	6	1388	106064	3	1388	676691	4	1388	83272.9	3	1388	760985	6	1399	131303	3	1399	544406	6	1399	110049	2	1399	576809	6	1399	85954.3	3	1399
Q61543	1.03	Golgi apparatus protein 1	7838326	15	1582	1.82572e+06	8	1582	1735431	15	1582	505595	7	1582	1.57728e+06	12	1582	413406	7	1582	6.16181e+06	13	1588	2502623	9	1588	804584	12	1588	393324	5	1588	1.19563e+06	11	1588	453613	7	1588
Q8BXA1	0.92	Golgi integral membrane protein 4	12458987	19	144	1.17273e+07	15	144	2.25364e+07	21	144	1.90874e+07	13	144	14307646	21	144	1.89558e+07	15	144	1.14093e+07	19	313	1.7933e+07	13	313	7.00244e+06	19	313	1.79196e+07	16	313	1.1914e+07	18	313	1.27813e+07	13	313
Q9CRA5	1.01	Golgi phosphoprotein 3	48922	2	1268	1.60681e+06	1	1268	44835.2	2	1268	63454.6	2	1268	49019.7	2	1268	201582	2	1268	11453.1	1	1288	1457.7	1	1288	49459.2	2	1288	164795	2	1288	2864.4	1	1288	74.4	1	1288
Q99JX3	0.99	Golgi reassembly-stacking protein 2	4.1033e+06	1	1850	33441.1	1	1850	4.44178e+06	2	1850	1.44995e+06	2	1850	107146	1	1850	1.60885e+06	2	1850	3.1524e+06	1	1835	1.36137e+06	1	1835	1722129	1	1835	1379632	1	1835	287318	1	1835	885012	1	1835
Q8BMP6	0.89	Golgi resident protein GCP60	132131	1	924	0	0	924	146456	2	924	56936.8	1	924	50276.7	2	924	10734.4	1	924	0	0	964	61564.9	1	964	32534.1	1	964	199556	2	964	0	0	964	23934	1	964
Q91W53	0.86	Golgin subfamily A member 7	1.22108e+06	2	241	75401.5	2	241	3.18438e+06	2	241	235138	3	241	2.53619e+06	3	241	105757	2	241	812285	2	534	239925	3	534	1.05477e+06	2	534	1.23898e+06	4	534	2.01494e+06	2	534	162676	2	534
Q6PD26	1	GPI transamidase component PIG-S	169917	2	524	2247.9	1	524	119640	2	524	2206.8	2	524	18713.4	1	524	1266.5	1	524	566406	3	522	62336.6	2	522	619760	3	522	3235.1	2	522	124709	3	522	0	0	522
Q8BXQ2	nd	GPI transamidase component PIG-T	509399	3	1484	8921.8	1	1484	493389	2	1484	10437.3	2	1484	14174.8	1	1484	5703.9	1	1484	243968	2	1495	2623.2	1	1495	241726	2	1495	0	0	1495	355085	3	1495	7515.1	1	1495
Q9CXY9	0.98	GPI-anchor transamidase	986260	3	427	40576	2	427	1.39345e+06	3	427	33032.5	2	427	40457	1	427	31620.4	1	427	763470	3	697	32213.6	2	697	256997	2	697	37444.8	1	697	357255	3	697	31917.4	1	697
Q8K3J9	nd	G-protein coupled receptor family C group 5 member C	2.90499e+06	5	1606	5.58484e+06	2	1606	2.03242e+06	5	1606	1.76165e+06	3	1606	4.15429e+06	4	1606	239404	4	1606	9036402	4	1611	1.67912e+06	4	1611	1.01863e+07	5	1611	599814	4	1611	2.3156e+06	5	1611	1.02305e+06	4	1611
P11862	1.04	Growth arrest-specific protein 2	2.75122e+06	4	331	318665	3	331	2.42372e+06	4	331	167347	4	331	1.6874e+06	4	331	294698	3	331	2.20862e+06	4	335	257642	4	335	1.7794e+06	4	335	239406	2	335	2.28309e+06	3	335	201892	3	335
Q99LP6	1.02	GrpE protein homolog 1, mitochondrial	518420	4	1647	30470.1	2	1647	708645	4	1647	79348.6	3	1647	878881	4	1647	94452.8	2	1647	882150	4	597	104429	3	597	255336	3	597	96825.2	3	597	366006	3	597	7769.2	1	597
Q61411	0.96	GTPase HRas	1.45647e+07	6	200	3.49677e+06	4	200	1.42005e+07	6	200	2.64904e+06	5	200	1.1134e+07	5	200	2.47882e+06	4	200	2.18174e+06	5	345	77911.1	2	345	2.26601e+06	4	345	227807	3	345	3.12776e+06	5	345	206963	3	345
P32883	0.97	GTPase KRas	971560	2	1097	424717	3	1097	747444	2	1097	1055550	4	1097	1.4823e+06	3	1097	461847	3	1097	656379	2	375	375763	3	375	762542	2	375	153418	3	375	812627	2	375	195233	3	375
P08556	0.91	GTPase NRas	1.45647e+07	6	200	3.49677e+06	4	200	1.42005e+07	6	200	2.64904e+06	5	200	1.1134e+07	5	200	2.47882e+06	4	200	656379	2	375	375763	3	375	762542	2	375	153418	3	375	812627	2	375	195233	3	375
P36536	0.84	GTP-binding protein SAR1a	153432	1	94	0	0	94	206604	2	94	0	0	94	2.99879e+06	1	94	0	0	94	77843.9	1	101	0	0	101	4.50661e+06	2	101	0	0	101	182112	2	101	0	0	101
Q9CQC9	0.9	GTP-binding protein SAR1b	3.62846e+06	6	1593	1.18656e+06	7	1593	3.03474e+06	7	1593	1.03184e+06	7	1593	1.61744e+06	6	1593	985595	6	1593	4.58563e+06	8	1597	2.62357e+06	6	1597	3.83987e+06	7	1597	1.98937e+06	7	1597	4.11873e+06	7	1597	727646	7	1597
P08752	1	Guanine nucleotide-binding protein G(i) subunit alpha-2	4.5388e+07	14	140	2.07723e+06	12	140	3.82805e+07	14	140	2.0685e+06	10	140	1.95377e+07	11	140	1.56686e+06	12	140	2.18001e+07	12	142	1.97859e+06	12	142	2.42659e+07	13	142	1803800	11	142	3.37919e+07	13	142	1414594	7	142
P62874	1.01	Guanine nucleotide-binding protein G(I)/G(S)/G(T) subunit beta-1	1.34101e+06	2	1317	523772	2	1317	875207	2	1317	289682	2	1317	66896.4	2	1317	286894	2	1317	731196	2	1334	418551	2	1334	728945	2	1334	429886	2	1334	1.08829e+06	2	1334	502444	2	1334
P62880	0.99	Guanine nucleotide-binding protein G(I)/G(S)/G(T) subunit beta-2	3817263	2	464	396353	1	464	3.34971e+06	1	464	562099	1	464	3.17711e+06	2	464	632280	1	464	141754	1	301	675618	1	301	4.35719e+06	2	301	899705	1	301	3130401	2	301	724439	1	301
Q9DC51	0.93	Guanine nucleotide-binding protein G(k) subunit alpha	1.61161e+07	8	171	766458	6	171	1.29296e+07	8	171	972005	7	171	1.2291e+07	8	171	781600	8	171	9.4843e+06	8	184	1.16593e+06	7	184	8.98845e+06	7	184	925352	6	184	1.34827e+07	8	184	874934	6	184
P18872	nd	Guanine nucleotide-binding protein G(o) subunit alpha	20161.8	1	45	3733.8	1	45	0	0	45	0	0	45	0	0	45	0	0	45	6062.8	1	50	0	0	50	0	0	50	1983	1	50	25172.7	2	50	0	0	50
P21279	0.95	Guanine nucleotide-binding protein G(q) subunit alpha	1.78029e+07	14	370	1.21229e+06	9	370	1.57362e+07	16	370	274778	8	370	1.00452e+07	14	370	896496	7	370	13392203	12	224	2.08277e+06	8	224	1.63715e+07	12	224	1.40163e+06	7	224	1.6156e+07	13	224	1.10438e+06	8	224
P63094	0.9	Guanine nucleotide-binding protein G(s) subunit alpha isoforms short	4.25755e+07	17	127	3.33342e+06	14	127	2.87382e+07	16	127	2.0713e+06	17	127	2.33967e+07	14	127	3.12293e+06	17	127	3.20695e+07	15	138	2.71875e+06	16	138	4.57392e+07	17	138	2.26081e+06	16	138	3.02476e+07	16	138	1235680	13	138
Q6R0H7	0.9	Guanine nucleotide-binding protein G(s) subunit alpha isoforms XLas	4.25755e+07	17	127	3.33342e+06	14	127	2.87382e+07	16	127	2.0713e+06	17	127	2.33967e+07	14	127	3.12293e+06	17	127	3.20695e+07	15	138	2.71875e+06	16	138	4.57392e+07	17	138	2.26081e+06	16	138	3.02476e+07	16	138	1235680	13	138
P21278	1.01	Guanine nucleotide-binding protein subunit alpha-11	3.75802e+07	15	131	263421	7	131	3.01702e+07	15	131	210397	6	131	2.83802e+07	13	131	319363	11	131	2.2556e+07	14	144	433074	8	144	2.36509e+07	13	144	244945	5	144	3.10794e+07	16	144	5.05079e+06	10	144
P27600	nd	Guanine nucleotide-binding protein subunit alpha-12	402500	3	1517	54637.7	2	1517	47012.6	2	1517	40892.1	2	1517	39070.8	2	1517	409008	3	1517	48193.5	2	1524	699211	3	1524	317840	2	1524	37002.3	2	1524	3.30727e+06	3	1524	29392.7	1	1524
P27601	0.89	Guanine nucleotide-binding protein subunit alpha-13	1.41877e+07	13	141	348299	9	141	1.3219e+07	15	141	238435	10	141	1.00893e+07	14	141	551576	9	141	9.8756e+06	12	213	417373	11	213	1.22387e+07	11	213	238102	7	213	1.1312e+07	14	213	148360	5	213
P30677	nd	Guanine nucleotide-binding protein subunit alpha-14	105468	1	838	41968.4	3	838	108428	1	838	464143	2	838	83492.7	1	838	7844.9	1	838	410719	3	879	345777	3	879	182854	3	879	126451	3	879	111849	1	879	5136.2	1	879
P29387	nd	Guanine nucleotide-binding protein subunit beta-4	1.34101e+06	2	1317	523772	2	1317	875207	2	1317	289682	2	1317	66896.4	2	1317	286894	2	1317	731196	2	1334	418551	2	1334	728945	2	1334	429886	2	1334	1.08829e+06	2	1334	502444	2	1334
Q9CRB2	1	H/ACA ribonucleoprotein complex subunit 2	684575	2	1389	302219	2	1389	761964	2	1389	231878	2	1389	136509	1	1389	201921	2	1389	353379	2	1400	298548	2	1400	656919	2	1400	307383	2	1400	667078	2	1400	210903	2	1400
Q9ESX5	0.94	H/ACA ribonucleoprotein complex subunit DKC1	1.17404e+06	7	1345	229359	7	1345	749188	6	1345	78268.5	6	1345	285035	4	1345	96380.9	6	1345	523014	5	1359	128800	6	1359	556739	4	1359	104677	5	1359	863552	6	1359	177996	6	1359
P01899	0.94	H-2 class I histocompatibility antigen, D-B alpha chain	3.76072e+07	9	630	5.8547e+06	7	630	1.26452e+07	8	630	8.6911e+06	9	630	1.62219e+07	9	630	3.91822e+06	8	630	3.41443e+06	9	687	1.51923e+06	8	687	5.3325e+06	8	687	7.14349e+06	9	687	8.85496e+06	8	687	5.13394e+06	8	687
P14426	nd	H-2 class I histocompatibility antigen, D-K alpha chain	5.96082e+06	7	1036	1.44838e+06	5	1036	5.25942e+06	6	1036	1.12739e+06	5	1036	5.06835e+06	9	1036	863084	6	1036	4.12621e+06	9	2022	1.40645e+06	6	2022	4.87889e+06	6	2022	1.17617e+06	5	2022	4.23134e+06	7	2022	832839	5	2022
P01901	0.95	H-2 class I histocompatibility antigen, K-B alpha chain	5.96082e+06	7	1036	1.44838e+06	5	1036	5.25942e+06	6	1036	1.12739e+06	5	1036	5.06835e+06	9	1036	863084	6	1036	4.12621e+06	9	2022	1.40645e+06	6	2022	4.87889e+06	6	2022	1.17617e+06	5	2022	4.23134e+06	7	2022	832839	5	2022
P04223	0.94	H-2 class I histocompatibility antigen, K-K alpha chain	5.96082e+06	7	1036	1.44838e+06	5	1036	5.25942e+06	6	1036	1.12739e+06	5	1036	5.06835e+06	9	1036	863084	6	1036	4.12621e+06	9	2022	1.40645e+06	6	2022	4.87889e+06	6	2022	1.17617e+06	5	2022	4.23134e+06	7	2022	832839	5	2022
P01898	0.86	H-2 class I histocompatibility antigen, Q10 alpha chain	126013	2	1395	9626	1	1395	112330	2	1395	0	0	1395	50308.6	1	1395	142.5	1	1395	160571	2	1406	9889.6	1	1406	67932.5	1	1406	0	0	1406	48013.1	1	1406	114402	2	1406
P14429	0.88	H-2 class I histocompatibility antigen, Q7 alpha chain	0	0	0	0	0	0	0	0	0	0	0	0	0	0	0	0	0	0	4.12621e+06	9	2022	1.40645e+06	6	2022	4.87889e+06	6	2022	1.17617e+06	5	2022	4.23134e+06	7	2022	832839	5	2022
P14430	0.86	H-2 class I histocompatibility antigen, Q8 alpha chain	0	0	0	0	0	0	0	0	0	0	0	0	0	0	0	0	0	0	4.12621e+06	9	2022	1.40645e+06	6	2022	4.87889e+06	6	2022	1.17617e+06	5	2022	4.23134e+06	7	2022	832839	5	2022
P04441	nd	H-2 class II histocompatibility antigen gamma chain	1.64162e+06	2	46	2082	1	46	1.37325e+06	2	46	1914.1	1	46	240721	1	46	1101	1	46	672821	2	51	4013	1	51	1.13481e+06	2	51	1064.4	1	51	948344	2	51	0	0	51
Q9CYW4	nd	Haloacid dehalogenase-like hydrolase domain-containing protein 3	0	0	439	34688.1	2	439	0	0	439	637640	2	439	1.54894e+06	2	439	6468.4	1	439	1676124	2	915	804632	2	915	0	0	915	626654	2	915	1.34918e+06	1	915	59153.4	1	915
Q60574	nd	Haptoglobin	2.24101e+06	2	355	245994	4	355	1650419	2	355	378065	3	355	1.33297e+06	3	355	215927	3	355	169020	1	994	269597	1	994	359131	2	994	68724.4	2	994	2.11346e+06	3	994	105189	2	994
Q61646	0.69	Haptoglobin	2.24101e+06	2	355	245994	4	355	1650419	2	355	378065	3	355	1.33297e+06	3	355	215927	3	355	169020	1	994	269597	1	994	359131	2	994	68724.4	2	994	2.11346e+06	3	994	105189	2	994
Q61696	nd	Heat shock 70 kDa protein 1A	780858	2	1457	150311	2	1457	247253	2	1457	287616	4	1457	519053	2	1457	277509	4	1457	172130	2	1469	198910	4	1469	46843.8	1	1469	339129	4	1469	16067.7	1	1469	361477	2	1469
P17879	1.01	Heat shock 70 kDa protein 1B	780858	2	1457	150311	2	1457	247253	2	1457	287616	4	1457	519053	2	1457	277509	4	1457	172130	2	1469	198910	4	1469	46843.8	1	1469	339129	4	1469	16067.7	1	1469	361477	2	1469
P16627	0.95	Heat shock 70 kDa protein 1-like	2.82414e+07	21	617	1.88785e+07	22	617	2.35228e+07	22	617	1.84653e+07	23	617	1.87621e+07	20	617	1.71954e+07	22	617	0	0	0	0	0	0	0	0	0	0	0	0	0	0	0	0	0	0
Q61316	1.03	Heat shock 70 kDa protein 4	2.38095e+06	11	693	1.06654e+06	14	693	2.15857e+06	11	693	959370	13	693	2.18622e+06	9	693	1.28703e+06	12	693	1.88618e+06	11	744	932542	12	744	1854402	8	744	1.34944e+06	13	744	1.54572e+06	8	744	1106972	11	744
P63017	0.98	Heat shock cognate 71 kDa protein	2.82414e+07	21	617	1.88785e+07	22	617	2.35228e+07	22	617	1.84653e+07	23	617	1.87621e+07	20	617	1.71954e+07	22	617	17590748	24	803	2.23168e+07	25	803	2.14795e+07	21	803	2.2025e+07	24	803	2.12705e+07	21	803	1.75967e+07	22	803
Q61699	0.95	Heat shock protein 105 kDa	2.75154e+06	4	300	305674	4	300	726735	3	300	315441	5	300	3.35811e+06	4	300	107101	4	300	7.65258e+06	4	238	448356	6	238	1.15111e+07	5	238	233135	6	238	1.5327e+06	4	238	62793.7	3	238
Q9CQN1	0.93	Heat shock protein 75 kDa, mitochondrial	2.08018e+06	10	589	1.97008e+06	15	589	2.22507e+06	12	589	1.65031e+06	16	589	2.38882e+06	12	589	1.69399e+06	15	589	1.29283e+06	9	648	1.60258e+06	15	648	1.49877e+06	10	648	1.31836e+06	15	648	1.92693e+06	9	648	1.23006e+06	13	648
P07901	1.04	Heat shock protein HSP 90-alpha	1.01211e+06	7	985	3.29526e+06	8	985	1.71287e+06	7	985	850760	8	985	1569155	7	985	993688	8	985	1.11862e+06	8	1024	7.65372e+06	9	1024	1609614	9	1024	786465	7	1024	4.33674e+06	9	1024	1.49785e+06	9	1024
P11499	1.02	Heat shock protein HSP 90-beta	9.92292e+06	19	1535	3.77487e+06	21	1535	1.12867e+07	22	1535	4.62924e+06	24	1535	1.22315e+07	16	1535	5.18611e+06	24	1535	8.76625e+06	18	1540	2896872	22	1540	9.91683e+06	18	1540	4.84356e+06	22	1540	5.44908e+06	15	1540	4.77601e+06	18	1540
P14901	0.86	Heme oxygenase 1	279067	2	1678	40391.6	2	1678	352287	3	1678	74485.8	2	1678	161030	1	1678	154678	2	1678	208125	2	1681	60552.4	2	1681	207734	2	1681	66061.8	2	1681	123401	2	1681	64466.2	2	1681
O70252	0.95	Heme oxygenase 2	7.64501e+06	12	1563	1.07682e+06	11	1563	5.27999e+06	11	1563	1.07519e+06	11	1563	3.07143e+06	9	1563	803344	10	1563	4.22502e+06	9	485	2.132e+06	12	485	5.38463e+06	11	485	769232	10	485	4.60004e+06	11	485	488096	8	485
Q9R257	1.24	Heme-binding protein 1	3.1834e+06	6	601	342120	5	601	1.6907e+06	5	601	182208	3	601	488341	4	601	757480	6	601	2.8254e+06	4	406	1207303	4	406	825285	3	406	273405	4	406	1.57072e+06	5	406	104226	4	406
P01942	1.86	Hemoglobin subunit alpha	1.06715e+06	3	1018	305618	4	1018	1.04786e+06	3	1018	240090	3	1018	302853	2	1018	132329	3	1018	1.0891e+06	2	1058	609441	4	1058	890201	3	1058	263877	3	1058	1.24473e+06	2	1058	299093	4	1058
P02088	1.55	Hemoglobin subunit beta-1	9.03317e+06	10	1694	3.45848e+06	8	1694	6.6993e+06	10	1694	2207006	9	1694	1395567	5	1694	3.24583e+06	6	1694	1.26504e+07	10	1697	3.79733e+06	10	1697	9.42141e+06	11	1697	4.33184e+06	7	1697	9.84082e+06	11	1697	3.85881e+06	8	1697
P02089	nd	Hemoglobin subunit beta-2	9.03317e+06	10	1694	3.45848e+06	8	1694	6.6993e+06	10	1694	2207006	9	1694	1395567	5	1694	3.24583e+06	6	1694	1.26504e+07	10	1697	3.79733e+06	10	1697	9.42141e+06	11	1697	4.33184e+06	7	1697	9.84082e+06	11	1697	3.85881e+06	8	1697
P02104	nd	Hemoglobin subunit epsilon-Y2	148074	2	1224	42129.9	2	1224	197072	2	1224	50036.1	2	1224	17513.3	1	1224	12050.4	1	1224	143203	2	1251	41414	2	1251	26501.2	1	1251	8538.6	1	1251	315950	2	1251	8069.6	1	1251
Q91X72	0.81	Hemopexin	3.73996e+06	8	454	426866	6	454	2.96256e+06	7	454	813163	5	454	5.27618e+06	8	454	1.43341e+06	9	454	2.28429e+06	7	1181	389485	5	1181	2.64633e+06	6	1181	1.10688e+06	7	1181	3.71791e+06	7	1181	1.48683e+06	7	1181
P49698	0.99	Hepatocyte nuclear factor 4-alpha	159487	2	939	75720.7	2	939	108459	1	939	0	0	939	211567	2	939	0	0	939	40309.5	1	23	0	0	23	23634.7	1	23	0	0	23	269561	2	23	0	0	23
Q99020	0.9	Heterogeneous nuclear ribonucleoprotein A/B	4.45738e+06	8	1601	1.28157e+06	7	1601	4.20656e+06	8	1601	1.42438e+06	8	1601	4.46565e+06	8	1601	790253	6	1601	3.36518e+06	8	1605	1.40834e+06	7	1605	3582892	8	1605	1.10879e+06	6	1605	3.27226e+06	8	1605	775038	6	1605
Q9CX86	0.82	Heterogeneous nuclear ribonucleoprotein A0	405810	1	395	22789	2	395	111016	1	395	87384.8	2	395	502297	2	395	13087.4	1	395	539510	2	523	56241.4	3	523	1.90578e+06	3	523	78269.8	1	523	289429	2	523	35957.3	1	523
P49312	0.81	Heterogeneous nuclear ribonucleoprotein A1	276951	3	1967	363002	4	1967	1.04985e+06	4	1967	344267	4	1967	217018	2	1967	215505	4	1967	180098	2	1939	184637	3	1939	101155	1	1939	132559	3	1939	386282	3	1939	0	0	1939
Q8BG05	1.07	Heterogeneous nuclear ribonucleoprotein A3	2.617e+07	16	390	7.53658e+06	16	390	2.47425e+07	16	390	8604671	16	390	2.07675e+07	17	390	8.97571e+06	16	390	7.42712e+07	16	2008	8.16284e+06	15	2008	23750690	16	2008	8.16898e+06	15	2008	9.26774e+07	17	2008	3.87492e+06	14	2008
Q60668	0.95	Heterogeneous nuclear ribonucleoprotein D0	4.41863e+06	5	2043	944544	4	2043	4.53475e+06	7	2043	544994	5	2043	3334856	6	2043	635869	5	2043	4.32722e+06	7	2018	1.16117e+06	4	2018	1.84947e+06	6	2018	669720	6	2018	3.56112e+06	6	2018	745680	5	2018
Q9Z2X1	1.05	Heterogeneous nuclear ribonucleoprotein F	4.46441e+06	9	1963	1.70103e+06	8	1963	3.23261e+06	9	1963	1.28808e+06	8	1963	2.20554e+06	9	1963	970291	7	1963	3.21232e+06	8	1935	1.08092e+06	8	1935	2.92142e+06	7	1935	1170740	8	1935	3.78276e+06	8	1935	551250	3	1935
P70333	1.05	Heterogeneous nuclear ribonucleoprotein H2	491973	2	561	252772	3	561	536500	3	561	244599	3	561	561868	2	561	229957	3	561	419675	3	1616	240898	3	1616	521969	2	1616	264947	3	1616	421692	2	1616	269604	3	1616
P61979	0.94	Heterogeneous nuclear ribonucleoprotein K	1.14876e+07	15	515	2.71173e+06	13	515	8.03717e+06	15	515	2.58043e+06	14	515	6.67016e+06	12	515	2.73213e+06	14	515	6.61516e+06	14	1708	1.62646e+06	13	1708	5023506	11	1708	2.63928e+06	14	1708	7497710	16	1708	2.68502e+06	12	1708
Q8R081	1.06	Heterogeneous nuclear ribonucleoprotein L	9.08746e+06	22	967	1.90952e+06	19	967	1.2975e+07	20	967	1.90792e+06	18	967	3.47892e+06	20	967	2.39534e+06	22	967	4.51201e+06	20	1006	2.13053e+06	19	1006	4.73026e+06	20	1006	3.03004e+06	20	1006	1.08663e+07	20	1006	1.83786e+06	17	1006
Q921F4	1.01	Heterogeneous nuclear ribonucleoprotein L-like	166691	2	2014	1.42873e+06	3	2014	712647	4	2014	825487	6	2014	1.06132e+06	4	2014	249046	7	2014	228728	3	1987	1.17424e+06	5	1987	122818	2	1987	125356	3	1987	880205	3	1987	507004	3	1987
Q9D0E1	0.97	Heterogeneous nuclear ribonucleoprotein M	3.36771e+06	16	791	2780331	14	791	2.36259e+06	16	791	1.22525e+06	12	791	3118008	14	791	337193	9	791	3.78043e+06	16	836	1.07763e+06	12	836	7.5982e+06	15	836	242450	10	836	2.10092e+06	15	836	576838	10	836
Q7TMK9	0.93	Heterogeneous nuclear ribonucleoprotein Q	5586607	13	1773	609540	10	1773	5.2916e+06	13	1773	994902	12	1773	4.43727e+06	10	1773	992448	11	1773	3.54688e+06	11	1770	754084	11	1770	4.29373e+06	11	1770	1.88034e+06	10	1770	4.42666e+06	11	1770	1.20708e+06	10	1770
Q8VEK3	0.97	Heterogeneous nuclear ribonucleoprotein U	1.14519e+07	17	796	5.14408e+06	16	796	8.98764e+06	17	796	3833095	16	796	1.06413e+07	17	796	4.53715e+06	19	796	7.10465e+06	17	840	4.05682e+06	17	840	9.23176e+06	15	840	5.22141e+06	18	840	1.32438e+07	15	840	4.36307e+06	14	840
Q8VDM6	0.96	Heterogeneous nuclear ribonucleoprotein U-like protein 1	236903	2	431	142364	3	431	105994	1	431	48174.2	1	431	169064	1	431	187496	3	431	153300	1	517	194585	3	517	239603	2	517	224240	3	517	478586	2	517	250065	3	517
Q00PI9	1.04	Heterogeneous nuclear ribonucleoprotein U-like protein 2	2.01683e+06	8	1686	1.61241e+06	9	1686	1.97315e+06	8	1686	893728	9	1686	710651	6	1686	1.20872e+06	9	1686	1178626	5	1690	884835	7	1690	1.37171e+06	7	1690	1.35287e+06	8	1690	2.20876e+06	9	1690	515894	7	1690
O88569	0.97	Heterogeneous nuclear ribonucleoproteins A2/B1	1.88605e+07	15	1136	3.34754e+06	11	1136	9.99774e+06	14	1136	3.42096e+06	12	1136	8.50929e+06	13	1136	3.09742e+06	11	1136	9.99344e+06	14	1163	7.1629e+06	13	1163	7.43388e+06	12	1163	4.80495e+06	12	1163	7.18659e+06	13	1163	3.58703e+06	14	1163
Q9Z204	0.97	Heterogeneous nuclear ribonucleoproteins C1/C2	3327857	6	357	460425	4	357	2651327	6	357	298443	6	357	278426	2	357	190229	5	357	1.17018e+06	5	1609	396536	6	1609	2.00153e+06	6	1609	290133	5	1609	1.09578e+06	4	1609	213377	3	1609
P63158	1.06	High mobility group protein B1	163066	2	582	0	0	582	139290	2	582	36959.3	2	582	193608	2	582	29819.9	1	582	0	0	403	0	0	403	140647	1	403	9126.3	1	403	280356	1	403	0	0	403
P35492	0.98	Histidine ammonia-lyase	1.15042e+07	19	1054	6524771	20	1054	4.76914e+06	17	1054	5.27645e+06	20	1054	7.10967e+06	18	1054	4.53699e+06	19	1054	7.4992e+06	14	1088	6.17386e+06	18	1088	6.92342e+06	16	1088	5.87541e+06	18	1088	9.3185e+06	20	1088	5.32421e+06	13	1088
Q9ESB3	0.98	Histidine-rich glycoprotein	4.51895e+06	5	1423	871164	5	1423	3695353	4	1423	1336120	6	1423	3.59667e+06	5	1423	601673	4	1423	3.803e+06	7	1431	955136	7	1431	3.45508e+06	4	1431	977674	5	1431	5.23857e+06	5	1431	1.20304e+06	6	1431
P15864	1.23	Histone H1.2	1.44327e+06	2	1033	876582	1	1033	1.47719e+06	3	1033	1.13414e+06	2	1033	2766	1	1033	75760.5	2	1033	1160251	1	1071	1.0945e+06	3	1071	1.19663e+06	3	1071	1375296	1	1071	1.40024e+06	2	1071	1215582	1	1071
P43277	1.2	Histone H1.3	1.44327e+06	2	1033	876582	1	1033	1.47719e+06	3	1033	1.13414e+06	2	1033	2766	1	1033	75760.5	2	1033	1160251	1	1071	1.0945e+06	3	1071	1.19663e+06	3	1071	1375296	1	1071	1.40024e+06	2	1071	1215582	1	1071
P43276	1.09	Histone H1.5	0	0	1112	294521	1	1112	779362	1	1112	340368	1	1112	204675	1	1112	72788.5	1	1112	714705	1	1144	377774	1	1144	608169	1	1144	489185	2	1144	963883	2	1144	301807	1	1144
Q64475	1.09	Histone H2B type 1-B	2.89255e+06	7	1880	950486	6	1880	2.22025e+06	5	1880	1.07508e+06	7	1880	4.63785e+06	7	1880	1.44046e+06	6	1880	6160298	6	500	1.3064e+06	7	500	8.33905e+06	6	500	2.26416e+06	7	500	2.07381e+06	5	500	642772	6	500
P10853	1.09	Histone H2B type 1-F/J/L	2.89255e+06	7	1880	950486	6	1880	2.22025e+06	5	1880	1.07508e+06	7	1880	4.63785e+06	7	1880	1.44046e+06	6	1880	6160298	6	500	1.3064e+06	7	500	8.33905e+06	6	500	2.26416e+06	7	500	2.07381e+06	5	500	642772	6	500
Q8CGP1	1.09	Histone H2B type 1-K	2.89255e+06	7	1880	950486	6	1880	2.22025e+06	5	1880	1.07508e+06	7	1880	4.63785e+06	7	1880	1.44046e+06	6	1880	6160298	6	500	1.3064e+06	7	500	8.33905e+06	6	500	2.26416e+06	7	500	2.07381e+06	5	500	642772	6	500
Q8CGP2	nd	Histone H2B type 1-P	2.89255e+06	7	1880	950486	6	1880	2.22025e+06	5	1880	1.07508e+06	7	1880	4.63785e+06	7	1880	1.44046e+06	6	1880	6160298	6	500	1.3064e+06	7	500	8.33905e+06	6	500	2.26416e+06	7	500	2.07381e+06	5	500	642772	6	500
Q64524	nd	Histone H2B type 2-E	2.89255e+06	7	1880	950486	6	1880	2.22025e+06	5	1880	1.07508e+06	7	1880	4.63785e+06	7	1880	1.44046e+06	6	1880	6160298	6	500	1.3064e+06	7	500	8.33905e+06	6	500	2.26416e+06	7	500	2.07381e+06	5	500	642772	6	500
Q9D2U9	nd	Histone H2B type 3-A	2.89255e+06	7	1880	950486	6	1880	2.22025e+06	5	1880	1.07508e+06	7	1880	4.63785e+06	7	1880	1.44046e+06	6	1880	6160298	6	500	1.3064e+06	7	500	8.33905e+06	6	500	2.26416e+06	7	500	2.07381e+06	5	500	642772	6	500
Q8CGP0	0.98	Histone H2B type 3-B	2.89255e+06	7	1880	950486	6	1880	2.22025e+06	5	1880	1.07508e+06	7	1880	4.63785e+06	7	1880	1.44046e+06	6	1880	6160298	6	500	1.3064e+06	7	500	8.33905e+06	6	500	2.26416e+06	7	500	2.07381e+06	5	500	642772	6	500
Q6LBF0	nd	Histone H3.1	1.52297e+07	3	279	2.28329e+06	3	279	1.65897e+07	3	279	1262988	3	279	9.52931e+06	3	279	1053056	2	279	1.23057e+07	3	344	1.97382e+06	2	344	1.70363e+07	3	344	2005547	3	344	1.99515e+07	4	344	3.1176e+06	3	344
P68433	nd	Histone H3.1	1.52297e+07	3	279	2.28329e+06	3	279	1.65897e+07	3	279	1262988	3	279	9.52931e+06	3	279	1053056	2	279	1.23057e+07	3	344	1.97382e+06	2	344	1.70363e+07	3	344	2005547	3	344	1.99515e+07	4	344	3.1176e+06	3	344
P84228	0.75	Histone H3.2	1.52297e+07	3	279	2.28329e+06	3	279	1.65897e+07	3	279	1262988	3	279	9.52931e+06	3	279	1053056	2	279	1.23057e+07	3	344	1.97382e+06	2	344	1.70363e+07	3	344	2005547	3	344	1.99515e+07	4	344	3.1176e+06	3	344
Q6LBE8	nd	Histone H3.2	1.52297e+07	3	279	2.28329e+06	3	279	1.65897e+07	3	279	1262988	3	279	9.52931e+06	3	279	1053056	2	279	1.23057e+07	3	344	1.97382e+06	2	344	1.70363e+07	3	344	2005547	3	344	1.99515e+07	4	344	3.1176e+06	3	344
P84244	0.8	Histone H3.3	1.52297e+07	3	279	2.28329e+06	3	279	1.65897e+07	3	279	1262988	3	279	9.52931e+06	3	279	1053056	2	279	1.23057e+07	3	344	1.97382e+06	2	344	1.70363e+07	3	344	2005547	3	344	1.99515e+07	4	344	3.1176e+06	3	344
P02301	0.8	Histone H3.3C	1.52297e+07	3	279	2.28329e+06	3	279	1.65897e+07	3	279	1262988	3	279	9.52931e+06	3	279	1053056	2	279	1.23057e+07	3	344	1.97382e+06	2	344	1.70363e+07	3	344	2005547	3	344	1.99515e+07	4	344	3.1176e+06	3	344
P62806	1.03	Histone H4	7.45246e+06	7	1523	2.31571e+06	9	1523	4.53391e+06	7	1523	2.27526e+06	9	1523	9933506	8	1523	1.68192e+06	8	1523	3787849	7	1529	3.44077e+06	9	1529	2.92401e+06	8	1529	3.41646e+06	9	1529	4.50918e+06	9	1529	4444385	9	1529
Q60972	1	Histone-binding protein RBBP4	688811	4	1433	327026	4	1433	334766	3	1433	325788	3	1433	422150	4	1433	273223	3	1433	504734	3	1445	452492	2	1445	417358	4	1445	808679	3	1445	639769	4	1445	819240	3	1445
Q60973	0.97	Histone-binding protein RBBP7	688811	4	1433	327026	4	1433	334766	3	1433	325788	3	1433	422150	4	1433	273223	3	1433	504734	3	1445	452492	2	1445	417358	4	1445	808679	3	1445	639769	4	1445	819240	3	1445
O09173	0.96	Homogentisate 1,2-dioxygenase	6.92714e+07	28	202	1.15856e+07	27	202	6.19146e+07	29	202	10695302	27	202	4.31771e+07	28	202	8.54942e+06	26	202	5.67029e+07	28	214	1.34783e+07	28	214	5.29358e+07	28	214	1.18269e+07	26	214	59236614	29	214	8.54591e+06	23	214
Q61081	1.04	Hsp90 co-chaperone Cdc37	288811	1	991	114503	1	991	826147	2	991	180507	2	991	445008	2	991	169910	2	991	205284	1	1031	136429	2	1031	198361	1	1031	365114	2	1031	258520	2	1031	292839	2	1031
Q9WU19	0.99	Hydroxyacid oxidase 1	5.13474e+06	11	987	629352	5	987	3.63104e+06	9	987	1.12567e+06	8	987	5.18207e+06	11	987	1126293	8	987	4.8724e+06	7	1026	1.69928e+06	9	1026	3.37138e+06	8	1026	519888	6	1026	2.34142e+06	8	1026	735199	8	1026
Q8R0N6	1.03	Hydroxyacid-oxoacid transhydrogenase, mitochondrial	6700.7	1	1836	280844	1	1836	0	0	1836	336836	2	1836	0	0	1836	66257.4	1	1836	0	0	100	1026.5	1	100	0	0	100	0	0	100	2.59859e+06	2	100	0	0	100
Q61425	1.16	Hydroxyacyl-coenzyme A dehydrogenase, mitochondrial	7.72777e+06	12	539	798506	9	539	4.23939e+06	11	539	1430520	11	539	5.20077e+06	10	539	853812	11	539	10582996	12	816	1.87825e+06	12	816	9.33337e+06	12	816	1.06862e+06	10	816	7.88042e+06	11	816	1.20841e+06	10	816
Q99KB8	1.09	Hydroxyacylglutathione hydrolase, mitochondrial	1.54465e+06	6	1715	316474	6	1715	1.14733e+06	7	1715	490999	8	1715	792538	7	1715	412682	8	1715	1.06924e+06	5	1720	535746	7	1720	2.91482e+06	6	1720	505136	7	1720	1.27384e+06	8	1720	423209	7	1720
P38060	1.13	Hydroxymethylglutaryl-CoA lyase, mitochondrial	1.42311e+07	11	350	2.01313e+06	14	350	9.09992e+06	13	350	1.36271e+06	13	350	1.19573e+07	8	350	1.06842e+06	12	350	1.81335e+07	13	283	3.32821e+06	13	283	17792481	10	283	2.57574e+06	13	283	1.12128e+07	11	283	2.42274e+06	14	283
P54869	1.35	Hydroxymethylglutaryl-CoA synthase, mitochondrial	1.80667e+08	40	123	1.76067e+07	26	123	8.84959e+07	37	123	8.8782e+06	30	123	1.00247e+08	35	123	13424801	30	123	3.51541e+08	40	139	6.36418e+07	34	139	1.97717e+08	39	139	2.63414e+07	30	139	2.50563e+08	38	139	2.56408e+07	32	139
Q8VCZ9	0.95	Hydroxyproline dehydrogenase	5.54445e+06	12	1577	1.35434e+06	10	1577	3.0112e+06	12	1577	1.39042e+06	11	1577	746233	7	1577	900553	10	1577	3741953	12	1581	1597619	11	1581	3.44995e+06	10	1581	959913	9	1581	3.89519e+06	12	1581	675306	9	1581
Q2TPA8	1.18	Hydroxysteroid dehydrogenase-like protein 2	444817	2	429	51615.9	2	429	16947.7	1	429	178857	4	429	253143	2	429	0	0	429	384349	2	1567	404622	4	1567	1.45925e+06	2	1567	181364	1	1567	99146.2	1	1567	237525	2	1567
Q9JKR6	0.87	Hypoxia up-regulated protein 1	4.53903e+06	19	1685	2.80446e+06	19	1685	5.89698e+06	19	1685	4.43334e+06	21	1685	7.39994e+06	20	1685	2494592	20	1685	7.06285e+06	18	1688	4.66105e+06	19	1688	5.93128e+06	19	1688	3867052	19	1688	4.59006e+06	21	1688	3.6794e+06	17	1688
P01878	1	Ig alpha chain C region	4.59557e+06	4	1656	286597	1	1656	670025	3	1656	26773	1	1656	148527	1	1656	283206	2	1656	1.42008e+06	2	286	147358	1	286	4050295	3	286	213238	2	286	1.05039e+06	3	286	160992	2	286
Q60766	0.99	Immunity-related GTPase family M protein 1	6.92413e+07	23	135	1.69923e+06	13	135	5.26972e+07	23	135	2.05566e+06	13	135	1.96529e+07	20	135	1.44965e+06	11	135	3.85898e+07	21	134	1.7085e+06	15	134	6.27016e+07	22	134	1.60702e+06	11	134	4.97782e+07	23	134	2.06206e+06	11	134
O35344	0.96	Importin subunit alpha-4	0	0	5	0	0	5	0	0	5	31821.4	1	5	168795	1	5	29105	1	5	404217	1	691	100320	2	691	306349	2	691	71621.3	2	691	0	0	691	38761.5	2	691
Q60960	0.91	Importin subunit alpha-5	916155	2	1027	70794	2	1027	152902	1	1027	155456	3	1027	130080	1	1027	17179.9	1	1027	485813	2	1065	58224.3	2	1065	769336	2	1065	193883	2	1065	295990	2	1065	189568	2	1065
O35345	nd	Importin subunit alpha-7	916155	2	1027	70794	2	1027	152902	1	1027	155456	3	1027	130080	1	1027	17179.9	1	1027	485813	2	1065	58224.3	2	1065	769336	2	1065	193883	2	1065	295990	2	1065	189568	2	1065
P70168	1.05	Importin subunit beta-1	4315059	12	2032	751591	10	2032	2.28366e+06	10	2032	1.67087e+06	12	2032	1.53212e+06	8	2032	999667	12	2032	1.28385e+06	8	2007	858363	11	2007	2.40193e+06	12	2007	828701	8	2007	2.75545e+06	11	2007	767641	8	2007
P40936	1.04	Indolethylamine N-methyltransferase	4.44993e+06	7	1943	537458	3	1943	2.13891e+06	5	1943	373226	5	1943	1.60205e+06	5	1943	534814	5	1943	3.10684e+06	7	1920	659192	5	1920	1625931	5	1920	355809	4	1920	2.04918e+06	7	1920	308072	3	1920
Q920Q8	nd	Influenza virus NS1A-binding protein homolog	109062	2	835	12991.8	1	835	17763.3	1	835	38007.6	2	835	16461.8	2	835	53084.3	2	835	0	0	876	78130	2	876	67787.5	2	876	71528.3	2	876	48819.3	2	876	15251.9	1	876
Q9DBD0	1.03	Inhibitor of carbonic anhydrase	2.85931e+06	6	530	469821	5	530	3.28798e+06	7	530	263025	5	530	6.16506e+06	7	530	129028	5	530	4.29815e+07	7	458	1.18862e+06	4	458	1.25972e+07	4	458	349786	5	458	5.50709e+06	7	458	110474	5	458
Q9D819	1.08	Inorganic pyrophosphatase	1685004	8	2022	272316	7	2022	1.91273e+06	10	2022	516555	9	2022	2.32453e+06	9	2022	262791	10	2022	1.98165e+06	9	1995	597835	10	1995	3.27167e+06	10	1995	165659	6	1995	970086	9	1995	46489.8	4	1995
Q91VM9	0.97	Inorganic pyrophosphatase 2, mitochondrial	438195	3	1520	48800.3	3	1520	332341	2	1520	19557.1	3	1520	938836	2	1520	421126	4	1520	155232	2	1527	92347.1	3	1527	94077.8	1	1527	64342.1	3	1527	404184	2	1527	43820.1	3	1527
P47879	1.01	Insulin-like growth factor-binding protein 4	2.94735e+06	2	710	5.71029e+06	1	710	1.96069e+06	2	710	888238	2	710	4.20128e+06	2	710	267244	2	710	1.77578e+06	2	759	1237037	2	759	5.6717e+06	2	759	1.09178e+06	2	759	855614	2	759	1.09129e+06	2	759
O89051	1.11	Integral membrane protein 2B	5683075	6	177	135484	6	177	5.84143e+06	5	177	193206	4	177	4.46268e+06	5	177	104854	4	177	5057449	5	193	249114	4	193	6.95029e+06	6	193	161227	3	193	6.1626e+06	6	193	162215	3	193
Q8BPS4	nd	Integral membrane protein GPR180	135562	2	1467	9068.6	1	1467	233976	1	1467	32124.6	1	1467	80386.3	1	1467	870.3	1	1467	190163	1	1480	33742.7	1	1480	114423	1	1480	2694.6	1	1480	116345	1	1480	1276.6	1	1480
P09055	1.07	Integrin beta-1	9.43396e+06	13	186	7.38734e+06	10	186	7.90666e+06	13	186	1.91965e+06	10	186	8.46268e+06	13	186	787875	11	186	7.85691e+06	13	587	2.44237e+06	9	587	1.03512e+07	12	587	1.19854e+06	11	587	6.46039e+06	12	587	953718	9	587
P11835	0.93	Integrin beta-2	2.00953e+06	6	400	42274.1	1	400	2962229	5	400	359054	3	400	2.07013e+06	4	400	259722	3	400	218892	2	1785	268490	3	1785	2.25091e+06	4	1785	385226	3	1785	526586	2	1785	464430	3	1785
O55222	0.93	Integrin-linked protein kinase	388718	5	1044	188946	4	1044	513544	5	1044	192911	5	1044	684844	6	1044	21249.2	2	1044	410088	5	1080	58844.8	4	1080	411134	5	1080	209340	5	1080	314735	4	1080	209564	4	1080
P70671	nd	Interferon regulatory factor 3	69878.6	1	1285	1.2103e+06	1	1285	84117.1	1	1285	9196.6	1	1285	78539.4	1	1285	26450.8	1	1285	93342.1	1	54	945061	1	54	614244	2	54	682925	1	54	44449	1	54	0	0	54
Q8R5F7	0.89	Interferon-induced helicase C domain-containing protein 1	106226	2	1642	29897.4	1	1642	51649.5	2	1642	457678	2	1642	669027	3	1642	15058.9	2	1642	1.56316e+06	2	1646	9663	1	1646	1.09745e+06	2	1646	510498	2	1646	1.83079e+06	2	1646	480712	1	1646
Q9CQW9	nd	Interferon-induced transmembrane protein 3	4.0779e+06	4	310	377211	3	310	4514092	5	310	339625	3	310	3.75785e+06	7	310	206602	4	310	2.62247e+06	4	621	344796	3	621	4.45002e+06	6	621	689064	6	621	4.03197e+06	6	621	310814	3	621
Q03963	nd	Interferon-induced, double-stranded RNA-activated protein kinase	0	0	0	0	0	0	0	0	0	0	0	0	0	0	0	0	0	0	892503	3	408	3487.1	1	408	1.71382e+06	2	408	0	0	408	0	0	408	125077	2	408
Q9WTX2	1.06	Interferon-inducible double-stranded RNA-dependent protein kinase activator A	1.01258e+06	3	1350	238164	6	1350	818876	3	1350	244734	5	1350	557581	3	1350	179491	5	1350	1.0846e+06	3	1364	544782	5	1364	838539	4	1364	293111	4	1364	645646	3	1364	245528	5	1364
Q9QZ85	0.94	Interferon-inducible GTPase 1	5.76973e+06	16	2048	2.73769e+06	14	2048	4.34015e+06	15	2048	3.72141e+06	18	2048	4.38319e+06	14	2048	2688141	16	2048	3.59774e+06	11	2023	2.35489e+06	14	2023	3.90305e+06	11	2023	3.61743e+06	18	2023	4.81456e+06	15	2023	2.61776e+06	17	2023
Q9CXY6	1.06	Interleukin enhancer-binding factor 2	652922	4	856	128592	3	856	660907	4	856	93047.3	3	856	53640.2	2	856	167972	4	856	348755	3	625	149468	5	625	445126	4	625	249162	5	625	465476	4	625	287985	4	625
Q9DCX8	0.92	Iodotyrosine deiodinase 1	1.65309e+06	5	459	884750	5	459	1.51801e+06	4	459	367963	5	459	556239	4	459	224105	3	459	673075	3	494	472618	5	494	1288233	5	494	464266	5	494	1.83413e+06	3	494	380502	3	494
Q9DB29	nd	Isoamyl acetate-hydrolyzing esterase 1 homolog	701492	2	1768	310441	2	1768	461792	2	1768	187802	2	1768	274940	2	1768	147601	2	1768	168308	1	1767	268036	2	1767	782110	2	1767	159544	2	1767	897506	2	1767	250828	1	1767
Q9D7B6	0.92	Isobutyryl-CoA dehydrogenase, mitochondrial	3.2489e+06	8	749	1.61365e+06	5	749	2.43513e+06	7	749	1.07078e+06	8	749	1.52858e+06	7	749	762179	7	749	1.00059e+07	8	790	868461	6	790	6.50192e+06	8	790	1.25737e+06	6	790	3.03913e+06	5	790	433457	5	790
P85094	1.09	Isochorismatase domain-containing protein 2A	2.54575e+06	3	1138	260583	2	1138	1.23885e+06	3	1138	236312	3	1138	1.09196e+06	2	1138	155136	3	1138	3140136	3	1166	584716	3	1166	2.36567e+06	3	1166	242348	2	1166	3.07832e+06	3	1166	175825	3	1166
Q9D6R2	0.75	Isocitrate dehydrogenase [NAD] subunit alpha, mitochondrial	5.20222e+06	5	1592	689957	5	1592	4847716	6	1592	963729	5	1592	796323	5	1592	871283	6	1592	2.81162e+06	6	234	463839	4	234	3.56485e+06	5	234	474226	4	234	4.62584e+06	6	234	315591	4	234
P70404	0.88	Isocitrate dehydrogenase [NAD] subunit gamma 1, mitochondrial	199775	2	974	88210.5	2	974	167517	2	974	152138	3	974	197373	2	974	163265	3	974	61021.6	2	1014	111198	2	1014	60792	2	1014	103273	3	1014	145074	4	1014	84659.3	2	1014
O88844	1.13	Isocitrate dehydrogenase [NADP] cytoplasmic	6.10827e+06	16	1218	2.23929e+06	20	1218	5.61004e+06	19	1218	2.05311e+06	20	1218	4.66992e+06	20	1218	2.06432e+06	19	1218	1.03835e+07	19	1245	4.08707e+06	18	1245	6.05469e+06	18	1245	3.40417e+06	22	1245	7.40095e+06	18	1245	2.11385e+06	16	1245
P54071	0.98	Isocitrate dehydrogenase [NADP], mitochondrial	5277077	17	769	1.14443e+06	13	769	1.77671e+06	14	769	1.25161e+06	15	769	2.40975e+06	14	769	1.19513e+06	13	769	2669640	12	809	1.49196e+06	14	809	3.66666e+06	12	809	955209	13	809	2.57787e+06	13	809	1.204e+06	13	809
Q8BU30	1.11	Isoleucine--tRNA ligase, cytoplasmic	7.69851e+06	14	691	1.27624e+06	13	691	5.7152e+06	13	691	2.03126e+06	14	691	4.96105e+06	12	691	1.17134e+06	12	691	650372	9	742	2.5517e+06	14	742	3.69417e+06	9	742	1.39587e+06	13	742	6.90494e+06	13	742	1.6676e+06	11	742
Q9JHI5	1.03	Isovaleryl-CoA dehydrogenase, mitochondrial	1.80814e+06	4	1049	788965	4	1049	1.31847e+06	3	1049	2.2224e+06	6	1049	1.58839e+07	6	1049	1.16662e+06	6	1049	1.88781e+06	4	1085	3.2401e+06	7	1085	1.05173e+06	3	1085	1.11869e+06	5	1085	1.60019e+06	5	1085	1.81e+06	6	1085
Q02257	1.02	Junction plakoglobin	3.31871e+06	14	989	1.05292e+06	16	989	1.98182e+06	9	989	2.54287e+06	14	989	2.64521e+06	13	989	635160	15	989	4.07466e+06	14	1028	2.68646e+06	17	1028	1.06144e+07	13	1028	2.4514e+06	15	1028	1680014	14	1028	4.05443e+06	12	1028
O88792	1.05	Junctional adhesion molecule A	241616	2	1107	118935	3	1107	372743	3	1107	123355	3	1107	312830	3	1107	122052	3	1107	235699	2	1139	103912	1	1139	384644	2	1139	90952.1	2	1139	240303	2	1139	0	0	1139
A2CG49	nd	Kalirin	348056	3	2030	122217	1	2030	305298	3	2030	111921	1	2030	77337.6	3	2030	132429	2	2030	242450	3	2005	151347	3	2005	414134	3	2005	195417	2	2005	237157	3	2005	195274	1	2005
Q61897	nd	Keratin, type I cuticular Ha3-II	2.2509e+06	2	1156	318916	3	1156	441024	1	1156	147402	2	1156	544480	2	1156	0	0	1156	1882032	2	1184	114721	1	1184	485805	1	1184	53525.9	1	1184	446944	1	1184	28664.5	1	1184
P02535	0.8	Keratin, type I cytoskeletal 10	1.16155e+08	3	1408	8.19438e+07	3	1408	4.76121e+07	3	1408	5.36388e+07	3	1408	156824692	3	1408	1.99191e+07	2	1408	3.22465e+08	3	1418	5.78655e+07	3	1418	3.29953e+08	3	1418	21549662	3	1418	33356843	3	1418	3.19025e+07	3	1418
P08730	1.03	Keratin, type I cytoskeletal 13	566478	2	1527	688538	4	1527	532192	2	1527	761861	4	1527	1.52253e+06	3	1527	303975	2	1527	1.4923e+06	3	1531	970493	4	1531	1.38428e+06	3	1531	854905	3	1531	0	0	1531	621955	3	1531
Q61781	1.11	Keratin, type I cytoskeletal 14	1.00505e+07	5	245	187447	4	245	3.09299e+06	4	245	402410	4	245	3.85241e+06	5	245	96307	5	245	5.62458e+06	7	1575	446451	4	1575	3.6379e+06	4	1575	160241	4	1575	1.6717e+06	5	1575	111708	5	1575
Q9Z2K1	1.06	Keratin, type I cytoskeletal 16	1.29455e+06	4	1229	2.56806e+06	5	1229	140849	3	1229	122566	4	1229	250830	4	1229	106085	4	1229	7.75078e+06	5	1254	509476	4	1254	2.63557e+06	5	1254	249856	4	1254	376966	4	1254	203627	4	1254
Q9QWL7	1.08	Keratin, type I cytoskeletal 17	1876818	3	712	219983	2	712	1.41087e+06	2	712	105413	1	712	1121697	3	712	75076.1	2	712	1.7565e+06	3	305	154435	2	305	1383997	3	305	96828.9	2	305	3.27727e+06	3	305	139699	2	305
P05784	1.11	Keratin, type I cytoskeletal 18	1.31188e+07	13	950	2.77377e+06	14	950	1.42039e+07	15	950	2.80551e+06	15	950	2.36725e+06	13	950	1.95272e+06	17	950	1.32132e+07	10	988	5.88186e+06	17	988	1.36538e+07	10	988	1997817	15	988	9.66582e+06	13	988	2.35565e+06	14	988
Q6IFX2	1.1	Keratin, type I cytoskeletal 42	9549936	5	1429	5.55085e+06	5	1429	4.44255e+06	4	1429	6.24867e+06	5	1429	5.63441e+06	4	1429	5.16289e+06	5	1429	7149002	4	1441	5.28773e+06	5	1441	5.84506e+06	4	1441	5.87109e+06	5	1441	4.38266e+06	4	1441	5770526	5	1441
Q99M73	nd	Keratin, type II cuticular Hb4	2.82926e+06	2	194	48119.8	2	194	3.25722e+06	2	194	83271.1	2	194	5.07697e+06	2	194	109858	2	194	5.86159e+06	2	1001	48307.1	1	1001	76340.2	1	1001	323566	3	1001	922408	2	1001	520286	2	1001
P04104	1.36	Keratin, type II cytoskeletal 1	6.01455e+07	5	1759	2.07572e+07	5	1759	1.79974e+07	4	1759	2.87157e+07	5	1759	2.96e+06	4	1759	1.94135e+07	5	1759	2.85835e+07	2	1761	3.05411e+07	5	1761	1.82474e+06	4	1761	2.41434e+07	5	1761	1.33321e+07	5	1761	2.65261e+07	5	1761
Q3TTY5	0.95	Keratin, type II cytoskeletal 2 epidermal	3.19936e+07	3	680	1.59366e+07	4	680	1.29951e+07	4	680	2.08018e+07	5	680	2.35058e+07	3	680	1.37393e+07	5	680	1.03811e+07	4	732	2.55909e+07	5	732	1.03427e+07	3	732	1.70563e+07	5	732	1.49145e+07	5	732	1.83662e+07	5	732
Q3UV17	0.9	Keratin, type II cytoskeletal 2 oral	1.08955e+06	3	1481	25603.5	2	1481	1.19866e+07	3	1481	55556.1	2	1481	67853.9	2	1481	376183	3	1481	12680884	3	1493	636190	3	1493	20853.5	1	1493	56786.2	2	1493	71768.5	2	1493	146008	2	1493
Q922U2	0.98	Keratin, type II cytoskeletal 5	4.17062e+06	8	1058	2.36094e+06	9	1058	2.08766e+06	8	1058	2720908	9	1058	3.92716e+06	7	1058	1.67771e+06	7	1058	7.2144e+06	9	1094	3.2655e+06	10	1094	5.46945e+06	9	1094	2.06995e+06	10	1094	3.22972e+06	8	1094	1.80238e+06	8	1094
P50446	0.99	Keratin, type II cytoskeletal 6A	6.73216e+06	2	463	933375	3	463	16763.8	1	463	1.72748e+06	3	463	159331	1	463	36760.3	1	463	1.15338e+07	3	285	1.30642e+06	3	285	3.64916e+06	4	285	1.32997e+06	4	285	1.02732e+07	3	285	1.02411e+06	4	285
Q9Z331	nd	Keratin, type II cytoskeletal 6B	6.73216e+06	2	463	933375	3	463	16763.8	1	463	1.72748e+06	3	463	159331	1	463	36760.3	1	463	1.15338e+07	3	285	1.30642e+06	3	285	3.64916e+06	4	285	1.32997e+06	4	285	1.02732e+07	3	285	1.02411e+06	4	285
Q6IME9	1.01	Keratin, type II cytoskeletal 72	6.73216e+06	2	463	933375	3	463	16763.8	1	463	1.72748e+06	3	463	159331	1	463	36760.3	1	463	1.15338e+07	3	285	1.30642e+06	3	285	3.64916e+06	4	285	1.32997e+06	4	285	1.02732e+07	3	285	1.02411e+06	4	285
Q8VED5	1.01	Keratin, type II cytoskeletal 79	2.28419e+07	4	1979	1.0872e+07	4	1979	9.36545e+06	4	1979	9.49693e+06	4	1979	1.96321e+07	4	1979	6.66761e+06	4	1979	3.06304e+07	4	1950	8.88669e+06	4	1950	2.15847e+07	4	1950	9.57796e+06	4	1950	1.89024e+07	4	1950	1.20176e+07	4	1950
P11679	1.1	Keratin, type II cytoskeletal 8	4764016	9	1385	2.36533e+06	14	1385	1.73796e+06	12	1385	2.69983e+06	18	1385	4.89465e+06	12	1385	2.61564e+06	18	1385	4.77497e+06	13	1396	3.77344e+06	16	1396	1.0602e+06	9	1396	3.56236e+06	18	1396	1665010	11	1396	3.16958e+06	16	1396
P97328	0.88	Ketohexokinase	928957	6	621	95094.9	5	621	721948	5	621	122909	4	621	622838	4	621	216893	3	621	2079994	6	679	265652	5	679	634196	4	679	67224.7	4	679	1.97183e+06	6	679	283401	4	679
Q60749	1.06	KH domain-containing, RNA-binding, signal transduction-associated protein 1	108427	1	1022	37410.4	1	1022	95397.4	1	1022	33548.4	1	1022	0	0	1022	25170.4	1	1022	49376.6	1	1061	19741.4	1	1061	96253	1	1061	25788.4	1	1061	158757	2	1061	15956	1	1061
O08677	1.03	Kininogen-1	1.72924e+06	6	949	244327	3	949	1.79812e+06	7	949	1.29393e+06	3	949	1.54956e+06	6	949	34718.4	3	949	1.22713e+06	5	987	77061.2	3	987	1.00399e+06	6	987	221374	5	987	540650	6	987	291753	3	987
Q9CXF0	1.02	Kynureninase	1.34861e+06	2	1256	615805	2	1256	920062	2	1256	507259	2	1256	1.19489e+06	2	1256	429342	2	1256	1.20039e+06	2	1279	637548	2	1279	1.06183e+06	2	1279	552030	2	1279	1.23695e+06	2	1279	498381	2	1279
Q91WN4	0.99	Kynurenine 3-monooxygenase	5.9723e+07	35	638	2.38314e+07	31	638	5.54383e+07	35	638	2.3944e+07	36	638	3.35844e+07	32	638	1.72711e+07	33	638	3.65861e+07	34	695	2.65069e+07	34	695	4.52084e+07	32	695	2.79689e+07	32	695	4.77011e+07	34	695	2.53489e+07	27	695
Q9WVM8	1	Kynurenine/alpha-aminoadipate aminotransferase, mitochondrial	1.04568e+06	4	1337	293521	4	1337	712083	3	1337	80830.7	3	1337	1.5025e+06	4	1337	101756	3	1337	1072970	4	453	96800.1	4	453	1.48092e+06	3	453	108452	3	453	1.59544e+06	4	453	79207.4	4	453
Q71RI9	0.87	Kynurenine--oxoglutarate transaminase 3	712242	2	517	959	1	517	4.23842e+06	3	517	432334	1	517	4961.7	1	517	3768.6	1	517	61886	1	48	4740.2	1	48	0	0	48	0	0	48	1191868	2	48	0	0	48
Q91YP0	0.93	L-2-hydroxyglutarate dehydrogenase, mitochondrial	3.60386e+06	8	1109	891237	8	1109	3592409	9	1109	399931	7	1109	1.58981e+06	8	1109	1372820	7	1109	2.00439e+06	5	1141	688441	8	1141	2.74878e+06	7	1141	766562	6	1141	3.27819e+06	10	1141	688681	6	1141
Q9CPU0	0.95	Lactoylglutathione lyase	618428	3	1845	1.82376e+06	1	1845	519873	3	1845	1.08978e+06	2	1845	424319	3	1845	3309	1	1845	625734	3	1830	243089	3	1830	560803	3	1830	22654.6	1	1830	496859	3	1830	132116	1	1830
Q61029	0.95	Lamina-associated polypeptide 2, isoforms beta/delta/epsilon/gamma	306241	4	373	108081	3	373	142625	2	373	72787.5	4	373	679031	3	373	211202	5	373	0	0	401	112460	3	401	114296	1	401	125255	2	401	356960	2	401	33074.9	2	401
Q3U9G9	0.92	Lamin-B receptor	66891.1	1	1352	63931.2	1	1352	5258.7	1	1352	90722	2	1352	149619	2	1352	53983	1	1352	10343.1	2	1366	109958	3	1366	13355.8	1	1366	124924	3	1366	393482	2	1366	77150.4	2	1366
P14733	1.01	Lamin-B1	12260531	10	1962	562110	10	1962	1.04643e+06	11	1962	605669	8	1962	823390	9	1962	982101	10	1962	1.50774e+06	9	1934	872860	10	1934	745491	7	1934	1.132e+06	9	1934	1.52288e+06	9	1934	891192	8	1934
P21619	1.1	Lamin-B2	2.21887e+06	2	420	259113	3	420	0	0	420	61778.5	3	420	333363	1	420	146929	3	420	24204.2	1	586	198476	3	586	599800	1	586	44408.2	3	586	458721	1	586	205443	2	586
Q8K0C4	0.93	Lanosterol 14-alpha demethylase	5.44757e+06	11	448	1177248	10	448	5.8862e+06	11	448	1.14138e+06	10	448	3.37361e+06	12	448	1.45761e+06	10	448	3.58085e+06	11	1492	702311	7	1492	5.43153e+06	10	1492	1.11893e+06	9	1492	4.6838e+06	11	1492	1.28172e+06	9	1492
Q8BLN5	0.9	Lanosterol synthase	7.7524e+07	13	1710	2.23477e+06	10	1710	7.31519e+07	14	1710	1.45195e+06	12	1710	5.7971e+07	10	1710	1.45527e+06	14	1710	4.41971e+07	8	1714	3.44415e+06	11	1714	3.66347e+07	7	1714	1.32008e+06	12	1714	6.59842e+07	11	1714	1.11905e+06	11	1714
Q8BWW4	0.92	La-related protein 4	436784	2	1952	160659	3	1952	942946	3	1952	67586	3	1952	1.08929e+06	4	1952	76318.7	3	1952	489015	3	1925	88577	3	1925	854282	2	1925	43350.2	3	1925	518426	2	1925	0	0	1925
Q8BSM7	1.09	Large neutral amino acids transporter small subunit 3	1.16493e+06	4	1954	636623	2	1954	771318	4	1954	526612	2	1954	489310	4	1954	339451	2	1954	452301	3	1927	400327	2	1927	477878	3	1927	276935	2	1927	1.01127e+06	3	1927	416595	2	1927
O89017	1.03	Legumain	1.19713e+06	2	866	296215	2	866	1.26068e+06	2	866	253224	2	866	1.55702e+06	2	866	346814	2	866	822459	1	904	133962	1	904	1369270	1	904	290225	1	904	1.49994e+06	1	904	396562	1	904
Q924L1	1.03	LETM1 domain-containing protein 1	3.44633e+06	3	1382	864271	3	1382	3.37958e+06	3	1382	797518	3	1382	2.10159e+06	3	1382	506829	2	1382	3.32814e+06	4	1393	1.10969e+06	3	1393	3.12077e+06	2	1393	191256	2	1393	2.80633e+06	3	1393	458182	2	1393
Q6PB66	1.02	Leucine-rich PPR motif-containing protein, mitochondrial	4.57229e+06	19	584	2.43166e+06	19	584	5.50448e+06	20	584	1.84007e+06	21	584	5.3839e+06	19	584	2.48136e+06	22	584	2.99687e+06	18	643	1264611	20	643	1.2987e+07	17	643	2.76403e+06	21	643	5.5657e+06	21	643	1.46657e+06	17	643
Q3UZ39	1.02	Leucine-rich repeat flightless-interacting protein 1	451303	3	1384	41491.3	3	1384	107711	3	1384	14377	1	1384	260585	3	1384	6533.9	2	1384	70763.7	3	1395	5689.6	1	1395	510345	3	1395	12582.4	1	1395	85783.5	3	1395	525.3	1	1395
Q922Q8	0.98	Leucine-rich repeat-containing protein 59	9.56311e+06	12	167	4.28743e+06	9	167	1.45691e+07	13	167	1.47091e+06	10	167	3.5783e+07	13	167	1752142	11	167	1.17518e+07	13	217	1.25219e+06	11	217	1.24873e+07	12	217	2.14526e+06	12	217	1.20159e+07	13	217	1.75051e+06	8	217
Q8BMJ2	1.05	Leucine--tRNA ligase, cytoplasmic	2.84359e+06	10	1872	842885	11	1872	2.12387e+06	11	1872	656165	11	1872	1.4906e+06	10	1872	757111	12	1872	1.70461e+06	11	1855	555788	10	1855	1.3243e+06	10	1855	1.02839e+06	11	1855	2.86967e+06	13	1855	1.10121e+06	10	1855
Q8C129	nd	Leucyl-cystinyl aminopeptidase	423041	4	1566	328352	3	1566	329921	5	1566	276387	3	1566	148900	4	1566	193903	3	1566	141226	2	1571	165162	1	1571	8.06648e+06	3	1571	158558	3	1571	380350	3	1571	125765	2	1571
P42703	1.11	Leukemia inhibitory factor receptor	409208	2	1267	68018.5	1	1267	298410	2	1267	0	0	1267	14377.7	1	1267	0	0	1267	0	0	52	0	0	52	744731	2	52	0	0	52	617496	2	52	0	0	52
Q99N16	0.88	Leukotriene-B(4) omega-hydroxylase 2	331375	3	836	140224	3	836	603367	3	836	219462	3	836	314671	3	836	50282.7	2	836	292438	3	877	125203	2	877	155092	3	877	220400	3	877	683951	3	877	257486	3	877
Q9EP75	0.98	Leukotriene-B4 omega-hydroxylase 3	1.29845e+07	25	1329	5.63194e+06	22	1329	1.51107e+07	27	1329	5.14772e+06	26	1329	1.94562e+07	26	1329	6507595	26	1329	6.42714e+06	23	1345	7.50597e+06	29	1345	8.2336e+06	24	1345	5.30402e+06	27	1345	1.53293e+07	27	1345	4.73684e+06	20	1345
P58710	1.05	L-gulonolactone oxidase	1.05539e+08	31	493	2.45401e+07	26	493	1.06541e+08	31	493	2.33362e+07	27	493	5.98974e+07	26	493	1.65456e+07	24	493	6.04999e+07	27	390	2.13817e+07	25	390	9.57094e+07	29	390	2.09377e+07	24	390	1.15278e+08	33	390	2.39155e+07	22	390
Q61792	1	LIM and SH3 domain protein 1	2.45945e+06	3	867	36410.4	3	867	1.96964e+06	4	867	80752.8	2	867	1.16737e+06	3	867	139662	3	867	73233.4	1	905	80894.5	2	905	1.98855e+06	3	905	109400	2	905	1.52697e+06	4	905	97209.9	3	905
Q9ERG0	0.98	LIM domain and actin-binding protein 1	1.56723e+06	8	2008	2.04768e+06	8	2008	993082	8	2008	1.75672e+06	7	2008	823624	6	2008	923536	9	2008	434624	7	1980	1.28264e+06	7	1980	726287	7	1980	1162159	9	1980	1.24787e+06	9	1980	1.46681e+06	9	1980
Q3U3R4	0.97	Lipase maturation factor 1	692187	4	1730	583430	5	1730	676940	3	1730	297996	4	1730	273292	3	1730	121786	3	1730	610679	4	1736	139944	3	1736	2.89245e+06	5	1736	245826	4	1736	782160	4	1736	160810	4	1736
Q8BVA5	0.85	Lipid droplet-associated hydrolase	2.01893e+06	5	1188	554611	4	1188	2.34061e+06	4	1188	479403	4	1188	1.43869e+06	4	1188	223559	3	1188	1.09698e+06	4	1216	433662	4	1216	1.02893e+06	3	1216	263568	3	1216	2.05096e+06	4	1216	260516	2	1216
P53395	0.9	Lipoamide acyltransferase component of branched-chain alpha-keto acid dehydrogenase complex, mitochondrial	8.53871e+07	32	129	6.06716e+06	21	129	5.50896e+07	30	129	5980548	23	129	6.02687e+07	28	129	4.25537e+06	22	129	6.23165e+07	31	152	8.05276e+06	23	152	5.40223e+07	27	152	3974249	17	152	5.76197e+07	31	152	5.85867e+06	22	152
Q99KG5	0.96	Lipolysis-stimulated lipoprotein receptor	5.06255e+07	22	116	1.04268e+06	13	116	46092663	22	116	2.14608e+06	14	116	2.87306e+07	21	116	1.46967e+06	16	116	2.534e+07	21	140	977296	14	140	2.33922e+07	20	140	667735	11	140	2.58428e+07	21	140	1.65924e+06	13	140
Q8VCC2	1.13	Liver carboxylesterase 1	3.91708e+06	8	612	1.72051e+06	10	612	2.74195e+06	8	612	1.21662e+06	8	612	1.81122e+06	9	612	1199412	10	612	5.68874e+06	11	491	1.60765e+06	9	491	5.0826e+06	8	491	2.10059e+06	10	491	4.4368e+06	9	491	2237147	10	491
P06151	1.09	L-lactate dehydrogenase A chain	1.92918e+07	16	494	4.98611e+06	14	494	18977240	18	494	4.89323e+06	14	494	2.6778e+07	16	494	4.41027e+06	13	494	3.00446e+07	17	624	1.03323e+07	16	624	2.48693e+07	18	624	6038715	13	624	2.12692e+07	16	624	5.55147e+06	14	624
Q8C561	1.01	LMBR1 domain-containing protein 2	65402.7	1	1254	47806.2	2	1254	267788	2	1254	29324	2	1254	35184.3	2	1254	10972.1	2	1254	34385.5	1	1277	34332.1	2	1277	94672.1	2	1277	25895.7	2	1277	116185	2	1277	10332.6	1	1277
Q9DBN5	1.01	Lon protease homolog 2, peroxisomal	19097659	3	1906	805991	5	1906	79525.6	3	1906	266502	6	1906	588485	5	1906	450626	5	1906	1.05357e+07	5	1889	304733	5	1889	1.64764e+07	5	1889	379703	6	1889	1.46329e+07	5	1889	281110	5	1889
Q8CGK3	1.05	Lon protease homolog, mitochondrial	525060	4	1346	380608	4	1346	536073	3	1346	298462	4	1346	643834	5	1346	265155	3	1346	644646	3	1360	405757	4	1360	899981	3	1360	311924	3	1360	409542	3	1360	149708	3	1360
Q91VE0	1.01	Long-chain fatty acid transport protein 4	29959	1	1828	274012	2	1828	954120	3	1828	164972	2	1828	506963	3	1828	197444	2	1828	806687	3	1814	234774	2	1814	742759	3	1814	222023	2	1814	246270	2	1814	66631.2	1	1814
P51174	1.05	Long-chain specific acyl-CoA dehydrogenase, mitochondrial	8280032	15	1470	2.82294e+06	14	1470	5.69908e+06	14	1470	1.7396e+06	13	1470	5.46986e+06	13	1470	1.77014e+06	15	1470	8.43659e+06	14	1482	4.2036e+06	15	1482	9.19145e+06	16	1482	2.33929e+06	13	1482	9.04451e+06	17	1482	2.67987e+06	13	1482
P41216	1.15	Long-chain-fatty-acid--CoA ligase 1	1.99329e+08	51	1476	8.30106e+07	54	1476	1.49711e+08	52	1476	5.87014e+07	55	1476	1.18607e+08	49	1476	5.50417e+07	54	1476	2.18332e+08	53	1488	1.26306e+08	57	1488	2.31254e+08	53	1488	7.6187e+07	54	1488	226019407	55	1488	6.98836e+07	50	1488
Q9CZW4	0.86	Long-chain-fatty-acid--CoA ligase 3	120674	2	605	22672.1	2	605	115301	3	605	43792	2	605	421226	2	605	101115	3	605	74713.3	1	663	71715.9	3	663	59910	2	663	73070.9	4	663	72343.4	3	663	65204.3	3	663
Q9QUJ7	0.91	Long-chain-fatty-acid--CoA ligase 4	326288	3	882	70685.3	2	882	425044	4	882	41423.9	1	882	6474.1	1	882	29955	2	882	201165	2	921	84913	1	921	555628	2	921	21473.5	1	921	451943	3	921	32693.6	1	921
Q8JZR0	0.96	Long-chain-fatty-acid--CoA ligase 5	7.82215e+07	43	1209	2.31845e+07	38	1209	60568376	44	1209	20812854	40	1209	3.97488e+07	38	1209	1.64374e+07	37	1209	6.96773e+07	43	1238	2.87282e+07	37	1238	5.17295e+07	39	1238	1.8281e+07	37	1238	4.95708e+07	41	1238	1.53842e+07	36	1238
P35951	1.14	Low-density lipoprotein receptor	2.01615e+06	8	397	377708	9	397	2.08451e+06	9	397	597448	8	397	1.28462e+06	7	397	177766	8	397	2.72509e+06	8	1692	499396	7	1692	1.04395e+06	4	1692	101407	8	1692	2.10277e+06	11	1692	91399.8	7	1692
Q8VBT2	0.93	L-serine dehydratase/L-threonine deaminase	3251586	7	491	236596	7	491	1.75938e+06	7	491	318566	6	491	2.03184e+06	5	491	68798.5	4	491	2.30792e+06	7	670	189898	5	670	2.79741e+06	7	670	123012	5	670	1.48168e+06	6	670	159977	4	670
P32067	0.96	Lupus La protein homolog	0	0	1416	36237.7	2	1416	0	0	1416	20075.4	2	1416	146755	1	1416	114856	3	1416	168616	1	1424	39184.4	3	1424	245405	2	1424	90092.4	2	1424	17750	1	1424	240376	2	1424
Q91X52	1.05	L-xylulose reductase	137002	2	1142	18806.3	1	1142	67981.4	1	1142	14066	1	1142	105003	2	1142	9627.7	1	1142	192396	2	1171	34782.5	1	1171	171552	2	1171	13598.9	1	1171	122645	2	1171	11560.7	1	1171
Q99MN1	1.03	Lysine--tRNA ligase	4.03749e+06	11	931	2.68347e+06	12	931	4.11211e+06	11	931	1.45963e+06	11	931	3.06293e+06	12	931	1.19992e+06	12	931	2364790	10	970	2.31525e+06	10	970	2.65402e+06	11	970	1.89542e+06	12	970	3.5855e+06	10	970	1.94141e+06	10	970
Q3UN02	1.03	Lysocardiolipin acyltransferase 1	721433	4	1526	1.06427e+06	3	1526	4.05005e+06	4	1526	963932	3	1526	3.82727e+06	4	1526	576999	2	1526	4.89289e+06	4	420	628556	3	420	5.13167e+06	3	420	652229	2	420	2.32142e+06	4	420	732488	3	420
Q8BP40	1.01	Lysophosphatidic acid phosphatase type 6	1197001	4	545	103451	3	545	626443	2	545	2.98368e+06	2	545	712240	3	545	56447.7	2	545	1.21403e+06	4	1698	23867.9	1	1698	816539	2	1698	124425	4	1698	2.40891e+06	4	1698	128436	3	1698
Q91V01	1.03	Lysophospholipid acyltransferase 5	363228	1	1275	0	0	1275	376165	1	1275	450861	1	1275	0	0	1275	155382	1	1275	209597	1	1295	354275	2	1295	141833	1	1295	225460	1	1295	488024	2	1295	0	0	1295
Q8CHK3	0.97	Lysophospholipid acyltransferase 7	429917	2	1644	6695.2	1	1644	378829	2	1644	105160	2	1644	147252	1	1644	23539.8	1	1644	461545	2	1649	90106.4	2	1649	469878	2	1649	12657.1	1	1649	286331	1	1649	23760.8	1	1649
P17439	0.95	Lysosomal acid glucosylceramidase	167403	2	1411	125885	3	1411	214567	2	1411	330972	3	1411	84360.5	1	1411	240177	3	1411	54717.9	1	479	115882	2	479	21310.4	1	479	235077	3	479	1.16044e+06	3	479	250642	3	479
P16675	nd	Lysosomal protective protein	248473	2	1216	135561	3	1216	293145	4	1216	42233.4	3	1216	501271	4	1216	284197	3	1216	963151	4	595	310222	3	595	299503	2	595	252310	4	595	366639	3	595	234458	3	595
O35114	0.89	Lysosome membrane protein 2	58547914	16	266	10454807	14	266	4.16403e+07	20	266	7.2593e+06	15	266	2.59231e+07	15	266	7.59757e+06	17	266	4.06742e+07	15	192	5.42205e+06	15	192	5.09593e+07	14	192	5670214	13	192	3.80769e+07	19	192	4.66471e+06	12	192
P11438	1.03	Lysosome-associated membrane glycoprotein 1	418911	2	1403	882975	2	1403	149198	1	1403	36123.3	2	1403	125102	1	1403	118595	1	1403	247292	2	1412	18060.1	1	1412	53366	1	1412	21394.5	1	1412	140935	2	1412	184273	1	1412
P17047	0.79	Lysosome-associated membrane glycoprotein 2	1.59845e+06	5	462	182966	5	462	1.39293e+06	5	462	320738	4	462	1.30994e+06	5	462	248159	4	462	1.20165e+06	5	507	121110	4	507	955971	4	507	183662	3	507	613210	4	507	176152	4	507
Q61830	0.92	Macrophage mannose receptor 1	112376	2	1270	8467.4	1	1270	150423	2	1270	31181.6	2	1270	173546	3	1270	42381.7	3	1270	109942	2	1290	38358.3	3	1290	43454.5	2	1290	41048.8	2	1290	104944	2	1290	2192.2	2	1290
P30204	1.04	Macrophage scavenger receptor types I and II	0	0	0	0	0	0	0	0	0	0	0	0	0	0	0	0	0	0	115600	2	1896	0	0	1896	259890	2	1896	37502.6	1	1896	194534	2	1896	10800.9	1	1896
Q9CQY5	0.92	Magnesium transporter protein 1	136054	1	1442	15328.7	1	1442	209415	2	1442	45125.4	1	1442	91459.1	1	1442	29515.2	1	1442	465733	1	536	51350.4	1	536	0	0	536	32897.4	1	536	245572	2	536	156048	1	536
Q9JLB0	0.95	MAGUK p55 subfamily member 6	1.66095e+06	8	790	3.72149e+06	8	790	2008236	8	790	918121	8	790	4.99744e+06	10	790	402213	7	790	1.2826e+06	5	834	1266510	6	834	982905	6	834	653414	6	834	1.39607e+06	8	834	1.28747e+06	6	834
B5X0G2	1.14	Major urinary protein 17	325104	3	542	24981.5	2	542	665432	3	542	41220.4	3	542	372214	3	542	7769.9	2	542	192744	2	383	11798.9	3	383	352780	3	383	10355.2	3	383	602394	3	383	0	0	383
P11589	1.14	Major urinary protein 2	3.57055e+06	4	351	685790	4	351	4.85812e+06	4	351	569200	4	351	4.37091e+06	4	351	436503	4	351	3.72091e+06	4	622	814870	4	622	2.77456e+06	3	622	474038	4	622	3.77497e+06	4	622	258046	4	622
Q5FW60	1.16	Major urinary protein 20	3.44572e+06	7	1257	370072	5	1257	1.18538e+06	6	1257	197149	5	1257	2.23587e+06	6	1257	415342	5	1257	922699	4	1280	1.0227e+06	9	1280	901407	5	1280	362513	5	1280	3.18939e+06	8	1280	335678	5	1280
P04939	1.09	Major urinary protein 3	3.60211e+06	2	1222	328924	1	1222	3.5281e+06	2	1222	155881	1	1222	1.15409e+06	2	1222	913257	2	1222	2.23755e+06	2	1249	972675	2	1249	3.14239e+06	2	1249	896681	2	1249	2.69496e+06	2	1249	1.49751e+06	2	1249
P11590	nd	Major urinary protein 4	3.60211e+06	2	1222	328924	1	1222	3.5281e+06	2	1222	155881	1	1222	1.15409e+06	2	1222	913257	2	1222	2.23755e+06	2	1249	972675	2	1249	3.14239e+06	2	1249	896681	2	1249	2.69496e+06	2	1249	1.49751e+06	2	1249
Q9EQK5	0.93	Major vault protein	1.29598e+06	10	1596	1.59872e+06	9	1596	1.68816e+06	9	1596	1.39397e+06	11	1596	1.80433e+06	10	1596	770052	7	1596	1.59162e+06	11	1600	871310	8	1600	1.08856e+06	9	1600	997019	10	1600	1441739	8	1600	739815	9	1600
P14152	1.04	Malate dehydrogenase, cytoplasmic	2.57778e+06	3	1754	1.67273e+06	5	1754	1.60949e+06	4	1754	774098	5	1754	1.85733e+06	5	1754	521881	6	1754	2.6503e+06	5	1756	1.02866e+06	4	1756	2.45204e+06	6	1756	544087	3	1756	2.28846e+06	4	1756	326683	1	1756
P08249	1.02	Malate dehydrogenase, mitochondrial	28807632	18	523	2375036	11	523	10221092	15	523	1.36435e+06	11	523	1.22806e+07	14	523	3.23275e+06	14	523	2.32874e+07	18	1298	5.13502e+06	15	1298	1.61873e+07	18	1298	2.50072e+06	12	1298	21033811	16	1298	3.37211e+06	13	1298
Q6ZQI3	1.05	Malectin	67115716	20	120	1.1991e+06	14	120	8.41848e+07	21	120	974070	14	120	4.53327e+07	18	120	970275	10	120	6.40843e+07	20	128	1367515	14	128	6.81117e+07	18	128	1.05765e+06	12	128	7.0605e+07	22	128	696730	12	128
Q9WVL0	0.95	Maleylacetoacetate isomerase	3.16543e+06	8	528	907969	5	528	2.44117e+06	5	528	127715	4	528	1.64729e+06	7	528	443648	4	528	3.33852e+06	8	478	266134	5	478	3.07574e+06	9	478	648407	5	478	2.24298e+06	6	478	2.23675e+06	3	478
Q99J39	1.1	Malonyl-CoA decarboxylase, mitochondrial	2.1184e+06	11	828	1.10204e+06	6	828	1.95392e+06	11	828	330774	7	828	4611368	8	828	768672	10	828	2.76226e+06	10	869	690756	9	869	1.85684e+06	9	869	1.02875e+06	10	869	3.19561e+06	13	869	2.26332e+06	10	869
Q8R3F5	1	Malonyl-CoA-acyl carrier protein transacylase, mitochondrial	5.97409e+06	10	624	626982	5	624	3.23316e+06	10	624	585402	7	624	3.17304e+06	9	624	881766	7	624	3.90353e+06	9	682	924891	8	682	2.71025e+06	9	682	856638	8	682	4.66731e+06	10	682	1.10595e+06	6	682
Q9EPE9	1.05	Manganese-transporting ATPase 13A1	6.08963e+06	21	1165	2.70822e+06	23	1165	5.75299e+06	20	1165	2.71409e+06	26	1165	8.1188e+06	12	1165	2.11514e+06	21	1165	2.59741e+06	16	1192	2.20156e+06	21	1192	5.29523e+06	18	1192	2.54777e+06	21	1192	9.25409e+06	23	1192	2.37329e+06	22	1192
P39039	0.84	Mannose-binding protein A	1.6521e+06	2	940	230273	2	940	1.13704e+06	1	940	360971	1	940	145805	1	940	111835	2	940	437075	2	978	635048	2	978	542427	2	978	637794	3	978	1868447	2	978	2.30902e+06	1	978
P41317	0.93	Mannose-binding protein C	1.71709e+06	4	468	1.02298e+06	4	468	2.47309e+06	4	468	430589	4	468	1.13184e+06	4	468	851917	4	468	1.37964e+06	3	381	1.45799e+06	5	381	1549817	4	381	342009	4	381	2.44533e+06	4	381	369152	4	381
Q9R0Q9	1.02	Mannose-P-dolichol utilization defect 1 protein	1003069	2	793	25689.6	1	793	959560	2	793	65784.8	2	793	757326	2	793	130036	2	793	545687	2	838	122938	2	838	800229	2	838	45775.9	1	838	454820	2	838	19368.6	1	838
Q80UM7	0.93	Mannosyl-oligosaccharide glucosidase	3.50866e+06	11	1055	1.35826e+06	9	1055	2.80061e+06	11	1055	628483	7	1055	2.0456e+06	11	1055	776849	5	1055	1.71216e+06	6	1090	791304	6	1090	2.75616e+06	10	1090	1.43355e+06	9	1090	3.2475e+06	10	1090	1.03382e+06	5	1090
Q8K310	1.04	Matrin-3	2.48448e+06	17	1497	765161	13	1497	2.45735e+06	15	1497	619252	11	1497	1.00794e+06	12	1497	1.03416e+06	13	1497	1.22221e+06	12	1509	945409	14	1509	1.49883e+06	12	1509	1.07254e+06	12	1509	2.05544e+06	14	1509	921754	10	1509
O08609	nd	Max-like protein X	82659.3	2	1738	33570.4	2	1738	99564.4	2	1738	36965.8	2	1738	129139	2	1738	28596.4	2	1738	65132.4	2	1743	18879.1	2	1743	44795.6	2	1743	23048.6	2	1743	91514.3	2	1743	20826.2	2	1743
P45952	1.09	Medium-chain specific acyl-CoA dehydrogenase, mitochondrial	3.17454e+06	10	1147	1270403	11	1147	2.00961e+06	11	1147	991878	11	1147	1114528	7	1147	582194	7	1147	3.15263e+06	9	571	1.57055e+06	9	571	3.37283e+06	9	571	1.18951e+06	11	571	2.51586e+06	9	571	898715	11	571
Q91ZV0	1.02	Melanoma inhibitory activity protein 2	3.12215e+06	3	1787	372949	4	1787	3.19829e+06	4	1787	216455	4	1787	963675	4	1787	291314	4	1787	2.17668e+06	3	1781	693610	4	1781	3.45671e+06	2	1781	187541	4	1781	4.42897e+06	3	1781	224349	4	1781
Q6NVG5	nd	Melanoregulin	1921590	4	1570	174506	3	1570	1.36901e+06	4	1570	113744	3	1570	1.43603e+06	4	1570	183253	3	1570	2.37158e+06	5	235	118365	4	235	7.16861e+06	4	235	140584	3	235	2197435	4	235	225469	2	235
Q6TCG2	nd	Membrane progesterone receptor epsilon	1.08201e+06	5	1556	211113	4	1556	7.83148e+06	5	1556	207170	4	1556	1.50889e+07	7	1556	192910	5	1556	827259	4	1558	319191	5	1558	666206	3	1558	195993	4	1558	6.51951e+06	6	1558	291856	4	1558
O55022	1.27	Membrane-associated progesterone receptor component 1	1.58113e+07	9	1808	4.60005e+06	7	1808	1.69943e+07	9	1808	5.84634e+06	8	1808	11613412	9	1808	4.63524e+06	9	1808	1.71445e+07	9	564	7.57235e+06	9	564	1.23731e+07	7	564	5.93238e+06	8	564	1.77771e+07	9	564	5.38605e+06	8	564
Q80UU9	1.04	Membrane-associated progesterone receptor component 2	4.65743e+06	5	911	593854	5	911	3.69138e+06	5	911	662384	5	911	3.05298e+06	4	911	854035	6	911	3.94849e+06	6	951	1.30196e+06	5	951	3.89142e+06	6	951	357370	4	951	2.68439e+06	5	951	1145582	6	951
Q9CXI5	0.9	Mesencephalic astrocyte-derived neurotrophic factor	1.13664e+06	3	372	87228.1	2	372	1.75064e+06	3	372	111032	2	372	1.5114e+06	3	372	117159	2	372	1.05605e+06	3	476	97881.7	2	476	868734	3	476	170738	3	476	1.58153e+06	4	476	134276	2	476
Q8BL86	1.03	Metallo-beta-lactamase domain-containing protein 2	1.55755e+06	5	1130	914283	2	1130	894857	5	1130	573639	2	1130	874114	5	1130	508200	3	1130	1.03317e+06	4	1158	685023	2	1158	1.03776e+06	4	1158	587212	3	1158	984058	4	1158	616337	2	1158
Q8CI59	0.93	Metalloreductase STEAP3	2.48343e+06	2	1958	71985.9	2	1958	1.03823e+06	2	1958	5184.4	1	1958	43641.4	1	1958	0	0	1958	114424	1	1931	5067.5	1	1931	399507	2	1931	0	0	1931	1.65314e+06	3	1931	30505.2	1	1931
Q923B6	0.98	Metalloreductase STEAP4	6.29118e+07	22	139	9.78466e+06	14	139	1.36664e+08	24	139	6.00556e+06	14	139	5.58706e+07	24	139	2.78763e+06	13	139	5.85503e+07	22	133	7.59461e+06	14	133	7.29075e+07	24	133	4.68462e+06	15	133	8.55928e+07	24	133	2.07463e+06	9	133
P47802	0.89	Metaxin-1	3.12875e+06	6	715	1.38539e+06	6	715	3.24933e+06	6	715	824039	3	715	58922.7	2	715	430009	4	715	2.26752e+06	6	763	1.92237e+06	6	763	1.68379e+06	4	763	655291	4	763	2.63411e+06	6	763	547876	5	763
O88441	1.01	Metaxin-2	1.97339e+06	3	829	749087	3	829	2262897	3	829	129355	3	829	243023	2	829	488982	2	829	594768	2	361	680458	2	361	430874	1	361	578955	1	361	1.31421e+06	2	361	1.17741e+06	1	361
P17563	0.89	Methanethiol oxidase	2.33332e+07	29	1782	4.978e+06	25	1782	2.62225e+07	30	1782	5.45197e+06	24	1782	1.92249e+07	29	1782	6.17952e+06	25	1782	8.0323e+06	22	1777	3.08559e+06	22	1777	1.63678e+07	23	1777	6.28873e+06	22	1777	2.25521e+07	29	1777	4.33651e+06	18	1777
O08663	0.91	Methionine aminopeptidase 2	388618	5	1934	61635.1	3	1934	328865	5	1934	67042.2	3	1934	355472	4	1934	57709.4	3	1934	491873	4	1913	143180	5	1913	307874	4	1913	108502	4	1913	352482	5	1913	216119	4	1913
Q68FL6	1.06	Methionine--tRNA ligase, cytoplasmic	2.50866e+06	10	1351	563756	10	1351	4.01033e+06	11	1351	710691	10	1351	1.71884e+06	9	1351	1.89753e+06	11	1351	3.74527e+06	11	1365	1.58473e+06	13	1365	4.48034e+06	10	1365	623432	7	1365	1.40657e+06	10	1365	2.60015e+06	10	1365
Q3ULD5	1.07	Methylcrotonoyl-CoA carboxylase beta chain, mitochondrial	7.36854e+06	13	872	2303556	18	872	5.83994e+06	16	872	1.86511e+06	18	872	3.18485e+06	14	872	1.5934e+06	14	872	5.45902e+06	14	910	2.96876e+06	16	910	3.73785e+06	14	910	2.16151e+06	15	910	6.52888e+06	14	910	1.66949e+06	12	910
Q99MR8	1.03	Methylcrotonoyl-CoA carboxylase subunit alpha, mitochondrial	5.64788e+06	15	1176	5.93897e+06	26	1176	4.5442e+06	18	1176	2.97749e+06	24	1176	3.81843e+06	19	1176	2691968	14	1176	4.09768e+06	18	1204	3.95111e+06	25	1204	4.91337e+06	20	1204	3.06045e+06	20	1204	3.09211e+06	15	1204	7.77918e+06	15	1204
Q9EQ20	1.08	Methylmalonate-semialdehyde dehydrogenase [acylating], mitochondrial	4.83782e+07	25	1522	6.82846e+06	18	1522	2.03236e+07	24	1522	4630732	19	1522	3.36681e+07	24	1522	7.6939e+06	19	1522	4.45836e+07	24	532	1.48883e+07	21	532	3.86683e+07	25	532	8.37325e+06	23	532	40218995	25	532	8.54341e+06	22	532
P16332	1.06	Methylmalonyl-CoA mutase, mitochondrial	1.6374e+06	5	722	968021	5	722	941438	5	722	557790	6	722	934307	5	722	342844	4	722	1418312	6	769	912469	6	769	1.44485e+06	6	769	674257	6	769	1.61291e+06	5	769	652978	5	769
Q9CQT1	1.09	Methylthioribose-1-phosphate isomerase	259485	2	1973	958463	2	1973	3.76561e+06	3	1973	912119	2	1973	1.7785e+06	3	1973	578243	2	1973	6.7746e+06	1	1945	2.81944e+06	2	1945	5345063	1	1945	1.70036e+06	2	1945	5.12726e+06	2	1945	1.4122e+06	2	1945
Q9DD20	0.79	Methyltransferase-like protein 7B	9.35424e+07	14	132	9.90207e+06	14	132	5.08625e+07	12	132	9.57912e+06	15	132	4.90289e+07	12	132	5944681	11	132	5.22332e+07	12	135	9.6174e+06	13	135	7.93385e+07	14	135	4.35896e+06	10	135	65042669	13	135	5609175	10	135
Q9CRB9	1.05	MICOS complex subunit Mic19	4.8681e+06	1	1343	76886.9	1	1343	0	0	1343	75531.6	1	1343	85893.1	1	1343	0	0	1343	76938.8	1	1356	3.31007e+06	1	1356	0	0	1356	882788	2	1356	3.741e+06	2	1356	95797.8	1	1356
Q78IK4	1.07	MICOS complex subunit Mic27	1581485	3	588	134662	2	588	1.3357e+06	2	588	129447	2	588	1.36168e+06	3	588	131792	2	588	1.35934e+06	2	647	181754	1	647	564679	3	647	228972	2	647	1.40977e+06	2	647	167220	1	647
Q8CAQ8	1.12	MICOS complex subunit Mic60	1.86752e+07	26	1854	7157089	30	1854	14576310	29	1854	5.53999e+06	28	1854	8.6339e+06	24	1854	3.6427e+06	28	1854	1.53348e+07	26	1838	7.10814e+06	27	1838	1.23689e+07	23	1838	4.76206e+06	27	1838	1.71781e+07	29	1838	3.39764e+06	21	1838
Q91VS7	0.98	Microsomal glutathione S-transferase 1	1.29567e+08	13	184	2.9085e+07	12	184	1.18438e+08	13	184	2.5892e+07	13	184	9.36883e+07	12	184	1.2018e+07	11	184	1.10466e+08	12	194	2.49095e+07	12	194	1.11692e+08	12	194	1.59953e+07	11	194	1.27017e+08	13	194	1.46626e+07	12	194
O08601	0.99	Microsomal triglyceride transfer protein large subunit	2.41403e+07	32	899	8.78216e+06	37	899	2.01141e+07	33	899	7.50231e+06	36	899	2.09181e+07	32	899	8.1325e+06	37	899	2.4863e+07	32	938	1.33061e+07	38	938	1.78471e+07	34	938	7.86838e+06	34	938	2.15851e+07	33	938	8.83053e+06	32	938
Q5HZI1	1.01	Microtubule-associated tumor suppressor 1 homolog	756.4	1	109	0	0	109	8506	1	109	0	0	109	1111.9	1	109	272.1	1	109	4120	1	2026	19112.4	2	2026	11987.7	1	2026	20715.9	1	2026	530483	2	2026	24307.7	1	2026
Q9D8V0	0.96	Minor histocompatibility antigen H13	1.59541e+07	6	1094	1.37852e+07	6	1094	1.61779e+07	8	1094	1.38323e+07	6	1094	1.27672e+07	7	1094	1.79063e+06	6	1094	1.38946e+07	7	1126	1.27569e+07	7	1126	1.17669e+07	5	1126	11960485	7	1126	10841511	2	1126	9.81122e+06	5	1126
Q9CR62	0.93	Mitochondrial 2-oxoglutarate/malate carrier protein	2.60455e+06	6	480	396615	5	480	1.99111e+06	5	480	105884	4	480	1.28942e+06	6	480	322389	6	480	1.60274e+06	6	1998	173558	4	1998	2.17877e+06	5	1998	539411	6	1998	2.39723e+06	6	1998	532569	4	1998
Q922Q1	1.06	Mitochondrial amidoxime reducing component 2	9.53599e+07	20	316	1.56755e+07	21	316	8.78276e+07	22	316	1.5291e+07	19	316	6.55381e+07	21	316	1.58602e+07	19	316	7.66232e+07	20	230	1.97742e+07	21	230	9.84702e+07	23	230	1.76148e+07	21	230	7.7451e+07	22	230	1.52576e+07	16	230
Q9CW42	1.01	Mitochondrial amidoxime-reducing component 1	6.5383e+07	17	1864	3.55095e+07	16	1864	6.40551e+07	16	1864	2.12917e+07	15	1864	4.44686e+07	15	1864	1.22302e+07	15	1864	6.47858e+07	16	1847	25636823	16	1847	7.10578e+07	17	1847	1.86069e+07	16	1847	5.57183e+07	17	1847	1.01926e+07	14	1847
Q8VCF0	1.03	Mitochondrial antiviral-signaling protein	6.73497e+06	10	296	1.42188e+06	6	296	5.91186e+06	9	296	879245	8	296	5.0399e+06	7	296	683984	6	296	1.40132e+07	10	581	511772	5	581	1.47072e+07	6	581	515140	5	581	3.04897e+06	7	581	392436	6	581
Q9Z2Z6	1.1	Mitochondrial carnitine/acylcarnitine carrier protein	1.32799e+07	14	449	2.54003e+06	13	449	9.83823e+06	14	449	2.12401e+06	12	449	8.49043e+06	15	449	2.0045e+06	13	449	1.48045e+07	15	561	5.793e+06	14	561	1.24873e+07	12	561	3.4092e+06	13	561	1.08076e+07	15	561	2.83045e+06	12	561
Q791T5	1.08	Mitochondrial carrier homolog 1	776102	2	1426	167368	2	1426	744819	2	1426	196702	2	1426	140886	2	1426	108888	2	1426	964908	2	1434	272632	3	1434	893636	2	1434	216688	2	1434	620465	3	1434	84651.5	1	1434
Q791V5	0.84	Mitochondrial carrier homolog 2	3.78241e+07	13	197	1.32305e+07	15	197	3.65076e+07	14	197	5915942	13	197	3.2197e+07	13	197	4.76257e+06	13	197	21069249	13	195	1.25905e+07	13	195	3.02407e+07	16	195	1.00186e+07	12	195	3.15964e+07	14	195	8.51524e+06	12	195
Q9CZP5	1.11	Mitochondrial chaperone BCS1	736301	3	531	63379.7	3	531	582492	4	531	253434	3	531	296003	3	531	288008	3	531	1.99378e+06	3	543	3.39595e+06	3	543	1.12373e+06	2	543	628321	4	543	212652	2	543	20293.7	2	543
Q9QZD8	1.13	Mitochondrial dicarboxylate carrier	5.25207e+07	14	332	9.80477e+06	14	332	1.05387e+07	11	332	7.92743e+06	14	332	7.52458e+06	11	332	5.33496e+06	13	332	3.34956e+07	15	1877	1.34837e+07	13	1877	2.1907e+07	14	1877	8732741	13	1877	15239811	12	1877	7014124	11	1877
Q9CQ92	0.79	Mitochondrial fission 1 protein	437901	2	577	0	0	577	428382	2	577	30989.3	1	577	388873	2	577	25500	1	577	287180	1	1663	78886.9	2	1663	358585	1	1663	287270	2	1663	346904	2	1663	106311	2	1663
Q9CWE0	1.03	Mitochondrial fission regulator 1-like	1.15033e+06	5	1373	195907	3	1373	1.2436e+06	5	1373	165960	3	1373	722579	5	1373	175532	4	1373	970319	5	560	134442	4	560	1.66362e+06	5	560	57524.9	2	560	1.78709e+06	5	560	179947	5	560
Q9D6M3	1.13	Mitochondrial glutamate carrier 1	9.63898e+06	10	1677	1.07085e+07	8	1677	1.39854e+07	10	1677	1.14235e+07	7	1677	5.52044e+06	9	1677	6.91915e+06	5	1677	1.67888e+07	9	1678	1.38801e+07	8	1678	1.71673e+07	8	1678	8.97654e+06	9	1678	9.23567e+06	9	1678	1.35128e+07	5	1678
Q9Z0V7	1.04	Mitochondrial import inner membrane translocase subunit Tim17-B	85197	1	619	0	0	619	1.07569e+06	3	619	458221	1	619	621307	2	619	767520	3	619	831966	2	676	0	0	676	1.22883e+06	3	676	606550	1	676	438963	1	676	0	0	676
Q9WTQ8	1.03	Mitochondrial import inner membrane translocase subunit Tim23	1.20786e+06	2	1802	323127	2	1802	482857	1	1802	414006	2	1802	2156880	2	1802	1.08453e+06	2	1802	1.32859e+06	2	1795	188770	2	1795	943500	2	1795	1.18698e+06	2	1795	1.35284e+06	2	1795	1.90884e+06	2	1795
Q8BGX2	0.92	Mitochondrial import inner membrane translocase subunit Tim29	97076.9	2	1745	116493	2	1745	658305	3	1745	155540	3	1745	138229	2	1745	95860.8	2	1745	91882.4	1	1747	186751	3	1747	95707.8	1	1747	149760	2	1747	178446	3	1747	105865	2	1747
O35857	0.89	Mitochondrial import inner membrane translocase subunit TIM44	675604	5	1026	489901	6	1026	632026	5	1026	193721	6	1026	447728	4	1026	309541	6	1026	616508	5	615	571455	7	615	930443	5	615	212260	6	615	857227	5	615	450998	7	615
Q9D880	0.95	Mitochondrial import inner membrane translocase subunit TIM50	5.45383e+06	6	473	421752	5	473	1848651	5	473	366343	5	473	2.12536e+06	5	473	539134	7	473	1.00097e+07	7	273	1.20115e+06	6	273	5.7869e+06	7	273	550914	6	273	1.94737e+06	5	273	764660	7	273
Q9QYA2	1.05	Mitochondrial import receptor subunit TOM40 homolog	2.54268e+06	5	349	213042	4	349	2.3881e+06	5	349	150858	4	349	669817	3	349	102094	4	349	1.75721e+06	6	1179	278826	5	1179	2.06286e+06	6	1179	133618	4	1179	2.01397e+06	5	1179	16679.6	1	1179
Q9CZW5	1	Mitochondrial import receptor subunit TOM70	8.1877e+06	23	1681	3.28889e+06	19	1681	5.35201e+06	22	1681	3.08659e+06	22	1681	4.44809e+06	15	1681	3.19172e+06	21	1681	3.74772e+06	19	1684	3.32796e+06	23	1684	5.76108e+06	15	1684	2772587	18	1684	6.48124e+06	20	1684	2.7707e+06	17	1684
Q8VEA4	nd	Mitochondrial intermembrane space import and assembly protein 40	1.33956e+06	2	768	5075.9	1	768	1.80306e+06	2	768	276102	2	768	1.26825e+06	2	768	245702	2	768	1.05821e+06	2	481	327939	2	481	557167	2	481	207352	2	481	1.19695e+06	2	481	253214	2	481
Q9WVD5	0.93	Mitochondrial ornithine transporter 1	52579224	19	1363	7461996	20	1363	39469423	20	1363	6.86099e+06	19	1363	22152046	20	1363	5.90833e+06	18	1363	4.38543e+07	21	440	8.79207e+06	19	440	3.11284e+07	19	440	6228424	16	440	2.82804e+07	18	440	5.18819e+06	19	440
Q9D6Y7	1.01	Mitochondrial peptide methionine sulfoxide reductase	834052	3	674	112743	3	674	705335	4	674	71892.2	3	674	669972	4	674	122174	2	674	776477	3	411	148186	3	411	327848	3	411	122146	2	411	688641	2	411	165144	4	411
Q9Z2I0	1.05	Mitochondrial proton/calcium exchanger protein	5.07146e+06	14	1922	2.7881e+06	16	1922	3.53423e+06	14	1922	2.65813e+06	16	1922	4.29765e+06	13	1922	2.15898e+06	17	1922	5.01156e+06	14	1905	2.66713e+06	17	1905	4.51766e+06	12	1905	2.82178e+06	17	1905	5.02565e+06	15	1905	2.5443e+06	16	1905
Q9D023	1.13	Mitochondrial pyruvate carrier 2	685611	3	699	133459	3	699	421217	3	699	95748.1	3	699	351268	3	699	86913.2	3	699	687309	3	750	136812	2	750	709397	3	750	128802	2	750	463112	2	750	154709	2	750
Q8BG51	0.98	Mitochondrial Rho GTPase 1	9.88147e+06	10	1955	2.66608e+06	10	1955	7.92237e+06	11	1955	2.71594e+06	11	1955	2.85433e+07	9	1955	2.56933e+06	11	1955	7.08357e+06	9	1928	3.29485e+06	11	1928	5.09416e+06	9	1928	3.04735e+06	11	1928	8.1915e+06	11	1928	2.9279e+06	12	1928
Q8JZN7	0.9	Mitochondrial Rho GTPase 2	4.27869e+06	5	1898	532044	5	1898	899404	5	1898	451576	4	1898	670095	3	1898	245050	4	1898	623624	4	1882	405782	5	1882	491895	3	1882	299496	5	1882	804561	4	1882	48316.1	3	1882
Q8VCM5	0.9	Mitochondrial ubiquitin ligase activator of NFKB 1	2103.8	1	1163	125244	2	1163	127824	3	1163	62451.8	2	1163	30943.5	3	1163	6341.6	1	1163	90026.3	2	1190	58372.5	2	1190	55428	1	1190	1436.1	1	1190	41796.9	2	1190	2485.9	1	1190
Q9DC61	1.02	Mitochondrial-processing peptidase subunit alpha	262412	3	1295	113340	2	1295	95990.2	2	1295	21810.5	1	1295	149050	3	1295	16942.4	1	1295	372760	3	1312	54811.6	2	1312	184937	3	1312	28402.1	1	1312	199961	3	1312	60401.7	2	1312
Q9CXT8	1.03	Mitochondrial-processing peptidase subunit beta	810414	3	729	314660	5	729	683071	5	729	49952.7	3	729	3.07779e+06	4	729	17721	3	729	543517	4	441	214469	5	441	242328	3	441	19276.3	1	441	573325	3	441	9972	2	441
Q811U4	1.05	Mitofusin-1	1111112	8	988	464985	7	988	963310	8	988	555459	9	988	656351	6	988	629773	7	988	1.58494e+06	8	1027	485835	8	1027	583955	7	1027	566299	8	1027	730075	7	1027	446179	7	1027
Q80U63	1.08	Mitofusin-2	39739	1	1422	61610.6	2	1422	15841.9	1	1422	230360	3	1422	119943	1	1422	174684	3	1422	241490	3	1430	283823	3	1430	304235	1	1430	942829	4	1430	870857	2	1430	283728	3	1430
Q8BK03	0.95	Mitoguardin 2	367435	3	625	288200	3	625	254433	2	625	138508	3	625	318254	2	625	169245	3	625	158213	1	684	386236	3	684	116923	1	684	265275	3	684	136326	1	684	202118	2	684
Q9WVA3	0.86	Mitotic checkpoint protein BUB3	4.28211e+06	2	2018	5.58932e+06	2	2018	165716	1	2018	4.85321e+06	1	2018	58564	1	2018	4.05118e+06	1	2018	5.92127e+06	1	1991	4.70162e+06	1	1991	0	0	1991	0	0	1991	0	0	1991	0	0	1991
P10404	nd	MLV-related proviral Env polyprotein	225998	3	1540	7645.9	2	1540	184022	2	1540	291921	1	1540	86393.2	3	1540	57826	2	1540	815988	2	1270	0	0	1270	133561	2	1270	77520.3	1	1270	238711	2	1270	0	0	1270
Q9D071	nd	MMS19 nucleotide excision repair protein homolog	10273	1	679	2559.9	2	679	0	0	679	1207.8	1	679	31433.2	2	679	205.7	1	679	0	0	4	2581.7	1	4	11973	1	4	777.2	1	4	335429	2	4	805.2	1	4
Q921Y0	nd	MOB kinase activator 1A	948740	2	2036	2.6776e+06	2	2036	281172	2	2036	364646	1	2036	974978	1	2036	116327	2	2036	330537	2	2012	446296	2	2012	5273044	2	2012	126413	2	2012	491717	2	2012	220340	2	2012
Q8BPB0	nd	MOB kinase activator 1B	948740	2	2036	2.6776e+06	2	2036	281172	2	2036	364646	1	2036	974978	1	2036	116327	2	2036	330537	2	2012	446296	2	2012	5273044	2	2012	126413	2	2012	491717	2	2012	220340	2	2012
P26041	0.98	Moesin	232662	1	466	54864.6	1	466	0	0	466	63634.7	1	466	481699	1	466	48342.4	1	466	24481.2	1	1030	207219	1	1030	91170.8	1	1030	0	0	1030	203782	2	1030	67694.2	1	1030
Q921Y4	nd	Molybdate-anion transporter	179591	1	1253	0	0	1253	472753	2	1253	28778.8	1	1253	139298	1	1253	111396	1	1253	0	0	0	0	0	0	0	0	0	0	0	0	0	0	0	0	0	0
Q99LR1	0.98	Monoacylglycerol lipase ABHD12	764896	5	1713	244790	4	1713	646585	4	1713	180628	3	1713	596187	5	1713	302629	2	1713	718001	5	1718	390966	4	1718	658960	5	1718	349177	3	1718	922169	6	1718	279198	4	1718
Q8R2Y0	1.17	Monoacylglycerol lipase ABHD6	873293	3	1079	714626	3	1079	1552744	5	1079	481580	2	1079	662574	3	1079	457882	3	1079	1.29958e+06	4	1112	815194	3	1112	294926	2	1112	443630	2	1112	2.95954e+06	4	1112	325566	2	1112
P53986	0.96	Monocarboxylate transporter 1	1.42759e+06	4	1882	752351	4	1882	1.88677e+06	4	1882	1.1322e+06	4	1882	853197	4	1882	1.60569e+06	4	1882	680685	4	1864	1.14694e+06	3	1864	498805	4	1864	1.09205e+06	3	1864	1.24475e+06	4	1864	1.03509e+06	4	1864
Q3U9N9	1.28	Monocarboxylate transporter 10	43859.6	1	591	120091	2	591	386078	2	591	510586	2	591	525685	2	591	115713	1	591	559173	1	650	451695	2	650	364216	2	650	222171	2	650	262084	2	650	409426	2	650
O70324	nd	Monocarboxylate transporter 8	862835	3	1025	60153.8	2	1025	831844	3	1025	237939	3	1025	697212	3	1025	217689	3	1025	707036	3	1063	252737	3	1063	962183	3	1063	387482	3	1063	1.36733e+06	3	1063	384366	3	1063
O35678	0.94	Monoglyceride lipase	2.0802e+06	8	1667	1.30419e+06	5	1667	1.3847e+06	7	1667	1.46653e+06	4	1667	796607	5	1667	601874	6	1667	1419469	6	582	329412	7	582	1.90486e+06	7	582	180352	5	582	2.75691e+06	7	582	232109	5	582
Q9CWP6	1.11	Motile sperm domain-containing protein 2	3.29673e+06	2	1809	539436	2	1809	2755420	3	1809	558472	1	1809	2.13731e+06	3	1809	328064	1	1809	2.48721e+06	2	1800	323393	2	1800	2.70291e+06	2	1800	337236	1	1800	3.08781e+06	2	1800	587994	1	1800
Q99J21	nd	Mucolipin-1	878824	4	10	0	0	10	1225471	4	10	31635.9	2	10	2.2521e+06	4	10	21438.7	3	10	537870	4	627	23617.9	2	627	575658	4	627	12296.6	1	627	896831	4	627	0	0	627
Q8K0H1	nd	Multidrug and toxin extrusion protein 1	584424	2	408	55537.3	1	408	743399	2	408	49164.9	1	408	387964	2	408	64768.5	2	408	865974	2	443	76618.1	3	443	606147	2	443	64226.3	2	443	591802	2	443	50280.1	1	443
Q9R1S7	1.05	Multidrug resistance-associated protein 6	6.72824e+06	11	1070	2.29703e+06	11	1070	6.29743e+06	11	1070	1.73914e+06	12	1070	4.9289e+06	10	1070	2.27176e+06	12	1070	1.56967e+06	9	1105	2.27034e+06	11	1105	6.12757e+06	10	1105	1.50543e+06	12	1105	5970734	12	1105	1.96034e+06	11	1105
Q9DCL9	0.88	Multifunctional protein ADE2	6.72612e+06	6	643	228067	5	643	1.35237e+06	5	643	319241	6	643	1.78722e+07	5	643	284254	5	643	5.69629e+06	4	628	769527	6	628	719232	4	628	601528	6	628	1.53369e+06	6	628	295076	4	628
P28665	1.02	Murinoglobulin-1	2.1718e+07	32	937	6.19718e+06	35	937	1.98129e+07	30	937	4.69267e+06	30	937	1.54507e+07	30	937	3.81932e+06	26	937	1.35441e+07	26	976	3.31307e+06	27	976	1.63371e+07	28	976	3.6807e+06	23	976	2.28743e+07	30	976	3.03502e+06	14	976
P28666	1.02	Murinoglobulin-2	226773	3	1471	392308	3	1471	277101	3	1471	368525	3	1471	467940	2	1471	58498.2	2	1471	2.41347e+06	3	1483	654587	2	1483	2.79379e+06	3	1483	500087	4	1483	367227	3	1483	16557.7	1	1483
Q7TPV4	1	Myb-binding protein 1A	5.03017e+06	4	843	1.69885e+06	4	843	3134491	5	843	1.39475e+06	4	843	2.99304e+06	4	843	968257	5	843	3.38502e+06	4	883	2.17043e+06	4	883	3.19318e+06	5	883	1.13959e+06	5	883	3000565	4	883	1.0247e+06	4	883
Q8C854	nd	Myelin expression factor 2	71792.1	2	847	49848.4	1	847	43939	2	847	169450	1	847	106225	2	847	144552	2	847	45824.5	1	887	170366	1	887	106090	1	887	55009.9	1	887	115150	1	887	184282	1	887
Q69ZQ1	1.17	Myogenesis-regulating glycosidase	447694	1	1121	881827	1	1121	747943	2	1121	209120	1	1121	722051	2	1121	61184.2	1	1121	138616	1	1151	373329	2	1151	350665	2	1151	34065.8	1	1151	393594	2	1151	105429	2	1151
Q60605	0.87	Myosin light polypeptide 6	10823153	8	1420	3.53594e+06	10	1420	1.25837e+07	10	1420	2.81386e+06	9	1420	7.33146e+06	9	1420	1.82665e+06	9	1420	8.28125e+06	10	1428	3.23908e+06	8	1428	8115866	8	1428	1.83699e+06	8	1428	8.59999e+06	8	1428	1714454	8	1428
Q3THE2	0.95	Myosin regulatory light chain 12B	7.70185e+06	9	1173	630013	8	1173	2.67333e+06	8	1173	630923	7	1173	4.19675e+06	5	1173	675620	7	1173	5.92174e+06	6	358	877023	9	358	4.82174e+06	6	358	796997	9	358	5019239	6	358	679196	8	358
Q9CQ19	0.95	Myosin regulatory light polypeptide 9	7.70185e+06	9	1173	630013	8	1173	2.67333e+06	8	1173	630923	7	1173	4.19675e+06	5	1173	675620	7	1173	5.92174e+06	6	358	877023	9	358	4.82174e+06	6	358	796997	9	358	5019239	6	358	679196	8	358
Q8VDD5	0.95	Myosin-9	2.02372e+09	61	1799	1.3942e+09	74	1799	5.32766e+08	69	1799	1.99346e+08	74	1799	1.42268e+09	59	1799	2.39429e+07	72	1799	7.08612e+09	62	1792	286460080	73	1792	7.23492e+09	53	1792	66013544	75	1792	2.5431e+08	64	1792	6.35493e+07	74	1792
P26645	nd	Myristoylated alanine-rich C-kinase substrate	8407933	5	146	96574.7	4	146	1.41544e+07	4	146	140325	3	146	6.1022e+06	4	146	99742	5	146	6.88664e+06	5	190	134290	5	190	9567041	4	190	154093	5	190	7807969	5	190	63977.6	2	190
P70441	0.94	Na(+)/H(+) exchange regulatory cofactor NHE-RF1	2.79652e+06	8	1598	546513	6	1598	4.54467e+06	10	1598	1.07279e+06	9	1598	4.35726e+06	10	1598	988607	10	1598	3.77367e+06	8	1602	1.33374e+06	9	1602	3.0472e+06	8	1602	1.40755e+06	10	1602	2.98322e+06	9	1602	735811	9	1602
Q9JHL1	1.18	Na(+)/H(+) exchange regulatory cofactor NHE-RF2	447162	4	738	42350	2	738	430677	3	738	68488.5	3	738	86466.1	2	738	27013	2	738	247494	3	782	78013.3	2	782	178055	2	782	58658.3	2	782	183345	3	782	130881	1	782
Q9JIL4	1.06	Na(+)/H(+) exchange regulatory cofactor NHE-RF3	8.27594e+06	20	1158	3.37901e+06	18	1158	9.83914e+06	25	1158	3.44225e+06	21	1158	7.78271e+06	22	1158	3.30618e+06	21	1158	5.74086e+06	18	1185	3.05707e+06	21	1185	6648911	21	1185	2.79859e+06	24	1185	8.17904e+06	23	1185	3.28651e+06	22	1185
Q8R4H7	0.92	N-acetylglutamate synthase, mitochondrial	1.58535e+06	4	934	1.08719e+06	5	934	1.35729e+06	4	934	1.40821e+06	4	934	994056	5	934	976225	3	934	1.73531e+06	5	973	1.46403e+06	3	973	1.34808e+06	4	973	1.49013e+06	3	973	1.72956e+06	4	973	1.54082e+06	3	973
Q8CHQ9	1	N-acetyltransferase family 8 member 2	9.50172e+06	7	695	2.95099e+06	6	695	1.20784e+07	7	695	2.66619e+06	6	695	7.64197e+06	6	695	2.93496e+06	6	695	6.55616e+06	6	747	2.52716e+06	6	747	8.81922e+06	6	747	2.66177e+06	6	747	9.33251e+06	7	747	3459064	5	747
Q99KK2	1.14	N-acylneuraminate cytidylyltransferase	1.72761e+06	5	819	359046	3	819	1428624	3	819	504251	3	819	337719	4	819	491846	3	819	3.92508e+06	2	860	764397	3	860	2.89939e+06	3	860	498117	3	860	1.14577e+06	3	860	439721	2	860
Q8C5H8	1.24	NAD kinase 2, mitochondrial	974099	4	1829	433952	6	1829	742689	6	1829	367231	6	1829	1.25372e+06	6	1829	434522	6	1829	1.43628e+06	6	1815	745773	6	1815	1.10292e+06	6	1815	1.57335e+06	6	1815	1248895	5	1815	483291	5	1815
Q8K4Z3	1.01	NAD(P)H-hydrate epimerase	755056	4	1988	596744	4	1988	461906	3	1988	238630	3	1988	355371	3	1988	283145	4	1988	652657	3	1959	546818	4	1959	416407	3	1959	312164	3	1959	595910	4	1959	256721	3	1959
Q8VDQ8	1.03	NAD-dependent protein deacetylase sirtuin-2	418760	1	788	119949	1	788	1.80653e+06	1	788	28663.3	2	788	55884.9	1	788	23984.2	1	788	351924	1	830	133233	1	830	300174	1	830	43057.6	2	830	2.07401e+06	2	830	140459	2	830
Q8R104	0.82	NAD-dependent protein deacetylase sirtuin-3	134813	2	1230	58188	2	1230	145316	2	1230	73178.8	2	1230	134331	1	1230	30671.8	1	1230	296673	1	1255	334321	1	1255	765666	2	1255	52559.7	1	1255	124852	2	1255	56439.3	1	1255
Q8K2C6	nd	NAD-dependent protein deacylase sirtuin-5, mitochondrial	1.52562e+06	1	653	507149	1	653	1.37559e+06	1	653	774385	1	653	210275	1	653	32133.1	1	653	983280	2	710	351430	1	710	0	0	710	77693.7	1	710	0	0	710	0	0	710
A2AIL4	0.87	NADH dehydrogenase (ubiquinone) complex I, assembly factor 6	967715	3	478	356191	3	478	42861.5	2	478	329588	3	478	135545	2	478	325870	3	478	87722.7	2	1647	294597	2	1647	69150.6	2	1647	360948	3	1647	50330.9	2	1647	408206	1	1647
Q9JKL4	0.82	NADH dehydrogenase [ubiquinone] 1 alpha subcomplex assembly factor 3	102002	1	1957	3075.4	1	1957	27579	1	1957	85278.2	2	1957	6307.2	1	1957	49131.5	2	1957	173130	2	1930	127698	2	1930	267729	2	1930	177849	1	1930	133948	2	1930	12796.7	1	1930
Q99LC3	0.97	NADH dehydrogenase [ubiquinone] 1 alpha subcomplex subunit 10, mitochondrial	2.81851e+07	11	270	1.55205e+07	10	270	1.01245e+07	10	270	6.44729e+06	11	270	2.31067e+07	10	270	2.4226e+06	11	270	68541193	9	442	7.09856e+06	11	442	2.47951e+07	11	442	2.42784e+06	11	442	14523804	11	442	2.7085e+06	7	442
Q9D8B4	0.9	NADH dehydrogenase [ubiquinone] 1 alpha subcomplex subunit 11	1.15992e+06	3	1392	3.25982e+06	2	1392	7.82285e+06	3	1392	45965.6	2	1392	6.34121e+06	3	1392	5684.2	2	1392	7.08102e+06	3	1403	3.40205e+06	3	1403	314529	2	1403	5898.2	2	1403	6.32679e+06	3	1403	4.78853e+06	1	1403
Q7TMF3	1	NADH dehydrogenase [ubiquinone] 1 alpha subcomplex subunit 12	3101459	7	1407	567542	2	1407	2.8241e+06	7	1407	561804	4	1407	2.04941e+06	4	1407	799515	4	1407	1735283	4	1417	1.23992e+06	2	1417	753129	3	1417	1286172	5	1417	2.43822e+06	7	1417	1.30471e+06	5	1417
Q9CQ75	1.04	NADH dehydrogenase [ubiquinone] 1 alpha subcomplex subunit 2	198590	1	732	23817.4	2	732	533371	3	732	45084.3	2	732	213076	3	732	13014	1	732	188397	1	357	14389.9	2	357	200842	1	357	430924	3	357	579836	2	357	0	0	357
Q9CPP6	0.97	NADH dehydrogenase [ubiquinone] 1 alpha subcomplex subunit 5	3.14142e+07	4	1344	1.70086e+07	3	1344	3.22588e+06	3	1344	1.77928e+07	2	1344	2.47351e+07	3	1344	10528083	3	1344	3.20808e+06	3	1358	2.09491e+07	4	1358	1.49385e+07	4	1358	1.43281e+07	4	1358	2.26216e+06	4	1358	13254264	2	1358
Q9Z1P6	1.2	NADH dehydrogenase [ubiquinone] 1 alpha subcomplex subunit 7	660342	1	1630	520944	1	1630	1.2945e+06	3	1630	397640	2	1630	1.04755e+06	2	1630	88246.6	3	1630	5.30086e+06	2	1632	494325	2	1632	2.79048e+06	2	1632	178001	2	1632	405611	3	1632	72361.4	1	1632
Q9DCJ5	0.84	NADH dehydrogenase [ubiquinone] 1 alpha subcomplex subunit 8	2.02064e+06	6	326	377586	6	326	1.52759e+06	6	326	457306	6	326	2.378e+06	7	326	512436	6	326	1.7564e+06	7	583	373069	5	583	1.636e+06	5	583	521772	5	583	823184	3	583	466540	3	583
Q9DC69	0.8	NADH dehydrogenase [ubiquinone] 1 alpha subcomplex subunit 9, mitochondrial	7.12086e+06	9	445	1.73171e+06	12	445	5.85639e+06	11	445	1.35051e+06	11	445	5.22959e+06	9	445	2.15377e+06	11	445	6.06769e+06	10	350	4.60124e+06	11	350	5472746	8	350	1.27875e+06	11	350	6.33059e+06	11	350	1.6644e+06	7	350
Q9DCS9	0.92	NADH dehydrogenase [ubiquinone] 1 beta subcomplex subunit 10	1.08921e+07	6	256	1.07814e+06	7	256	5.21797e+06	6	256	645303	6	256	7.2636e+06	6	256	565282	6	256	5.66686e+06	7	646	1.48313e+06	7	646	9.43133e+06	7	646	535320	2	646	3.21215e+06	5	646	1.13858e+06	6	646
Q9CR61	0.94	NADH dehydrogenase [ubiquinone] 1 beta subcomplex subunit 7	106374	1	1693	29724.4	2	1693	184282	2	1693	13406.5	2	1693	136553	2	1693	24638.9	2	1693	176993	2	1696	52225.2	2	1696	112677	1	1696	77252.4	2	1696	105036	2	1696	6118.8	1	1696
Q9D6J5	1.08	NADH dehydrogenase [ubiquinone] 1 beta subcomplex subunit 8, mitochondrial	613270	3	1578	243249	2	1578	189290	3	1578	96637	2	1578	768535	3	1578	47010.7	2	1578	78098.3	1	1582	29237.5	1	1582	96034.7	1	1582	80774.6	1	1582	95917.3	1	1582	0	0	1582
Q9CQJ8	0.95	NADH dehydrogenase [ubiquinone] 1 beta subcomplex subunit 9	1.84452e+06	1	1450	66450.6	1	1450	1.49705e+06	2	1450	129578	1	1450	975326	2	1450	2250.2	1	1450	624292	2	1462	3.22369e+06	2	1462	703412	2	1462	0	0	1462	1.93479e+06	3	1462	0	0	1462
Q91YT0	0.97	NADH dehydrogenase [ubiquinone] flavoprotein 1, mitochondrial	5.24437e+07	25	222	2.18014e+08	19	222	5.02579e+07	24	222	5.32911e+06	18	222	6.0376e+07	24	222	4.08199e+06	20	222	1.89792e+08	23	318	1.74437e+07	20	318	2.56426e+08	25	318	7.26771e+06	17	318	4.11067e+07	24	318	2.80183e+06	12	318
Q9D6J6	1	NADH dehydrogenase [ubiquinone] flavoprotein 2, mitochondrial	1.39416e+07	8	1157	2411649	7	1157	6294082	8	1157	4.06528e+06	8	1157	7.44583e+06	9	1157	2.09536e+06	9	1157	1.06425e+07	9	447	4.71244e+06	9	447	1.24234e+07	9	447	2.36389e+06	9	447	1.06848e+07	7	447	2.63351e+06	7	447
Q91WD5	0.93	NADH dehydrogenase [ubiquinone] iron-sulfur protein 2, mitochondrial	1.89903e+07	17	1827	6.05397e+06	13	1827	1.39392e+07	16	1827	5.63795e+06	14	1827	8.554e+06	13	1827	4.163e+06	14	1827	7.14804e+06	14	1813	6.42453e+06	15	1813	1.02784e+07	16	1813	4.48261e+06	15	1813	9.25563e+06	16	1813	4.01251e+06	13	1813
Q9DCT2	0.97	NADH dehydrogenase [ubiquinone] iron-sulfur protein 3, mitochondrial	6.28486e+06	6	340	1.05247e+06	5	340	6.96995e+06	7	340	1.71636e+06	7	340	6.65997e+06	5	340	2.82957e+06	8	340	1.63765e+06	3	272	1.59483e+06	7	272	6.03909e+06	6	272	3186605	7	272	5.75168e+06	6	272	2440919	5	272
Q99LY9	0.95	NADH dehydrogenase [ubiquinone] iron-sulfur protein 5	94388.1	1	1440	45095.6	2	1440	282250	2	1440	42363.8	2	1440	251658	2	1440	8772.2	1	1440	279766	2	1451	25611.9	2	1451	76608.5	1	1451	13109.3	1	1451	66026.1	1	1451	0	0	1451
P52503	1.08	NADH dehydrogenase [ubiquinone] iron-sulfur protein 6, mitochondrial	5.24883e+06	7	750	1.44138e+06	6	750	6.82311e+06	7	750	1.35856e+06	5	750	3.80437e+06	6	750	938468	6	750	3098612	7	791	1671440	7	791	2.06153e+06	6	791	1.09027e+06	6	791	4.39424e+06	7	791	242796	3	791
Q9DC70	0.82	NADH dehydrogenase [ubiquinone] iron-sulfur protein 7, mitochondrial	8.12102e+06	4	295	684516	3	295	7.23202e+06	5	295	723242	3	295	4894786	5	295	799224	3	295	6.10393e+06	5	1352	1.01957e+06	3	1352	4.5499e+06	5	1352	1.05559e+06	4	1352	3.87076e+06	5	1352	507982	2	1352
Q8K3J1	0.75	NADH dehydrogenase [ubiquinone] iron-sulfur protein 8, mitochondrial	5.47199e+06	8	1892	860306	7	1892	1.34082e+07	10	1892	524845	8	1892	3.38418e+06	8	1892	601843	9	1892	3.78544e+06	7	1878	877433	8	1878	6.72803e+06	9	1878	528887	6	1878	2.30695e+06	6	1878	557402	6	1878
Q9DCN2	0.82	NADH-cytochrome b5 reductase 3	1.14839e+08	28	252	2.17589e+07	23	252	92239946	29	252	2.03617e+07	25	252	6.43232e+07	27	252	1.75184e+07	24	252	5.47919e+07	25	2031	2.30489e+07	28	2031	5.70765e+07	28	2031	1.51265e+07	25	2031	7.81832e+07	29	2031	7.84046e+06	21	2031
[truncated: 778 more rows]

## Sheet: S2-3 (no redundat+p<0.05)
Supplemental Table S2, sheet 3. The list of S-palmitoylated proteins identified murine liver membrane fraction by ABE procedure at 12 weeks; redundant proteins removed. Mice were fed RD or HPD diet for 12 weeks and sacrificed, their livers isolated and proteins of the membrane fraction were treated or not with hydroxylamine (HA+ and HA-, respectively) followed by tagging with HPDP-biotin (the ABE…
[truncated: 1,227 more rows]

[truncated: 4 more sheets: S2-4 (confidence), S2-5 (palmitoylome), S2-6 (ITRAQ check list), S2-7 (proteome)]
