# Supplementary material for: Palm Oil-Rich Diet Affects Murine Liver Proteome and S-Palmitoylome
Source: Int J Mol Sci. 2021 Dec 3;22(23):13094. doi: 10.3390/ijms222313094 (PMC8657750; doi:10.3390/ijms222313094)
Supplement: Supplementary file 1 [file ijms-22-13094-s001.zip › Supplemental Table S3.xlsx]

## Sheet: S3-1 (4W Reactome) 
Supplemental Table S3, sheet 1. Functional analysis of proteins whose S-palmitoylation was affected by the HPD diet after 4 weeks of the feeding. The extent of S-palmitoylation of a given protein was considered up-regulated by the HPD diet if its HPDpalm/RDpalm ratio was ≥ 1.5 and down-regulated if this value was ≤ 0.67. HPD-affected proteins were analyzed with the STRING-Recatome (upper panel) a…
4 weeks 457 up- and dow-regulated proteins	term ID	term description	observed gene count	background gene count	strength	false discovery rate	matching proteins in your network (labels)
observed 171 proteins	MMU-1430728	Metabolism	95	1346	0.53	3.19e-23	Dbt,Ftcd,Gnmt,Crot,Hmox2,Lpcat3,Lbr,Acat2,Slc25a11,Hsd11b1,Pipox,Elovl2,Mccc2,Hexb,Glud1,Dgat1,Umps,Nudt12,Slc23a1,Gldc,Pcyt2,Cyp2e1,Slc25a10,Hsd17b7,Rae1,Hadh,Tdo2,Gclm,Decr1,Alad,Cd38,Ugdh,Hsd17b11,Hpd,Cyp3a13,Qprt,Nsdhl,Cbr4,Gpt2,Ces2e,Acat1,Amt,Slco1a1,Ugt1a2,Ces1g,Dhcr24,H2-Ke6,Pcca,Dmgdh,Hgsnat,Vnn1,Baat,Thrsp,Ptplad1,Decr2,Bbox1,Lss,Stab2,Mcat,Fasn,Suox,Pgm2,Pon2,Acox1,Fabp1,Sds,Cbs,Amacr,…
	MMU-109582	Hemostasis	31	484	0.49	2.55e-06	Gnai3,Apoh,Gna12,Wdr1,Ppp2r1a,Vps45,Atp2b1,Gna13,F12,Kng1,Kif5b,Gnaq,Hras,Atp1b1,Alb,Kras,Apob,Fgg,Fgb,Daglb,Abhd12,F10,Gnas,Rac1,Pecam1,Itgb1,Cd74,Capzb,Mgll,Cd36,Fga
	MMU-1168372	Downstream signaling events of B Cell Receptor (BCR)	11	59	0.95	3.16e-06	Psmb1,Psmb6,Psmc5,Psma6,Psmc6,Psmb8,Psmd5,Psma7,Psma5,Psma3,Psme1
	MMU-1428517	The citric acid (TCA) cycle and respiratory electron transport	14	121	0.75	1.02e-05	Cs,Pdhx,Pdhb,Aco2,Fh1,Etfa,Idh3g,Dlst,Suclg1,mt-Nd4,Idh2,Sdhc,Atp5f1,Ndufa12
	MMU-156827	L13a-mediated translational silencing of Ceruloplasmin expression	7	46	0.87	0.0011	Rps11,Eif3h,Rps27l,Eif2s3x,Eif3k,Eif2s1,Rps2
	MMU-168249	Innate Immune System (neutrophil degranulation)	13	246	0.41	0.0259	Ilf2,Ghdc,Dnajc3,Prdx4,Pa2g4,Tmem63a,Stom,Txndc5,Stbd1,Rap2c,Rab18,Golga7,Faf2
Subcategories of the Metabolism term	pathway identifier	pathway name	number of entities found	number of total entities	% of Metabolism (95 proteins)	% of term (total pathway entities)	submitted entities found
1	R-MMU-556833	Metabolism of lipids, including fatty acid metabolism and metabolism of steroids	39	1152	41.0526	3.38542	Fdps	Hsd17b7	Amacr	Pon2	Slc44a1	Gba	Lpcat3	Decr1	Baat	Mcat	Cyp39a1	Decr2	Cyp4a12a	Elovl2	Acly	Hsd17b11	Pcyt2	Crot	Pcca	Fasn	Acp6	Lbr	Cbr4	Acat1	Hsd11b1	Acat2	Fabp1	Gpx1	Nsdhl	Acox1	Dhcr24	Hexb	Acadm	Thrsp	Lss	Cyp2e1	Dgat1	Acaca	Hadh
2	R-MMU-71291	Metabolism of amino acids and derivatives	23	494	24.2105	4.65587	Uroc1	Sds	Hgd	Gldc	Slc44a1	Glud1	Gpt2	Amt	Suox	Ftcd	Gnmt	Bckdhb	Dmgdh	Tdo2	Cbs	Dbt	Mccc2	Bbox1	Pipox	Hoga1	Hpd	Acat1	Slc25a10
3	R-MMU-71387	Metabolism of carbohydrates	11	417	11.5789	2.63789	Ndst1	Dera	Aldh1a1	Hgsnat	Hexb	Stab2	Slc25a11	Pgm2	Pgd	Rae1	Slc25a10
4	R-MMU-196849	Metabolism of water-soluble vitamins and cofactors	10	232	10.5263	4.31034	Slc23a1	Nudt12	Vnn1	Pcca	Fasn	Qprt	Mccc2	Cd38	Acaca	Parp9
5	R-MMU-6798695	Neutrophil degranulation (Innate immune system)	9	526	9.47368	1.71103	Acly	Dera	Alad	Vnn1	Hgsnat	Dgat1	Hexb	Pgm2	Hmox2
6	R-MMU-211859	Biological oxidations	9	526	9.47368	1.71103	Cyp4a12a	Aldh1a1	Cyp3a13	Cyp2e1	Ugt1a2	Gclm	Cyp39a1	Ugdh	Ces3b
7	R-MMU-191273	Cholesterol biosynthesis	7	71	7.36842	9.85915	Fdps	Hsd17b7	Nsdhl	Dhcr24	Lss	Lbr	Acat2
8	R-MMU-9033241	Peroxisomal protein import	6	67	6.31579	8.95522	Amacr	Crot	Acox1	Pipox	Baat	Decr2
9	R-MMU-389661	Glyoxylate metabolism and glycine degradation	6	71	6.31579	8.4507	Bckdhb	Gldc	Dbt	Amt	Hoga1	Gnmt
10	R-MMU-9609507	Protein localization	6	107	6.31579	5.60748	Amacr	Crot	Acox1	Pipox	Baat	Decr2
11	R-MMU-211945	Phase I - Functionalization of compounds	6	299	6.31579	2.00669	Cyp4a12a	Aldh1a1	Cyp3a13	Cyp2e1	Cyp39a1	Ces3b
12	R-MMU-75105	Fatty acyl-CoA biosynthesis	5	71	5.26316	7.04225	Acly	Elovl2	Fasn	Cbr4	Acaca
13	R-MMU-77289	Mitochondrial Fatty Acid Beta-Oxidation	5	102	5.26316	4.90196	Pcca	Acadm	Decr1	Mcat	Hadh
14	R-MMU-1483206	Glycerophospholipid biosynthesis (+phospholipid metabolism)	5	206	5.26316	2.42718	Pcyt2	Dgat1	Slc44a1	Acp6	Lpcat3
15	R-MMU-70895	Branched-chain amino acid catabolism	4	57	4.21053	7.01754	Bckdhb	Dbt	Mccc2	Acat1
16	R-MMU-189445	Metabolism of porphyrins	4	67	4.21053	5.97015	Fabp1	Alad	Ugt1a2	Hmox2
17	R-MMU-196807	Nicotinate metabolism	4	83	4.21053	4.81928	Nudt12	Qprt	Cd38	Parp9
18	R-MMU-390918	Peroxisomal lipid metabolism	4	86	4.21053	4.65116	Amacr	Crot	Acox1	Decr2
19	R-MMU-1630316	Glycosaminoglycan metabolism	4	179	4.21053	2.23464	Ndst1	Hgsnat	Hexb	Stab2
20	R-MMU-211897	Cytochrome P450 - arranged by substrate type	4	189	4.21053	2.1164	Cyp4a12a	Cyp3a13	Cyp2e1	Cyp39a1
21	R-MMU-2262752	Cellular responses to stress	4	552	4.21053	0.724638	Fabp1	Gpx1	Rae1	Hmox2
22	R-MMU-382551	Transport of small molecules	4	886	4.21053	0.451467	Slc44a1	Hmox2	Ces3b	Slc25a10
23	R-MMU-162582	Signal Transduction	4	2480	4.21053	0.16129	Aldh1a1	Dbt	Lbr	Hmox2

## Sheet: S3-2 (12W Reactome) 
Supplemental Table S3, sheet 2. Functional analysis of proteins whose S-palmitoylation was affected by the HPD diet after 12 weeks of the feeding. The extent of S-palmitoylation of a given protein was considered up-regulated by the HPD diet if its HPDpalm/RDpalm ratio was ≥ 1.5 and down-regulated if this value was ≤ 0.67. HPD-affected proteins were analyzed with the STRING-Recatome (upper panel) …
12 weeks 506 up- and dow-regulated proteins	term ID	term description	observed gene count	background gene count	strength	false discovery rate	matching proteins in your network (labels)
observed 178 proteins	MMU-1430728	Metabolism	84	1346	0.44	1.50e-14	Cyp4f18,Crot,Adh5,Acat2,Slc25a11,Amdhd1,Serinc1,Pah,Ppa1,Txnrd1,Nme2,Elovl2,Acot12,Tkt,Dpys,Sqle,Ehhadh,Eci1,Slc23a1,Aldh1a7,Papss2,Pecr,Bpnt1,Hsd17b7,Agpat2,Car3,Ppa2,Cyp2j5,Cpt2,Ppt1,Hmgcl,Akr1a1,Pi4k2b,Hsd17b11,Cyp3a13,Qprt,Acsl4,Prps1,Cyb5b,Cyp1a2,Slc25a20,Hsd3b7,Slco1a1,Cyp7b1,Vnn1,Aldh1b1,Acaa1a,Thrsp,Glyat,Dak,Cyp2c37,Hibch,Hsd17b13,Ephx1,Nudt19,Pycrl,Mcat,Prodh2,Pon2,Lclat1,Smpd3,Pi4k2a,G…
	MMU-156827	L13a-mediated translational silencing of Ceruloplasmin expression	11	46	1.02	1.31e-06	Eif3g,Rps9,Rps18,Eif3e,Rps14,Rps27l,Eif3k,Rps7,Eif2s2,Eif3i,Rps28
	MMU-168249	Innate Immune System (neutrophil degranulation)	21	246	0.57	1.34e-05	Rab5b,Ddx3x,Surf4,Rab5c,Scamp1,Gsdmd,Prdx4,Arl8a,Atad3a,Copb1,Tmem30a,Pygb,Rap2b,Txndc5,Stbd1,Kcmf1,Cap1,Myo1c,Mavs,Golga7,Nlrx1
	MMU-1168372	Downstream signaling events of B Cell Receptor (BCR)	10	59	0.87	4.30e-05	Psmc5,Psmb8,Psmd13,Psmd14,Psma7,Psma1,Psmb10,Psmd4,Psma5,Psme1
	MMU-109582	Hemostasis	27	484	0.39	0.00042	Rab5a,Akap1,Ppp2ca,Vcl,Kng1,Serping1,Gnaq,Hras,Apool,Gnb2,Apoa1,Lyn,Fgb,F11r,Gna11,Tubb2a,Serpinc1,Bsg,Yes1,Serpina1d,Gnas,Cd74,Capzb,Mgll,Slc3a2,Cd36,Fga
	MMU-382551	Transport of small molecules	13	207	0.44	0.0138	Abcb4,Mcu,Slc22a4,Slc39a7,Afg3l2,Slc15a3,Slc33a1,Tfr2,Slco2a1,Slc16a2,Slc30a1,Slc39a14,Ddi2
	MMU-381038	XBP1(S) activates chaperone genes	3	9	1.16	0.0176	Sec63,Sec61a1,Sec61b
	MMU-1428517	The citric acid (TCA) cycle and respiratory electron transport	9	121	0.51	0.0191	Ndufs3,Ndufs6,Ndufa10,Ndufs5,mt-Nd1,mt-Nd5,Dld,Idh3a,Ndufa12
Subcategories of the Metabolism term	pathway identifier	pathway name	number of entities found	number of total entities	% of Metabolism (84 proteins)	% of term (total pathway entities)	submitted entities found
1	R-MMU-556833	Metabolism of lipids	37	1152	44.0476	3.21181	Smpd3	Hsd17b7	Aldh3a2	Prkd3	Pon2	Eci1	Mcat	Elovl2	Sqle	Hsd3b7	Hsd17b11	Crot	Mlycd	Acot11	Hsd17b13	Acot12	Pi4k2a	Lclat1	Cyp7b1	Slc25a20	Acat2	Ggt5	Pecr	Hmgcl	Slc10a1	Pi4k2b	Nudt19	Ehhadh	Cpt2	Thrsp	Hmgcs2	Acot8	Gpd2	Cyp1a2	Acsl4	Ppt1	Agpat2
2	R-MMU-211859	Biological oxidations	13	526	15.4762	2.47148	Ggt5	Aldh1b1	Ugt1a9	Bpnt1	Adh5	Cyb5b	Cyp3a13	Ephx1	Cyp1a2	Akr1a1	Papss2	Glyat	Cyp7b1
3	R-MMU-71387	Metabolism of carbohydrates	12	417	14.2857	2.8777	Ndst1	Prps1	Nup93	Mdh1	Slc37a2	Gbe1	Slc25a11	Slc25a12	Akr1a1	Pgd	Papss2	Tkt
4	R-MMU-9609507	Protein localization	8	107	9.52381	7.47664	Pecr	Hmgcl	Acot8	Mlycd	Crot	Aldh3a2	Nudt19	Ehhadh
5	R-MMU-71291	Metabolism of amino acids and derivatives	8	494	9.52381	1.61943	Txnrd1	Hibch	Serinc1	Aadat	Pah	Amdhd1	Slc25a12	Prodh2
6	R-MMU-9033241	Peroxisomal protein import	7	67	8.33333	10.4478	Pecr	Hmgcl	Acot8	Mlycd	Crot	Nudt19	Ehhadh
7	R-MMU-390918	Peroxisomal lipid metabolism	7	86	8.33333	8.13953	Pecr	Acot8	Mlycd	Crot	Aldh3a2	Nudt19	Ehhadh
8	R-MMU-156580	Phase II - Conjugation of compounds (producing a more reactive metabolite)	7	241	8.33333	2.90456	Ggt5	Cyp1a2	Akr1a1	Ugt1a9	Bpnt1	Glyat	Papss2
9	R-MMU-211945	Phase I - Functionalization of compounds (producing a more reactive metabolite)	7	299	8.33333	2.34114	Aldh1b1	Cyb5b	Cyp3a13	Ephx1	Cyp1a2	Cyp7b1	Adh5
10	R-MMU-70326	Glucose metabolism	5	123	5.95238	4.06504	Nup93	Mdh1	Slc37a2	Slc25a11	Slc25a12
11	R-MMU-15869	Metabolism of nucleotides	5	242	5.95238	2.06612	Entpd1	Txnrd1	Dpys	Nme2	Nme1
12	R-MMU-1483257	Phospholipid metabolism	5	291	5.95238	1.71821	Pi4k2b	Gpd2	Pi4k2a	Lclat1	Agpat2
13	R-MMU-70263	Gluconeogenesis	4	66	4.7619	6.06061	Mdh1	Slc37a2	Slc25a11	Slc25a12
14	R-MMU-77289	Mitochondrial Fatty Acid Beta-Oxidation	4	102	4.7619	3.92157	Acot11	Eci1	Acot12	Mcat
15	R-MMU-194068	Bile acid and bile salt metabolism	4	118	4.7619	3.38983	Hsd3b7	Acot8	Slc10a1	Cyp7b1
16	R-MMU-196849	Metabolism of water-soluble vitamins and cofactors	4	232	4.7619	1.72414	Slc23a1	Vnn1	Flad1	Qprt
17	R-MMU-392499	Metabolism of proteins	4	1848	4.7619	0.21645	Nup93	Vnn1	Ppa1	Ppa2

## Sheet: S3-3 lipid metabolism 
Supplemental Table S3, sheet 3. S-palmitoylated murine liver membrane proteins involved in lipid metabolism. The HPDp/RDp ratio reflects the relative abundance of the protein species in HPD vs.RD livers. It was used for normalization of data on protein S-palmitoylation. Eventually, the extent of S-palmitoylation of a given protein was considered up-regulated by the HPD diet if its HPDpalm/RDpalm …
Protein ID	Gene ID	Protein name	4 W confidence	4W proteome HPDp/RDp ratio [nd=1]	q value		4W normalized S-palmitoylome HPDpalm/RDpalm RATIO	4W HPD S-palmitoylome STATUS	12W confidence	12W proteome HPDp/RDp ratio [nd=1]	q value		12W normalized S-palmitoylome HPDpalm/RDpalm RATIO	12W HPD S-palmitoylome STATUS	12W / 4W S-palmitoylome FOLD CHANGE	12W / 4W S-palmitoylome STATUS CHANGE	Potentially false positive
De novo fatty acid synthesis
Q62264	Thrsp	Thyroid hormone-inducible hepatic protein	MC	0.6	6e-05		25813.2	up-regulated	MC	0.76	1		0.617391	down-regulated	2.39176e-05	down-regulated	-
P19096	Fasn	Fatty acid synthase	HC	0.5	6e-05		2.55085	up-regulated	HC	0.83	1		1.00831	not affected	0.395283	down-regulated	+
Q8K2C9	Hacd3	Very-long-chain (3R)-3-hydroxyacyl-CoA dehydratase 3	HC	0.95	1		1.62467	up-regulated	HC	1.17	1		0.880564	not affected	0.541995	down-regulated	+
Q91V92	Acly	ATP-citrate synthase	LC	0.5	6e-05		1.52312	up-regulated	LC	0.88	1		1.02955	not affected	0.675943	not affected	-
Q8JZR0	Acsl5	Long-chain-fatty-acid--CoA ligase 5	HC	0.68	6e-05		1.37246	not affected	HC	0.96	1		1.01474	not affected	0.739361	not affected	+
Q920L1	Fads1	Fatty acid desaturase 1	MC	0.84	0.11935		0.928331	not affected	MC	1.03	1		0.734839	not affected	0.79157	not affected	-
Q9JLJ4	Elovl2	Elongation of very long chain fatty acids protein 2	MC	0.68	0.09172		2.2619	up-regulated	HC	0.73	0.64474		4.51416	up-regulated	1.99574	up-regulated	+
Q9Z0R9	Fads2	Fatty acid desaturase 2	HC	0.9	1		1.1791	not affected									+
Q5SWU9	Acaca	Acetyl-CoA carboxylase 1	HC	0.59	6e-05		2.15941	up-regulated									+
P13516	Scd1	Acyl-CoA desaturase 1							HC	0.87	1		1.275	not affected			-
Cholesterol, isoprenoid and bile acid synthesis
Q8BLN5	Lss	Lanosterol synthase	HC	0.68	0.00011		1.66187	up-regulated	HC	0.9	0.42877		0.885539	not affected	0.532858	down-regulated	-
Q8VCH6	Dhcr24	Delta(24)-sterol reductase	HC	0.93	0.43882		0.292788	down-regulated	MC	1.01	1		0.285211	down-regulated	0.974121	not affected	-
Q4LDG0	Slc27a5	Bile acyl-CoA synthetase	HC	0.94	1		0.999239	not affected	HC	0.92	1		1.02977	not affected	1.03056	not affected	+
Q9DBG1	Cyp27a1	Sterol 26-hydroxylase, mitochondrial	HC	0.97	1		0.855279	not affected	HC	0.98	1		0.918433	not affected	1.07384	not affected	-
P34914	Ephx2	Bifunctional epoxide hydrolase 2	HC	1.3	0.04101		0.696963	not affected	HC	1.32	0.00025		0.774537	not affected	1.1113	not affected	-
P52430	Pon1	Serum paraoxonase/arylesterase 1	HC	1.23	0.66818		0.6787	not affected	HC	0.9	1		0.819584	not affected	1.20758	not affected	-
Q924Z4	Cers2	Ceramide synthase 2	HC	0.98	1		0.814576	not affected	HC	0.92	1		1.20077	not affected	1.4741	not affected	+
Q9R1J0	Nsdhl	Sterol-4-alpha-carboxylate 3-dehydrogenase, decarboxylating	HC	0.82	0.92633		0.586356	down-regulated	HC	0.95	1		1.12047	not affected	1.9109	up-regulated	-
O70325	Gpx4	Phospholipid hydroperoxide glutathione peroxidase	HC	0.98	1		0.677072	not affected	HC	0.99	1		1.37242	not affected	2.02699	up-regulated	-
P70694	Akr1c6	Estradiol 17 beta-dehydrogenase 5	MC	1.35	6e-05		0.713223	not affected	HC	1	1		1.46942	not affected	2.06025	up-regulated	-
Q9EQC1	Hsd3b7	3 beta-hydroxysteroid dehydrogenase type 7	HC	1.07	0.9654		0.705772	not affected	HC	1.05	1		4.41011	up-regulated	6.24864	up-regulated	-
Q62086	Pon2	Serum paraoxonase/arylesterase 2	HC	1.08	0.51993		0.440459	down-regulated	HC	0.97	1		99.9953	up-regulated	227.025	up-regulated	-
Q91X34	Baat	Bile acid-CoA:amino acid N-acyltransferase	MC	1.23	0.74812		0.295619	down-regulated									+
Q3TWL2	Pip4p1	Type 1 phosphatidylinositol 4,5-bisphosphate 4-phosphatase	HC	1	nd		1.7037	up-regulated									-
Q920E5	Fdps	Farnesyl pyrophosphate synthase	MC	0.77	1		2.30342	up-regulated									-
P46656	Fdx1	Adrenodoxin, mitochondrial							MC	0.91	1		3.5401	up-regulated			-
P52019	Sqle	Squalene monooxygenase							MC	0.97	1		0.336774	down-regulated			-
Q60991	Cyp7b1	25-hydroxycholesterol 7-alpha-hydroxylase							HC	0.91	1		2.51445	up-regulated			-
Q71KT5	Tm7sf2	Delta(14)-sterol reductase							HC	0.99	1		1.30934	not affected			-
Q8K0C4	Cyp51a1	Lanosterol 14-alpha demethylase							HC	0.93	1		1.20931	not affected			-
Q9WV54	Asah1	Acid ceramidase							MC	0.93	1		1.05974	not affected			-
Peroxisomal lipid metabolism
O09174	Amacr	Alpha-methylacyl-CoA racemase	HC	1.13	0.28753		2.23836	up-regulated	HC	1.17	1		0.675881	not affected	0.301953	down-regulated
Q921H8	Acaa1a	3-ketoacyl-CoA thiolase A, peroxisomal	HC	0.91	1		1	not affected	HC	1.44	0.00025		0.36	down-regulated	0.36	down-regulated	+
Q99MZ7	Pecr	Peroxisomal trans-2-enoyl-CoA reductase	HC	1.1	1		0.750041	not affected	MC	1.18	0.97077		0.321354	down-regulated	0.428448	down-regulated	+
Q9DBM2	Ehhadh	Peroxisomal bifunctional enzyme	HC	0.96	1		0.813815	not affected	HC	1.12	1		0.447784	down-regulated	0.550229	down-regulated	+
P47740	Aldh3a2	Fatty aldehyde dehydrogenase	HC	1.16	1		0.926454	not affected	HC	1.69	0.00025		0.529098	down-regulated	0.5711	down-regulated	-
P32020	Scp2	Non-specific lipid-transfer protein	HC	0.9	1		1	not affected	HC	1.22	1		0.73	not affected	0.73	not affected	+
P51660	Hsd17b4	Peroxisomal multifunctional enzyme type 2	MC	0.95	1		1.0026	not affected	HC	1.27	0.00025		0.738423	not affected	0.73651	not affected	+
Q99P30	Nudt7	Peroxisomal coenzyme A diphosphatase NUDT7	HC	0.96	1		1.1	not affected	HC	1.18	1		1.09	not affected	0.990909	not affected	-
O35488	Slc27a2	Very long-chain acyl-CoA synthetase	HC	1.07	0.0731		0.905858	not affected	HC	1.11	1		0.94296	not affected	1.04096	not affected	+
Q9EPL9	Acox3	Peroxisomal acyl-coenzyme A oxidase 3	HC	1.14	1		0.916126	not affected	HC	1.02	1		0.958179	not affected	1.0459	not affected	+
Q9DC50	Crot	Peroxisomal carnitine O-octanoyltransferase	HC	1.34	0.00308		0.520453	down-regulated	HC	1.38	0.06416		0.547181	down-regulated	1.05136	not affected	+
Q9WV68	Decr2	Peroxisomal 2,4-dienoyl-CoA reductase	HC	0.99	1		0.627768	down-regulated	LC	1.28	0.06383		0.750039	not affected	1.19477	not affected	+
Q9R0H0	Acox1	Peroxisomal acyl-coenzyme A oxidase 1	HC	1.13	1		0.653535	down-regulated	HC	1.26	1		0.859363	not affected	1.31495	not affected	+
Q80XL6	Acad11	Acyl-CoA dehydrogenase family member 11	HC	0.89	0.81301		0.737918	not affected	HC	1.09	0.00245		1.12049	not affected	1.51845	up-regulated	+
Q8VCH0	Acaa1b	3-ketoacyl-CoA thiolase B, peroxisomal	MC	0.86	1		1.31389	not affected									+
Q9QXD1	Acox2	Peroxisomal acyl-coenzyme A oxidase 2	MC	1.2	1		0.767127	not affected									+
Q9QXE0	Hacl1	2-hydroxyacyl-CoA lyase 1							HC	1.18	0.00245		1.04998	not affected			+
Synthesis of ketone bodies
P54869	Hmgcs2	Hydroxymethylglutaryl-CoA synthase, mitochondrial	HC	0.95	1		0.96656	not affected	HC	1.35	0.50749		0.609833	down-regulated	0.630932	down-regulated	-
P38060	Hmgcl	Hydroxymethylglutaryl-CoA lyase, mitochondrial	MC	1.11	0.75473		0.680705	not affected	HC	1.13	0.38253		0.602695	down-regulated	0.885399	not affected	-
Q80XN0	Bdh1	D-beta-hydroxybutyrate dehydrogenase, mitochondrial	HC	1.02	1		0.750459	not affected	HC	1.21	0.00455		0.815771	not affected	1.08703	not affected	-
Q8QZT1	Acat1	Acetyl-CoA acetyltransferase, mitochondrial	HC	1.29	1		0.547386	down-regulated	HC	1.27	1		0.743768	not affected	1.35876	not affected	+
Mitochondrial beta-oxidation of fatty acids
Q8R3F5	Mcat	Malonyl-CoA-acyl carrier protein transacylase, mitochondrial	HC	0.95	0.89273		2.27231	up-regulated	HC	1	1		0.622233	down-regulated	0.273833	down-regulated	+
Q8JZR0	Acsl5	Long-chain-fatty-acid--CoA ligase 5	HC	0.68	6e-05		1.37246	not affected	HC	0.96	1		1.01474	not affected	0.739361	not affected	+
P50544	Acadvl	Very long-chain specific acyl-CoA dehydrogenase, mitochondrial	MC	0.97	1		1.27268	not affected	LC	1.04	1		0.993409	not affected	0.780566	not affected	+
P42125	Eci1	Enoyl-CoA delta isomerase 1, mitochondrial	HC	1.21	1		0.731761	not affected	HC	1.36	1		0.57233	down-regulated	0.782128	not affected	+
Q8BH95	Echs1	Enoyl-CoA hydratase, mitochondrial	MC	1.13	1		0.851953	not affected	HC	1.01	1		0.804193	not affected	0.943941	not affected	+
Q8BWT1	Acaa2	3-ketoacyl-CoA thiolase, mitochondrial	HC	0.99	1		0.872645	not affected	HC	1.13	1		0.8389	not affected	0.961329	not affected	+
Q9CR21	Ndufab1	Acyl carrier protein, mitochondrial	HC	0.88	1		0.793193	not affected	HC	0.9	0.69203		0.887703	not affected	1.11915	not affected	+
P16332	Mmut	Methylmalonyl-CoA mutase, mitochondrial	MC	1.18	0.01818		0.842692	not affected	HC	1.06	1		0.953112	not affected	1.13103	not affected	-
Q99JY0	Hadhb	Trifunctional enzyme subunit beta, mitochondrial	HC	1.04	1		0.82668	not affected	HC	1.08	0.17577		0.944003	not affected	1.14192	not affected	+
Q8BMS1	Hadha	Trifunctional enzyme subunit alpha, mitochondrial	HC	1.01	1		0.790338	not affected	HC	1.03	1		0.916928	not affected	1.16017	not affected	+
Q99MN9	Pccb	Propionyl-CoA carboxylase beta chain, mitochondrial	HC	1.16	1		0.830108	not affected	HC	0.94	1		0.999415	not affected	1.20396	not affected	-
Q8CAY6	Acat2	Acetyl-CoA acetyltransferase, cytosolic	HC	1.17	1		0.489328	down-regulated	HC	1.1	0.8703		0.660797	down-regulated	1.35042	not affected	+
Q8QZT1	Acat1	Acetyl-CoA acetyltransferase, mitochondrial	HC	1.29	1		0.547386	down-regulated	HC	1.27	1		0.743768	not affected	1.35876	not affected	+
Q05421	Cyp2e1	Cytochrome P450 2E1	HC	1.28	6e-05		0.5	down-regulated	HC	1.1	1		0.735866	down-regulated	1.47173	not affected	-
Q80XL6	Acad11	Acyl-CoA dehydrogenase family member 11	HC	0.89	1		0.737918	not affected	HC	1.09	0.00099		1.12049	not affected	1.51845	up-regulated	+
P45952	Acadm	Medium-chain specific acyl-CoA dehydrogenase, mitochondrial	HC	1.27	0.00056		0.613542	down-regulated	HC	1.09	1		1.08882	not affected	1.77465	up-regulated	+
Q61425	Hadh	Hydroxyacyl-coenzyme A dehydrogenase, mitochondrial	HC	1.4	0.00011		0.510353	down-regulated	HC	1.16	1		0.961349	not affected	1.88369	up-regulated	+
Q9CQ62	Decr1	2,4-dienoyl-CoA reductase, mitochondrial	HC	1.41	6e-05		0.518147	down-regulated	HC	1.15	1		1.03124	not affected	1.99024	up-regulated	+
Q91ZA3	Pcca	Propionyl-CoA carboxylase alpha chain, mitochondrial	HC	1.13	0.00056		0.52764	down-regulated									-
Q9WUR2, Q78JN3	Eci2 Eci3	Enoyl-CoA delta isomerase 2, mitochondrial, Enoyl-CoA delta isomerase 3, peroxisomal	MC	0.84	0.44184		0.835978	not affected									+
Q9D7J9	Echdc3	Enoyl-CoA hydratase domain-containing protein 3, mitochondrial							HC	1.02	1		0.289326	down-regulated			-
P51174	Acadl	Long-chain specific acyl-CoA dehydrogenase, mitochondrial							HC	1.05	1		0.953594	not affected			+
Q8K370	Acad10	Acyl-CoA dehydrogenase family member 10							HC	1.12	0.93517		0.787145	not affected			-
Lipid metabolism - others
Q8VCI0	Plbd1	Phospholipase B-like 1	HC	1	nd		3.45893	up-regulated	HC	1.06	1		7.93727e-05	down-regulated	2.29472e-05	down-regulated	-
Q9EQ06	Hsd17b11	Estradiol 17-beta-dehydrogenase 11	MC	0.92	1		2.33428	up-regulated	HC	1	1		0.570158	down-regulated	0.244254	down-regulated	-
Q2TBE6	Pi4k2a	Phosphatidylinositol 4-kinase type 2-alpha	MC	1.02	1		1.39964	not affected	HC	1.03	1		0.624496	down-regulated	0.446183	down-regulated	-
P52825	Cpt2	Carnitine O-palmitoyltransferase 2, mitochondrial	MC	1	1		1.32113	not affected	HC	1.01	1		0.650978	down-regulated	0.492745	down-regulated	+
Q99L43	Cds2	Phosphatidate cytidylyltransferase 2	MC	0.88	0.32594		1.41522	not affected	MC	0.93	1		0.734051	not affected	0.518685	down-regulated	-
Q62087	Pon3	Serum paraoxonase/lactonase 3	MC	1.06	1		1.44118	not affected	HC	0.97	1		0.812114	not affected	0.563507	down-regulated	-
P70168	Kpnb1	Importin subunit beta-1	MC	0.93	0.19901		1.47268	not affected	MC	1.05	1		0.879966	not affected	0.597526	down-regulated	-
P50172	Hsd11b1	Corticosteroid 11-beta-dehydrogenase isozyme 1	HC	0.64	6e-05		1.62653	up-regulated	HC	0.94	1		1.03812	not affected	0.638241	down-regulated	-
Q9JJL3	Slco1b2	Solute carrier organic anion transporter family member 1B2	HC	1.04	1		1.26237	not affected	HC	1	1		0.981932	not affected	0.777846	not affected	-
Q64521	Gpd2	Glycerol-3-phosphate dehydrogenase, mitochondrial	MC	0.85	6e-05		0.73712	not affected	MC	1.01	1		0.581339	down-regulated	0.788662	not affected	-
P97742	Cpt1a	Carnitine O-palmitoyltransferase 1, liver isoform	MC	1.05	1		0.925727	not affected	MC	1.14	0.00907		0.785502	not affected	0.848524	not affected	+
Q8JZU2	Slc25a1	Tricarboxylate transport protein, mitochondrial	HC	0.81	0.02573		0.893313	not affected	HC	1.02	1		0.865562	not affected	0.968935	not affected	-
Q91V41	Rab14	Ras-related protein Rab-14	HC	1.01	1		1.17455	not affected	MC	0.89	0.45656		1.13921	not affected	0.969912	not affected	-
Q64464	Cyp3a13	Cytochrome P450 3A13	MC	1.08	1		0.426034	down-regulated	MC	0.94	1		0.448688	down-regulated	1.05318	not affected	-
Q64458	Cyp2c29	Cytochrome P450 2C29	HC	0.93	1		1.08913	not affected	HC	0.95	1		1.14758	not affected	1.05366	not affected	-
P13707	Gpd1	Glycerol-3-phosphate dehydrogenase [NAD(+)], cytoplasmic	HC	1.19	1		0.823847	not affected	MC	1.16	0.6606		0.883398	not affected	1.07228	not affected	-
Q91W64	Cyp2c70	Cytochrome P450 2C70	HC	1.05	1		1.05434	not affected	HC	0.79	0.25169		1.2339	not affected	1.1703	not affected	-
P51658	Hsd17b2	Estradiol 17-beta-dehydrogenase 2	HC	1.11	1		0.844288	not affected	HC	0.9	1		1.00441	not affected	1.18965	not affected	-
Q9EP69	Sacm1l	Phosphatidylinositide phosphatase SAC1	MC	0.92	0.57909		0.962806	not affected	HC	0.98	1		1.17128	not affected	1.21653	not affected	-
P41216	Acsl1	Long-chain-fatty-acid--CoA ligase 1	MC	0.97	1		0.772573	not affected	HC	1.15	0.00025		0.978675	not affected	1.26677	not affected	+
O70503	Hsd17b12	Very-long-chain 3-oxoacyl-CoA reductase	HC	0.97	1		0.741218	not affected	HC	0.93	1		1.15405	not affected	1.55696	not affected	+
P45952	Acadm	Medium-chain specific acyl-CoA dehydrogenase, mitochondrial	HC	1.27	0.00056		0.613542	down-regulated	HC	1.09	1		1.08882	not affected	1.77465	up-regulated	+
O35678	Mgll	Monoglyceride lipase	HC	0.93	0.99129		3.3124	up-regulated	MC	0.94	1		7.36675	up-regulated	2.22399	up-regulated	+
Q8VCR2	Hsd17b13	17-beta-hydroxysteroid dehydrogenase 13	HC	0.91	1		0.673367	not affected	HC	0.92	1		1.52364	up-regulated	2.26272	up-regulated	-
P12710	Fabp1	Fatty acid-binding protein, liver	MC	0.95	1		0.312116	down-regulated	HC	1.19	1		0.755573	not affected	2.42081	up-regulated	-
Q91WL5	Cyp4a12a	Cytochrome P450 4A12A	MC	1.13	1		0.566174	down-regulated	HC	1.02	1		1.40664	not affected	2.48446	up-regulated	+
P22437	Ptgs1	Prostaglandin G/H synthase 1	HC	0.95	0.86413		0.747485	not affected	HC	0.97	1		1.89252	up-regulated	2.53185	up-regulated	-
O88736	Hsd17b7	3-keto-steroid reductase	MC	0.93	1		0.624137	down-regulated	HC	0.95	1		1.66327	up-regulated	2.66492	up-regulated	-
Q9QUJ7	Acsl4	Long-chain-fatty-acid--CoA ligase 4	LC	0.85	0.23441		1.08004	not affected	MC	0.91	1		3.06289	up-regulated	2.8359	up-regulated	+
Q9QUJ7	Acsl4	Long-chain-fatty-acid--CoA ligase 4	LC	0.85	0.23441		1.08004	not affected	MC	0.91	1		3.06289	up-regulated	2.8359	up-regulated	+
Q99JT6	Tlcd1	Calfacilitin	HC	1	nd		2.2	up-regulated	HC	0.87	1		8.62	up-regulated	3.91818	up-regulated	-
P11352	Gpx1	Glutathione peroxidase 1	HC	1.51	6e-05		0.27349	down-regulated	HC	1.13	1		1.34112	not affected	4.9037	up-regulated	-
P00186	Cyp1a2	Cytochrome P450 1A2	LC	1.17	0		0.114123	down-regulated	HC	1.2	1		0.658644	down-regulated	5.77136	up-regulated	+
Q60991	Cyp7b1	25-hydroxycholesterol 7-alpha-hydroxylase	LC	1.69	0		0.198776	down-regulated	HC	0.91	1		2.51445	up-regulated	12.6496	up-regulated	+
Q08857	Cd36	Platelet glycoprotein 4	MC	1.12	0.65053		0.45	down-regulated	HC	1.28	0.42489		6.05	up-regulated	13.4444	up-regulated	-
Q9Z2A9	Ggt5	Glutathione hydrolase 5 proenzyme	HC	0.85	0.36733		1.00052	not affected	HC	0.97	1		51796.3	up-regulated	51769.4	up-regulated	+
Q6X893	Slc44a1	Choline transporter-like protein 1	MC	1	nd		0.267866	down-regulated									-
Q91VT4	Cbr4	Carbonyl reductase family member 4	HC	1.02	1		0.270567	down-regulated									+
P20060	Hexb	Beta-hexosaminidase subunit beta	MC	1	nd		0.423616	down-regulated									+
Q922E4	Pcyt2	Ethanolamine-phosphate cytidylyltransferase	MC	0.99	1		0.612566	down-regulated									-
Q8BP40	Acp6	Lysophosphatidic acid phosphatase type 6	HC	1	1		0.662466	down-regulated									-
Q64462	Cyp4b1	Cytochrome P450 4B1	HC	0.76	0.02271		0.894666	not affected									-
Q8VDP6	Cdipt	CDP-diacylglycerol--inositol 3-phosphatidyltransferase	HC	0.92	0.8818		1.03372	not affected									-
Q9Z2Z6	Slc25a20	Mitochondrial carnitine/acylcarnitine carrier protein	HC	1.06	1		1.1902	not affected									-
Q05816	Fabp5	Fatty acid-binding protein 5	MC	1	nd		1.28504	not affected									-
Q91V01	Lpcat3	Lysophospholipid acyltransferase 5	HC	0.84	0.12585		1.59971	up-regulated									+
Q3U9G9	Lbr	Lamin-B receptor	MC	0.82	1		1.61085	up-regulated									+
Q9Z2A7	Dgat1	Diacylglycerol O-acyltransferase 1	HC	0.96	0.94683		1.96696	up-regulated									-
P50171	Hsd17b8	Estradiol 17-beta-dehydrogenase 8	HC	0.93	1		3.27266	up-regulated									-
Q9JKJ9	Cyp39a1	24-hydroxycholesterol 7-alpha-hydroxylase	MC	0.66	0.00137		4.38671	up-regulated									+
P17439	Gba	Glucosylceramidase	MC	1.22	0.409		7779.79	up-regulated									+
O88531	Ppt1	Palmitoyl-protein thioesterase 1							HC	1.02	1		0.512902	down-regulated			-
Q61586	Gpam	Glycerol-3-phosphate acyltransferase 1, mitochondrial							HC	1.06	1		1.47267	not affected			+
Q8BWM0	Ptges2	Prostaglandin E synthase 2							HC	0.98	1		1.43566	not affected			+
Q8CBQ5	Pi4k2b	Phosphatidylinositol 4-kinase type 2-beta							HC	1	nd		9.85903	up-regulated			-
Q8CHK3	Mboat7	Lysophospholipid acyltransferase 7							HC	0.97	1		0.755709	not affected			+
Q8K3K7	Agpat2	1-acyl-sn-glycerol-3-phosphate acyltransferase beta							MC	1.06	1		0.656619	down-regulated			+
Q9CQD1	Rab5a	Ras-related protein Rab-5A							MC	1.01	0.81527		0.629787	down-regulated			-
Q9EP75	Cyp4f14	Leukotriene-B4 omega-hydroxylase 3							MC	0.98	1		0.699818	not affected			+
Q9EP96	Slco1a4	Solute carrier organic anion transporter family member 1A4							HC	1	nd		1.09094	not affected			-
Q9JJY3	Smpd3	Sphingomyelin phosphodiesterase 3							HC	1	nd		0.398154	down-regulated			-
Q9WV55	Vapa	Vesicle-associated membrane protein-associated protein A							HC	1.06	1		1.14217	not affected			-
Q8K1Y2	Prkd3	Serine/threonine-protein kinase D3							MC	1	nd		1.6323	up-regulated			+
Q99J39	Mlycd	Malonyl-CoA decarboxylase, mitochondrial							MC	1.1	1		0.474365	down-regulated			+
Q8VHQ9	Acot11	Acyl-coenzyme A thioesterase 11							HC	1	nd		0.27013	down-regulated			+
Q9DBK0	Acot12	Acyl-coenzyme A thioesterase 12							HC	1.15	1		0.577812	down-regulated			+
Q3UN02	Lclat1	Lysocardiolipin acyltransferase 1							MC	1.03	1		1.58725	up-regulated			+
O08705	Slc10a1	Sodium/bile acid cotransporter							HC	1.03	1		0.574197	down-regulated			-
P11930, Q7M0H3, Q7M0H4	Nudt19	Nucleoside diphosphate-linked moiety X motif 19							HC	1.16	1		1.64608	up-regulated			-
P58137	Acot8	Acyl-coenzyme A thioesterase 8							MC	1	nd		3.8971e-05	down-regulated			+

## Sheet: S3-4 AA metabolism
Supplemental Table S3, sheet 4. S-palmitoylated murine liver membrane proteins involved in amino acid metabolism, urea cycle and TCA cycle. The HPDp/RDp ratio reflects the relative abundance of the protein species in HPD vs. RD livers. It was used for normalization of data on protein S-palmitoylation. Enetually, the extent of S-palmitoylation of a given protein was considered up-regulated by the …
Protein ID	Gene ID	Protein name	4W confidence	4W proteome HPDp/RDp ratio [nd=1]	q value		4W normalized S-palmitoylome HPDpalm/RDpalm RATIO	4W HPD S-palmitoylome STATUS	12W confidence	12W proteome HPDp/RDp ratio [nd=1]	q value		12W normalized S-palmitoylome HPDpalm/RDpalm RATIO	12W HPD S-palmitoylome STATUS	12W / 4W S-palmitoylome FOLD CHANGE	12W / 4W S-palmitoylome STATUS CHANGE	Potentially false positive
Amino acid biosynthesis
O35423	Agxt	Serine--pyruvate aminotransferase, mitochondrial	MC	0.78	1		0.817566	not affected	HC	1.1	1		0.693176	not affected	0.847853	not affected	-
P16460	Ass1	Argininosuccinate synthase	HC	0.81	0.22487		0.964187	not affected	HC	0.82	1		1.06891	not affected	1.10861	not affected	-
P29758	Oat	Ornithine aminotransferase, mitochondrial	HC	1.26	0.002		0.728115	not affected	HC	1.02	1		0.823159	not affected	1.13053	not affected	-
P05202	Got2	Aspartate aminotransferase, mitochondrial	HC	1.37	0.00115		0.705828	not affected	HC	1.06	1		0.865662	not affected	1.22645	not affected	-
Q3UEG6	Agxt2	Alanine--glyoxylate aminotransferase 2, mitochondrial	MC	1.49	0.00076		0.758891	not affected	HC	1.13	1		1.00055	not affected	1.31844	not affected	-
Q8VCN5	Cth	Cystathionine gamma-lyase	HC	1.33	0.9109		0.880537	not affected	HC	1.1	0.70512		1.1669	not affected	1.32521	not affected	-
P97364	Sephs2	Selenide, water dikinase 2	HC	1.02	1		0.791441	not affected	HC	0.88	1		1.09791	not affected	1.38723	not affected	-
P15105	Glul	Glutamine synthetase	MC	1.27	0.91184		0.56325	down-regulated	HC	1.12	0.20105		1.09418	not affected	1.94262	up-regulated	-
P26443	Glud1	Glutamate dehydrogenase 1, mitochondrial	HC	1.72	6e-05		0.502067	down-regulated	MC	1.12	1		0.977595	not affected	1.94714	up-regulated	-
O35490	Bhmt	Betaine--homocysteine S-methyltransferase 1	HC	1.85	6e-05		0.327532	down-regulated	HC	1.4	0.00025		0.666085	down-regulated	2.03365	up-regulated	-
Q8VBT2	Sds	L-serine dehydratase/L-threonine deaminase	HC	0.87	0.57052		0.291303	down-regulated	HC	0.93	1		0.972962	not affected	3.34004	up-regulated	-
Q9CQT1	Mri1	Methylthioribose-1-phosphate isomerase	HC	0.93	1		0.00812558	down-regulated	MC	1.09	1		1.12635	not affected	138.617	up-regulated	-
Q91WT9	Cbs	Cystathionine beta-synthase	MC	1.13	1		0.408111	down-regulated									-
P50431	Shmt1	Serine hydroxymethyltransferase, cytosolic	HC	1.33	1		0.675367	not affected									-
Q571F8	Gls2	Glutaminase liver isoform, mitochondrial	HC	1.01	1		0.702259	not affected									-
Q91YI0	Asl	Argininosuccinate lyase	MC	1.13	1		0.738531	not affected									-
Amino acid degradation
L-phenyloalanine degradation to fumarate (anaplerotic substrate of TCA cycle) and acetoacetate
P35505	Fah	Fumarylacetoacetase	MC	1.16	0.0115		0.735808	not affected	HC	1.1	0.9253		1.10734	not affected	1.50493	up-regulated	-
O09173	Hgd	Homogentisate 1,2-dioxygenase	HC	1.28	1		0.485489	down-regulated	HC	0.96	1		0.967102	not affected	1.99202	up-regulated	-
P49429	Hpd	4-Hydroxyphenylpyruvate dioxygenase	MC	1.27	6e-05		0.636057	down-regulated	MC	1.08	0.42489		1.2773	not affected	2.00815	up-regulated	-
P16331	Pah	Phenylalanine-4-hydroxylase							MC	0.92	1		1.86701	up-regulated			-
L-proline degradation into L-glutamate (this is a necessary step in a pathway interconnecting urea cycle and TCA cycle)
Q9WU79	Prodh	Proline dehydrogenase 1, mitochondrial	HC	0.92	0.92918		1.14868	not affected	HC	1.03	1		0.969991	not affected	0.84444	not affected	-
Q8CHT0	Aldh4a1	Delta-1-pyrroline-5-carboxylate dehydrogenase, mitochondrial	MC	1.23	0.25986		1.04064	not affected	MC	1.11	1		1.4541	not affected	1.39731	not affected	-
L-histidine degradation into L-glutamate
Q8VC12	Uroc1	Urocanate hydratase	MC	1.24	1		0.602322	down-regulated	HC	1.02	1		0.844545	not affected	1.40215	not affected	-
Q91XD4	Ftcd	Formimidoyltransferase-cyclodeaminase	HC	1.25	1		0.591495	down-regulated	HC	0.98	1		0.991766	not affected	1.67671	up-regulated	-
Q9DBA8	Amdhd1	Probable imidazolonepropionase	HC	1.13	1		0.792545	not affected	HC	0.95	1		6.81916	up-regulated	8.60413	up-regulated	-
L-alanine degradation into L-glutamete and puryvate (via transaminase pathway ) plays a key role in the intermediary metabolism of glucose and amino acids
Q8QZR5	Gpt	Alanine aminotransferase 1							HC	1.04	1		1.06781	not affected			-
Q8BGT5	Gpt2	Alanine aminotransferase 2	HC	0.9	1		1.79089	upregulated									-
GABA degradation into L-glutamate
Q8BWF0	Aldh5a1	Succinate-semialdehyde dehydrogenase, mitochondrial	HC	1.13	1		0.472881	down-regulated	MC	1.11	0.76779		0.734125	not affected	1.55245	up-regulated	+
P61922	Abat	4-aminobutyrate aminotransferase, mitochondrial	MC	1.31	6e-05		0.515071	down-regulated	HC	1.03	1		1.31856	not affected	2.55995	up-regulated	-
L-lysine degradation
Q99K67	Aass	Alpha-aminoadipic semialdehyde synthase, mitochondrial	HC	1.18	0.5877		0.889762	not affected	HC	1	1		1.11328	not affected	1.25122	not affected	-
Q9D2G2	Dlst	Dihydrolipoyllysine-residue succinyltransferase component of 2-oxoglutarate dehydrogenase complex, mitochondrial	MC	1.23	0.03678		0.343573	down-regulated	HC	0.95	1		1.32487	not affected	3.85614	up-regulated	+
L-valine degradation
Q99L13	Hibadh	3-hydroxyisobutyrate dehydrogenase, mitochondrial	MC	1.12	1		1.47603	not affected	HC	1.07	1		0.839217	not affected	0.568566	down-regulated	-
Q9D7B6	Acad8	Isobutyryl-CoA dehydrogenase, mitochondrial	MC	1.01	1		0.370823	down-regulated	HC	0.92	1		4.09419	up-regulated	11.0408	up-regulated	-
L-tryptophan degradation via kynurenine pathway
Q8BH00	Aldh8a1	Aldehyde dehydrogenase family 8 member A1	MC	1.26	1		0.458195	down-regulated	HC	0.99	1		0.774926	not affected	1.69126	up-regulated	-
P48776	Tdo2	Tryptophan 2,3-dioxygenase	HC	1.12	0.21782		0.530027	down-regulated									-
L-threonine degradation via oxydo-reductase pathway
O88986	Gcat	2-amino-3-ketobutyrate coenzyme A ligase, mitochondrial	HC	0.84	0.32594		1.23884	not affected	MC	0.9	0.49951		1.81397	up-regulated	1.46425	not affected	+
L-leucine degradaton
Q3ULD5	Mccc2	Methylcrotonoyl-CoA carboxylase beta chain, mitochondrial	MC	1.12	1		0.633178	down-regulated	HC	1.07	1		0.839213	not affected	1.3254	not affected	-
L-glutamate degradation to alpha-ketoglutarate (anaplerotic substrate of TCA cycle)
P26443	Glud1	Glutamate dehydrogenase 1, mitochondrial	HC	1.72	6e-05		0.502067	down-regulated	MC	1.12	1		0.977595	not affected	1.94714	up-regulated	-
Q61425	Hadh	Hydroxyacyl-coenzyme A dehydrogenase, mitochondrial	HC	1.4	0.00011		0.510353	down-regulated	HC	1.16	1		0.961349	not affected	1.88369	up-regulated	+
L-glycine degradation
Q91W43	Gldc	Glycine dehydrogenase (decarboxylating), mitochondrial	MC	1.21	0.0052		0.606495	down-regulated	HC	1.02	1		0.981506	not affected	1.61832	up-regulated	-
Urea cycle
Q91YI0	Asl	Argininosuccinate lyase	MC	1.13	1		0.738531	not affected	NoC(p=0.07)	1.05	0.91236		0.212431	down-regulated	0.28764	down-regulated	-
Q8C196	Cps1	Carbamoyl-phosphate synthase [ammonia], mitochondrial	MC	0.94	1		1.24095	not affected	MC	0.78	0.00025		1.05594	not affected	0.850915	not affected	-
Q9WVD5	Slc25a15	Mitochondrial ornithine transporter 1	HC	1.05	1		1.17275	not affected	HC	0.93	1		1.00304	not affected	0.855289	not affected	-
P16460	Ass1	Argininosuccinate synthase	HC	0.81	0.22487		0.964187	not affected	HC	0.82	1		1.06891	not affected	1.10861	not affected	-
Q61176	Arg1	Arginase-1 (Liver-type arginase)	NoC	1.38	6e-05		0.8	not affected	NoC	0.83	0.30561		1.40862	not affected	1.76078	up-regulated	-
P11725	Otc	Ornithine carbamoyltransferase, mitochondrial	MC	1.36	6e-05		0.485536	down-regulated	MC	0.95	1		0.940192	not affected	1.9364	up-regulated	-
TCA cycle
P19536	Cox5b	Cytochrome c oxidase subunit 5B, mitochondrial	HC	0.93	1		2.07243	up-regulated	MC	1	1		0.559942	down-regulated	0.270186	down-regulated	-
P18572	Bsg	Basigin	HC	0.98	1		1.06939	not affected	HC	1.11	1		0.315485	down-regulated	0.295014	down-regulated	-
Q7TMF3	Ndufa12	NADH dehydrogenase [ubiquinone] 1 alpha subcomplex subunit 12	MC	0.88	0.61636		0.60343	down-regulated	MC	1	1		0.295205	down-regulated	0.489211	down-regulated	-
Q60932	Vdac1	Voltage-dependent anion-selective channel protein 1	HC	0.86	0.78517		1.46393	not affected	HC	1	1		0.867214	not affected	0.592386	down-regulated	-
P03921	Mtnd5	NADH-ubiquinone oxidoreductase chain 5	HC	0.89	0.9075		0.867149	not affected	HC	1.2	1		0.57938	down-regulated	0.668143	not affected	-
Q91VR2	Atp5f1c	ATP synthase subunit gamma, mitochondrial	MC	0.97	0.932		1.13624	not affected	HC	1.06	1		0.76836	not affected	0.67623	not affected	-
Q91YP0	L2hgdh	L-2-hydroxyglutarate dehydrogenase, mitochondrial	MC	0.86	0.09135		1.19903	not affected	MC	0.93	1		0.853394	not affected	0.71174	not affected	-
O08749	Dld	Dihydrolipoyl dehydrogenase, mitochondrial	HC	0.96	1		0.846867	not affected	HC	1.03	1		0.658296	down-regulated	0.777331	not affected	-
Q9DC70	Ndufs7	NADH dehydrogenase [ubiquinone] iron-sulfur protein 7, mitochondrial	HC	0.77	0.19943		0.93728	not affected	HC	0.82	0.94706		0.780695	not affected	0.832937	not affected	-
Q9CR68	Uqcrfs1	Cytochrome b-c1 complex subunit Rieske, mitochondrial	HC	0.96	1		0.916982	not affected	HC	0.97	1		0.765857	not affected	0.835193	not affected	-
P19783	Cox4i1	Cytochrome c oxidase subunit 4 isoform 1, mitochondrial	MC	0.9	1		0.985283	not affected	MC	1.06	1		0.842281	not affected	0.854863	not affected	-
Q921G7	Etfdh	Electron transfer flavoprotein-ubiquinone oxidoreductase, mitochondrial	MC	1.01	1		0.92963	not affected	HC	1.13	0.03538		0.804497	not affected	0.865395	not affected	+
P08249	Mdh2	Malate dehydrogenase, mitochondrial	HC	1.13	0.0053		0.818049	not affected	HC	1.02	1		0.721934	not affected	0.882507	not affected	+
Q9Z2I8	Suclg2	Succinate--CoA ligase [GDP-forming] subunit beta, mitochondrial	HC	1.06	1		0.916619	not affected	MC	1.04	1		0.830777	not affected	0.90635	not affected	+
P35486	Pdha1	Pyruvate dehydrogenase E1 component subunit alpha, somatic form, mitochondrial	HC	0.86	0.96634		0.928135	not affected	HC	0.98	1		0.842993	not affected	0.908265	not affected	+
Q9D6R2	Idh3a	Isocitrate dehydrogenase [NAD] subunit alpha, mitochondrial	MC	0.8	0.00063		1.04093	not affected	MC	0.75	0.76857		2.79209	up-regulated	0.9375	not affected	+
Q9DCJ5	Ndufa8	NADH dehydrogenase [ubiquinone] 1 alpha subcomplex subunit 8	HC	0.85	0.87978		0.897852	not affected	HC	0.84	0.92381		0.857905	not affected	0.955508	not affected	-
Q91VD9	Ndufs1	NADH-ubiquinone oxidoreductase 75 kDa subunit, mitochondrial	MC	0.88	0.86875		0.982076	not affected	HC	1	1		0.946809	not affected	0.964089	not affected	-
Q91WD5	Ndufs2	NADH dehydrogenase [ubiquinone] iron-sulfur protein 2, mitochondrial	MC	0.9	0.28753		0.824652	not affected	MC	0.93	1		0.801437	not affected	0.971849	not affected	-
Q9Z2I9	Sucla2	Succinate--CoA ligase [ADP-forming] subunit beta, mitochondrial	HC	0.9	0.68776		0.881563	not affected	HC	0.91	1		0.871071	not affected	0.988098	not affected	+
Q8BMF4	Dlat	Dihydrolipoyllysine-residue acetyltransferase component of pyruvate dehydrogenase complex, mitochondrial	HC	0.78	6e-05		0.852323	not affected	HC	1.02	1		0.846917	not affected	0.993657	not affected	+
P00405	Mtco2	Cytochrome c oxidase subunit 2	MC	0.95	1		0.929685	not affected	HC	0.9	0.59161		0.952286	not affected	1.02431	not affected	-
Q9DB77	Uqcrc2	Cytochrome b-c1 complex subunit 2, mitochondrial	HC	0.86	1		1.09261	not affected	HC	0.91	0.50533		1.13682	not affected	1.04047	not affected	-
Q9CR21	Ndufab1	Acyl carrier protein, mitochondrial	HC	0.88	1		0.793193	not affected	HC	0.9	0.69203		0.887703	not affected	1.11915	not affected	+
P97807	Fh	Fumarate hydratase, mitochondrial	HC	1.32	6e-05		0.625574	down-regulated	HC	1.02	1		0.720323	not affected	1.15146	not affected	+
Q03265	Atp5f1a	ATP synthase subunit alpha, mitochondrial	HC	0.97	1		0.903136	not affected	HC	1.03	1		1.0617	not affected	1.17557	not affected	-
Q9DCX2	Atp5pd	ATP synthase subunit d, mitochondrial	HC	0.96	1		0.785808	not affected	HC	0.99	1		0.928392	not affected	1.18145	not affected	-
Q8K2B3	Sdha	Succinate dehydrogenase [ubiquinone] flavoprotein subunit, mitochondrial	HC	0.88	1		0.978675	not affected	HC	0.97	1		1.21456	not affected	1.24103	not affected	+
Q60597	Ogdh	2-oxoglutarate dehydrogenase, mitochondrial	MC	1.06	1		0.881213	not affected	HC	1.02	1		1.13307	not affected	1.2858	not affected	+
Q9D6J6	Ndufv2	NADH dehydrogenase [ubiquinone] flavoprotein 2, mitochondrial	HC	0.9	0.95725		0.810612	not affected	HC	1	1		1.06326	not affected	1.31167	not affected	-
Q9CQA3	Sdhb	Succinate dehydrogenase [ubiquinone] iron-sulfur subunit, mitochondrial	HC	0.86	1		0.707563	not affected	HC	0.94	0.86176		0.960833	not affected	1.35795	not affected	+
Q9CZ13	Uqcrc1	Cytochrome b-c1 complex subunit 1, mitochondrial	MC	0.92	1		0.790923	not affected	HC	0.95	1		1.12548	not affected	1.42299	not affected	-
P54071	Idh2	Isocitrate dehydrogenase [NADP], mitochondrial	HC	1.03	1		0.649197	down-regulated	MC	0.98	1		0.985168	not affected	1.51752	up-regulated	+
P52503	Ndufs6	NADH dehydrogenase [ubiquinone] iron-sulfur protein 6, mitochondrial	MC	0.99	0.88141		1.02943	not affected	HC	1.08	1		1.59032	up-regulated	1.54485	up-regulated	+
Q99KI0	Aco2	Aconitate hydratase, mitochondrial	MC	1.17	0.37567		0.556276	down-regulated	LC	0.99	1		0.869537	not affected	1.56314	up-regulated	+
Q9D051	Pdhb	Pyruvate dehydrogenase E1 component subunit beta, mitochondrial	HC	0.85	1		0.505256	down-regulated	HC	0.93	1		0.821002	not affected	1.62492	up-regulated	+
Q8BKZ9	Pdhx	Pyruvate dehydrogenase protein X component, mitochondrial	HC	0.84	0.67483		0.58032	down-regulated	HC	0.97	1		0.95581	not affected	1.64704	up-regulated	-
Q99LC5	Etfa	Electron transfer flavoprotein subunit alpha, mitochondrial	HC	1.23	0.00369		0.475302	down-regulated	HC	1.01	1		0.874098	not affected	1.83904	up-regulated	-
Q6PB66	Lrpprc	Leucine-rich PPR motif-containing protein, mitochondrial	HC	0.97	1		0.78165	not affected	HC	1.02	1		1.51252	up-regulated	1.93503	up-regulated	-
P99028	Uqcrh	Cytochrome b-c1 complex subunit 6, mitochondrial	MC	0.96	1		0.307209	down-regulated	HC	0.98	1		0.689978	not affected	2.24596	up-regulated	-
Q9D2G2	Dlst	Dihydrolipoyllysine-residue succinyltransferase component of 2-oxoglutarate dehydrogenase complex, mitochondrial	MC	1.23	0.03678		0.343573	down-regulated	HC	0.95	1		1.32487	not affected	3.85614	up-regulated	+
Q9CZB0	Sdhc	Succinate dehydrogenase cytochrome b560 subunit, mitochondrial	HC	0.8	0.16108		1.85581e-05	down-regulated	HC	1	nd		1.04294	not affected	56198.7	up-regulated	+
Q9WUM5	Suclg1	Succinate--CoA ligase [ADP/GDP-forming] subunit alpha, mitochondrial	HC	1.11	1		0.571013	down-regulated									+
Q9CZU6	Cs	Citrate synthase, mitochondrial	MC	1	1		0.589831	down-regulated									+
Q9CQQ7	Atp5pb	ATP synthase F(0) complex subunit B1, mitochondrial	MC	0.94	0.78517		2.0479	up-regulated									-
P03911	Mtnd4	NADH-ubiquinone oxidoreductase chain 4	HC	0.85	0.27055		8.27902	up-regulated									-
Q9DCT2	Ndufs3	NADH dehydrogenase [ubiquinone] iron-sulfur protein 3, mitochondrial							MC	0.97	0.99795		0.439331	down-regulated			-
P62897	Cycs	Cytochrome c, somatic							HC	1.29	0.05285		0.679304	not affected			-
P06151	Ldha	L-lactate dehydrogenase A chain							HC	1.09	1		0.72081	not affected			-
Q8K3J1	Ndufs8	NADH dehydrogenase [ubiquinone] iron-sulfur protein 8, mitochondrial							HC	0.75	0.01648		0.752243	not affected			-
Q8JZN5	Acad9	Acyl-CoA dehydrogenase family member 9, mitochondrial							MC	0.95	1		0.841774	not affected			-
Q9DCS9	Ndufb10	NADH dehydrogenase [ubiquinone] 1 beta subcomplex subunit 10							HC	0.92	1		0.849589	not affected			-
P56135	Atp5mf	ATP synthase subunit f, mitochondrial							MC	0.79	0.30561		0.922182	not affected			-
Q9DCW4	Etfb	Electron transfer flavoprotein subunit beta							HC	1.04	1		0.943725	not affected			-
Q9D0M3	Cyc1	Cytochrome c1, heme protein, mitochondrial							HC	0.99	1		1.22088	not affected			-
Q9DB20	Atp5po	ATP synthase subunit O, mitochondrial							HC	0.99	1		1.44841	not affected			-
Amino acid metabolism - others
P28063	Psmb8	Proteasome subunit beta type-8	HC	1.01	1		3.01232	up-regulated	MC	1.01	1		0.319238	down-regulated	0.105977	down-regulated	-
Q9WU19	Hao1	Hydroxyacid oxidase 1	MC	0.83	1		1.41519	not affected	HC	0.99	1		0.792192	not affected	0.559778	down-regulated	+
Q9EQ20	Aldh6a1	Methylmalonate-semialdehyde dehydrogenase [acylating], mitochondrial	MC	0.99	1		1.17756	not affected	HC	1.08	1		0.719742	not affected	0.611212	down-regulated	-
Q8BJ64	Chdh	Choline dehydrogenase, mitochondrial	HC	0.91	1		0.950308	not affected	MC	1.18	0.69667		0.690923	not affected	0.727052	not affected	-
Q9JMH6	Txnrd1	Thioredoxin reductase 1, cytoplasmic	HC	1.12	0.47012		0.775199	not affected	HC	1	1		0.585493	down-regulated	0.755281	not affected	-
Q91X83	Mat1a	S-adenosylmethionine synthase isoform type-1	HC	1.07	0.78213		0.966178	not affected	MC	1.13	0.92245		0.73149	not affected	0.757096	not affected	-
Q8VDM4	Psmd2	26S proteasome non-ATPase regulatory subunit 2	MC	1.06	1		0.964934	not affected	MC	0.98	1		0.763348	not affected	0.791088	not affected	-
Q9Z2U1	Psma5	Proteasome subunit alpha type-5	HC	1.14	1		2.18134	up-regulated	HC	0.99	1		1.72774	up-regulated	0.792054	not affected	-
Q9R1P4	Psma1	Proteasome subunit alpha type-1	HC	1.09	1		0.700711	not affected	HC	1.06	1		0.595572	down-regulated	0.849953	not affected	-
Q91WN4	Kmo	Kynurenine 3-monooxygenase	HC	1.12	1		0.840432	not affected	MC	0.99	1		0.728309	not affected	0.866588	not affected	-
P50247	Ahcy	Adenosylhomocysteinase	MC	1.63	1		0.804881	not affected	HC	1.03	1		0.759735	not affected	0.943911	not affected	-
Q8BH95	Echs1	Enoyl-CoA hydratase, mitochondrial	MC	1.13	1		0.851953	not affected	HC	1.01	1		0.804193	not affected	0.943941	not affected	+
O88685	Psmc3	26S proteasome regulatory subunit 6A	MC	1.06	1		0.79111	not affected	HC	1.05	1		0.81413	not affected	1.0291	not affected	-
Q99LB7	Sardh	Sarcosine dehydrogenase, mitochondrial	HC	1.38	6e-05		0.807378	not affected	HC	1.06	1		0.845839	not affected	1.04764	not affected	-
P97371	Psme1	Proteasome activator complex subunit 1	HC	0.92	1		0.60465	down-regulated	HC	1.09	1		0.636274	down-regulated	1.0523	not affected	-
Q9JLJ2	Aldh9a1	4-trimethylaminobutyraldehyde dehydrogenase	HC	1.06	1		0.798518	not affected	HC	1.01	1		0.860786	not affected	1.07798	not affected	-
A2AS89	Agmat	Agmatinase, mitochondrial	HC	1.01	1		0.911614	not affected	HC	0.98	0.94392		0.995245	not affected	1.09174	not affected	-
Q9R1P0	Psma4	Proteasome subunit alpha type-4	MC	1.13	1		0.746896	not affected	MC	1.03	1		0.828581	not affected	1.10937	not affected	-
O08756	Hsd17b10	3-hydroxyacyl-CoA dehydrogenase type-2	HC	1.36	0.01398		0.628145	down-regulated	HC	1.16	0.16363		0.703383	not affected	1.11978	not affected	-
P62192	Psmc1	26S proteasome regulatory subunit 4	HC	1.08	0.95725		0.679164	not affected	HC	0.97	1		0.767324	not affected	1.12981	not affected	-
Q60759	Gcdh	Glutaryl-CoA dehydrogenase, mitochondrial	HC	1.04	1		0.970324	not affected	HC	0.98	1		1.12702	not affected	1.16149	not affected	-
Q9QXF8	Gnmt	Glycine N-methyltransferase	MC	1.21	1		0.659926	down-regulated	HC	1.11	0.50639		0.803748	not affected	1.21794	not affected	-
P62196	Psmc5	26S proteasome regulatory subunit 8	HC	1.09	0.85089		0.521555	down-regulated	MC	1.02	1		0.638915	down-regulated	1.22502	not affected	-
Q9QXX4	Slc25a13	Calcium-binding mitochondrial carrier protein Aralar2	HC	0.95	1		1.07	not affected	HC	0.96	1		1.31608	not affected	1.22998	not affected	-
Q9DBF1	Aldh7a1	Alpha-aminoadipic semialdehyde dehydrogenase	HC	1.42	0.85454		0.932435	not affected	HC	1.15	1		1.2094	not affected	1.29703	not affected	-
Q8QZT1	Acat1	Acetyl-CoA acetyltransferase, mitochondrial	HC	1.29	1		0.547386	down-regulated	HC	1.27	1		0.743768	not affected	1.35876	not affected	+
Q9D826	Pipox	Peroxisomal sarcosine oxidase	MC	1.02	0.9519		0.542192	down-regulated	HC	1.14	0.99577		0.757339	not affected	1.39681	not affected	-
Q8BJY1	Psmd5	26S proteasome non-ATPase regulatory subunit 5	HC	0.96	0.81746		0.512862	down-regulated	HC	1	1		0.719441	not affected	1.4028	not affected	-
P49722	Psma2	Proteasome subunit alpha type-2	MC	1.1	1		0.857325	not affected	HC	1.08	0.81946		1.25048	not affected	1.45858	not affected	-
Q9R112	Sqor	Sulfide:quinone oxidoreductase, mitochondrial	HC	1.11	0.4682		0.616081	down-regulated	HC	0.94	1		0.935328	not affected	1.51819	up-regulated	-
P97372	Psme2	Proteasome activator complex subunit 2	HC	0.94	1		0.824295	not affected	HC	0.87	1		1.3073	not affected	1.58596	up-regulated	-
P50136	Bckdha	2-oxoisovalerate dehydrogenase subunit alpha, mitochondrial	HC	1.09	0.01296		0.540639	down-regulated	HC	1.01	1		0.938117	not affected	1.7352	up-regulated	+
P70195	Psmb7	Proteasome subunit beta type-7	HC	1.16	1		0.739829	not affected	HC	0.97	1		1.32898	not affected	1.79633	up-regulated	-
O70435	Psma3	Proteasome subunit alpha type-3	HC	1.04	1		0.658172	down-regulated	HC	0.99	1		1.19974	not affected	1.82284	up-regulated	-
Q8VCZ9	Prodh2	Hydroxyproline dehydrogenase	HC	0.94	1		0.906117	not affected	MC	0.95	1		1.73815	up-regulated	1.91824	up-regulated	-
P53395	Dbt	Lipoamide acyltransferase component of branched-chain alpha-keto acid dehydrogenase complex, mitochondrial	MC	1.11	1		0.475233	down-regulated	HC	0.9	0.57398		0.924733	not affected	1.94585	up-regulated	+
Q60692	Psmb6	Proteasome subunit beta type-6	MC	1.21	1		0.661707	down-regulated	HC	0.96	1		1.40013	not affected	2.11593	up-regulated	-
Q8R086	Suox	Sulfite oxidase, mitochondrial	HC	1.12	0.93355		0.536603	down-regulated	HC	1.15	0.21705		1.13588	not affected	2.1168	up-regulated	-
O09061	Psmb1	Proteasome subunit beta type-1	HC	1	1		0.650474	down-regulated	HC	0.98	0.91266		1.45049	not affected	2.2299	up-regulated	-
Q9QUM9	Psma6	Proteasome subunit alpha type-6	HC	1.15	1		0.489811	down-regulated	HC	0.98	1		1.21705	not affected	2.48474	up-regulated	-
Q9DCU9	Hoga1	4-hydroxy-2-oxoglutarate aldolase, mitochondrial	HC	1.16	0.11268		0.42125	down-regulated	HC	0.97	1		1.14087	not affected	2.7083	up-regulated	-
Q8BH59	Slc25a12	Calcium-binding mitochondrial carrier protein Aralar1	HC	0.94	0.57092		0.752505	not affected	HC	0.93	1		2.22292	up-regulated	2.95403	up-regulated	-
Q8VBT2	Sds	L-serine dehydratase/L-threonine deaminase	HC	0.87	0.57052		0.291303	down-regulated	HC	0.93	1		0.972962	not affected	3.34004	up-regulated	+
Q6P3A8	Bckdhb	2-oxoisovalerate dehydrogenase subunit beta, mitochondrial	MC	1.22	0.88712		0.354951	down-regulated	HC	0.97	0.94794		1.37379	not affected	3.87035	up-regulated	+
O35226	Psmd4	26S proteasome non-ATPase regulatory subunit 4	MC	1	0.92921		1.03838	not affected	HC	1.11	0.78327		381064	up-regulated	366978	up-regulated	-
Q6X893	Slc44a1	Choline transporter-like protein 1	MC	1	nd		0.267866	down-regulated									-
Q9DBT9	Dmgdh	Dimethylglycine dehydrogenase, mitochondrial	MC	1.31	0.00011		0.522534	down-regulated									-
P62334	Psmc6	26S proteasome regulatory subunit 10B	HC	1.08	0.95728		0.577744	down-regulated									-
Q8CFA2	Amt	Aminomethyltransferase, mitochondrial	MC	1	nd		0.651781	down-regulated									+
Q8BVI4	Qdpr	Dihydropteridine reductase	MC	1.13	0.61065		0.681077	not affected									-
Q91Z53	Grhpr	Glyoxylate reductase/hydroxypyruvate reductase	HC	1.18	0.0181		0.69056	not affected									-
P31651	Slc6a12	Sodium- and chloride-dependent betaine transporter	HC	1.02	1		0.783137	not affected									-
Q9QZD8	Slc25a10	Mitochondrial dicarboxylate carrier	HC	0.93	0.90925		1.57556	up-regulated									-
Q924Y0	Bbox1	Gamma-butyrobetaine dioxygenase	MC	1.1	1		4.02625	up-regulated									-
Q9QZI8	Serinc1	Serine incorporator 1							MC	1	nd		0.032967	down-regulated			+
Q8QZS1	Hibch	3-hydroxyisobutyryl-CoA hydrolase, mitochondrial							HC	1.01	1		0.606483	down-regulated			+
P46471	Psmc2	26S proteasome regulatory subunit 7							MC	1.01	1		0.676077	not affected			-
Q9R1P3	Psmb2	Proteasome subunit beta type-2							HC	1.11	0.758		0.731512	not affected			-
Q99J99	Mpst	3-mercaptopyruvate sulfurtransferase							HC	1.06	1		0.852667	not affected			-
Q9CX56	Psmd8	26S proteasome non-ATPase regulatory subunit 8							HC	1.02	1		1.29541	not affected			-
Q9WVM8	Aadat	Kynurenine/alpha-aminoadipate aminotransferase, mitochondrial							HC	1	1		1.65385	up-regulated			-
Q9WVJ2	Psmd13	26S proteasome non-ATPase regulatory subunit 13							MC	0.98	1		1.83384	up-regulated			-
O35593	Psmd14	26S proteasome non-ATPase regulatory subunit 14							HC	1.04	1		3.6469	up-regulated			-

## Sheet: S3-5 Immunity Innate&Adaptiv 
Supplemental Table S3, sheet 5. S-palmitoylated murine liver membrane proteins involved innate and adaptive immune responses. The HPDp/RDp ratio reflects the relative abundance of the protein species in HPD vs.RD livers. It was used for normalization of data on protein S-palmitoylation. Eventually, the extent of S-palmitoylation of a given protein was considered up-regulated by the HPD diet if it…
Protein ID	Gene ID	Immune system Protein names	Gene names	4W confidence	4W proteome HPDp/RDp ratio [nd=1]	q vaule		4W normalized S-palmitoylome HPDpalm/RDpalm RATIO	4W HPD S-palmitoylome STATUS	12W confidence	12W proteome HPDp/RDp ratio [nd=1]	q value		12W normalized S-palmitoylome HPDpalm/RDpalm RATIO	12W HPD S-palmitoylome STATUS	12W / 4W S-palmitoylome FOLD CHANGE	12W / 4W S-palmitoylome STATUS CHANGE	Potentially false positive
Innate immune system - neutrophil degranulation
Q8C7E7	Stbd1	Starch-binding domain-containing protein 1	Stbd1 D5Ertd593e	MC	0.87	0.37567		6.50372	up-regulated	MC	1.1	1		0.184627	down-regulated	0.0283879	down-regulated	-
Q9Z0K8	Vnn1	Pantetheinase	Vnn1	HC	1.51	0.08662		861.748	up-regulated	HC	1.18	0.66123		29.4864	up-regulated	0.0342169	down-regulated	-
Q99JI6	Rap1b	Ras-related protein Rap-1b	Rap1b	MC	0.93	0.82466		2.74047	up-regulated	HC	1	1		0.163445	down-regulated	0.0596413	down-regulated	-
P11835	Itgb2	Integrin beta-2	Itgb2	HC	0.99	1		0.942059	not affected	MC	0.93	1		0.131417	down-regulated	0.1395	down-regulated	-
Q3TDN2	Faf2	FAS-associated factor 2	Faf2 Kiaa0887 Ubxd8	MC	0.94	0.85089		3.51766	up-regulated	MC	1.02	1		0.955679	not affected	0.27168	down-regulated	-
P54116	Stom	Erythrocyte band 7 integral membrane protein	Stom Epb7.2 Epb72	HC	1.01	1		2.26614	up-regulated	HC	0.98	1		0.943202	not affected	0.416216	down-regulated	-
P09528	Fth1	Ferritin heavy chain	Fth1 Fth	MC	0.95	1		1.56276	up-regulated	HC	0.94	1		0.710619	not affected	0.454719	down-regulated	-
Q9ET01	Pygl	Glycogen phosphorylase, liver form	Pygl	MC	0.64	6e-05		1.47916	not affected	MC	1.1	1		0.797051	not affected	0.538854	down-regulated	-
Q8K183	Pdxk	Pyridoxal kinase	Pdxk Pkh	HC	1.23	0.57052		1.35015	not affected	HC	1.03	1		0.739069	not affected	0.547396	down-regulated	-
P40124	Cap1	Adenylyl cyclase-associated protein 1	Cap1 Cap	HC	1.06	1		0.765563	not affected	HC	1.02	1		0.438717	down-regulated	0.573064	down-regulated	-
P70168	Kpnb1	Importin subunit beta-1	Kpnb1 Impnb	MC	0.93	0.19901		1.47268	not affected	MC	1.05	1		0.879966	not affected	0.597526	down-regulated	-
Q9JIF7	Copb1	Coatomer subunit beta	Copb1 Copb	HC	1.02	1		1.05349	not affected	HC	0.92	1		0.639533	down-regulated	0.607064	down-regulated	-
Q91V92	Acly	ATP-citrate synthase	Acly	LC	0.5	6e-05		1.52312	up-regulated	LC	0.88	1		1.02955	not affected	0.675943	not affected	-
Q3UQ44	Iqgap2	Ras GTPase-activating-like protein IQGAP2	Iqgap2	MC	1.02	1		1.17241	not affected	MC	0.96	1		0.862309	not affected	0.735501	not affected	-
O55022	Pgrmc1	Membrane-associated progesterone receptor component 1	Pgrmc1 Pgrmc	HC	0.98	1		0.910387	not affected	HC	1.27	1		0.680708	not affected	0.747713	not affected	-
P11499	Hsp90ab1	Heat shock protein HSP 90-beta	Hsp90ab1 Hsp84 Hsp84-1 Hspcb	LC	1.03	1		1.05456	not affected	MC	1.02	1		0.820519	not affected	0.778066	not affected	-
Q8VDM4	Psmd2	26S proteasome non-ATPase regulatory subunit 2	Psmd2	MC	1.06	1		0.964934	not affected	MC	0.98	1		0.763348	not affected	0.791088	not affected	-
Q9Z2U1	Psma5	Proteasome subunit alpha type-5	Psma5	HC	1.14	1		2.18134	up-regulated	HC	0.99	1		1.72774	up-regulated	0.792054	not affected	-
Q8BMK4	Ckap4	Cytoskeleton-associated protein 4	Ckap4	HC	1.01	1		1.12494	not affected	HC	1.03	1		0.893707	not affected	0.794446	not affected	-
Q61598	Gdi2	Rab GDP dissociation inhibitor beta	Gdi2 Gdi3	MC	1.19	0.03812		0.747437	not affected	MC	1.01	1		0.619114	down-regulated	0.828316	not affected	-
Q8K021	Scamp1	Secretory carrier-associated membrane protein 1	Scamp1	HC	0.98	0.82571		0.74156	not affected	HC	1.01	1		0.617733	down-regulated	0.833019	not affected	-
P51150	Rab7a	Ras-related protein Rab-7a	Rab7a Rab7	HC	0.95	1		1.05259	not affected	MC	0.87	0.90867		0.893312	not affected	0.848678	not affected	-
P15379	Cd44	CD44 antigen	Cd44 Ly-24	HC	1	nd		1.58647	up-regulated	HC	1	nd		1.34722	not affected	0.849191	not affected	-
O88844	Idh1	Isocitrate dehydrogenase [NADP] cytoplasmic	Idh1	MC	1.13	0.9075		1.02979	not affected	HC	1.13	1		0.896178	not affected	0.870253	not affected	+
P61027	Rab10	Ras-related protein Rab-10	Rab10	HC	0.99	1		1.33528	not affected	HC	0.93	1		1.18535	not affected	0.887715	not affected	-
P29699	Ahsg	Alpha-2-HS-glycoprotein	Ahsg Fetua	HC	0.95	1		1.07903	not affected	MC	0.98	1		0.958343	not affected	0.888151	not affected	-
Q91YW3	Dnajc3	DnaJ homolog subfamily C member 3	Dnajc3 P58ipk	MC	1.23	0.61636		1.53156	up-regulated	HC	0.87	0.93236		1.38666	not affected	0.905392	not affected	-
O54734	Ddost	Dolichyl-diphosphooligosaccharide--protein glycosyltransferase 48 kDa subunit	Ddost	HC	1.02	1		1.09004	not affected	MC	0.79	0.53558		1.05155	not affected	0.964696	not affected	-
Q91V41	Rab14	Ras-related protein Rab-14	Rab14	HC	1.01	1		1.17455	not affected	MC	0.89	0.45656		1.13921	not affected	0.969912	not affected	-
P24270	Cat	Catalase	Cat Cas-1 Cas1	HC	1.21	1		0.768766	not affected	HC	1.28	0.1643		0.758989	not affected	0.987282	not affected	-
E9Q557	Dsp	Desmoplakin	Dsp	MC	0.94	1		0.978418	not affected	MC	1.06	1		0.974761	not affected	0.996263	not affected	-
O88685	Psmc3	26S proteasome regulatory subunit 6A	Psmc3 Tbp1	MC	1.06	1		0.79111	not affected	HC	1.05	1		0.81413	not affected	1.0291	not affected	-
O35488	Slc27a2	Very long-chain acyl-CoA synthetase	Slc27a2 Acsvl1 Facvl1 Fatp2 Vlacs Vlcs	HC	1.07	0.0731		0.905858	not affected	HC	1.11	1		0.94296	not affected	1.04096	not affected	+
P58252	Eef2	Elongation factor 2	Eef2	MC	1.15	0.00402		0.819784	not affected	HC	0.94	1		0.871613	not affected	1.06322	not affected	-
P50580	Pa2g4	Proliferation-associated protein 2G4	Pa2g4 Ebp1 Plfap	HC	1.29	6e-05		0.649032	down-regulated	MC	0.98	1		0.724637	not affected	1.11649	not affected	-
Q8BU31	Rap2c	Ras-related protein Rap-2c	Rap2c	HC	0.97	0.88232		0.617452	down-regulated	HC	1.06	1		0.73048	not affected	1.18305	not affected	-
Q9DCN2	Cyb5r3	NADH-cytochrome b5 reductase 3	Cyb5r3 Dia1	HC	0.67	6e-05		1.22945	not affected	HC	0.82	0.43257		1.4586	not affected	1.18638	not affected	-
O70570	Pigr	Polymeric immunoglobulin receptor	Pigr	HC	1.08	1		0.979349	not affected	HC	1.09	1		1.18619	not affected	1.2112	not affected	-
P17047	Lamp2	Lysosome-associated membrane glycoprotein 2	Lamp2 Lamp-2	HC	0.98	1		1.05378	not affected	HC	0.79	0.94531		1.28308	not affected	1.2176	not affected	-
Q91VS7	Mgst1	Microsomal glutathione S-transferase 1	Mgst1	HC	1.2	0.97058		0.969001	not affected	HC	0.98	1		1.21785	not affected	1.25681	not affected	-
P07309	Ttr	Transthyretin	Ttr	HC	1.03	1		0.823744	not affected	HC	1	1		1.12517	not affected	1.36593	not affected	-
Q99J23	Ghdc	GH3 domain-containing protein	Ghdc D11lgp1e Lgp1	MC	0.89	0.94582		0.4672	down-regulated	MC	1	nd		0.677705	not affected	1.45057	not affected	-
P49722	Psma2	Proteasome subunit alpha type-2	Psma2 Lmpc3	MC	1.1	1		0.857325	not affected	HC	1.08	0.81946		1.25048	not affected	1.45858	not affected	-
Q6ZQI3	Mlec	Malectin	Mlec Kiaa0152	HC	1.21	0.95728		0.706386	not affected	HC	1.05	1		1.07062	not affected	1.51564	up-regulated	-
Q01853	Vcp	Transitional endoplasmic reticulum ATPase	Vcp	HC	1.28	1		0.585867	down-regulated	HC	1	1		0.93875	not affected	1.60233	up-regulated	-
P10126	Eef1a1	Elongation factor 1-alpha 1	Eef1a1 Eef1a	HC	0.94	1		0.588722	down-regulated	HC	0.95	1		0.950535	not affected	1.61457	up-regulated	-
P01027	C3	Complement C3	C3	HC	1.28	6e-05		0.706797	not affected	MC	0.85	0.01652		1.16597	not affected	1.64965	up-regulated	+
P10605	Ctsb	Cathepsin B	Ctsb	HC	0.98	1		0.569094	down-regulated	HC	1.02	1		0.961639	not affected	1.68977	up-regulated	-
P70195	Psmb7	Proteasome subunit beta type-7	Psmb7 Mmc14	HC	1.16	1		0.739829	not affected	HC	0.97	1		1.32898	not affected	1.79633	up-regulated	-
O08709	Prdx6	Peroxiredoxin-6	Prdx6 Aop2 Ltw4 Prdx5	HC	1.11	0.03953		0.41903	down-regulated	HC	1.12	1		0.807619	not affected	1.92736	up-regulated	-
Q91W90	Txndc5	Thioredoxin domain-containing protein 5	Txndc5 Tlp46	MC	1.19	0.48185		0.253168	down-regulated	HC	0.99	1		0.523107	down-regulated	2.06624	up-regulated	-
Q91YP3	Dera	Deoxyribose-phosphate aldolase	Dera	HC	0.96	1		0.535757	down-regulated	HC	0.98	1		1.13642	not affected	2.12115	up-regulated	-
P19157	Gstp1	Glutathione S-transferase P 1	Gstp1 Gstpib	HC	1.65	6e-05		0.686336	not affected	HC	0.77	0.71288		1.47951	not affected	2.15567	up-regulated	-
O09061	Psmb1	Proteasome subunit beta type-1	Psmb1	HC	1	1		0.650474	down-regulated	HC	0.98	0.91266		1.45049	not affected	2.2299	up-regulated	-
Q62167	Ddx3x	ATP-dependent RNA helicase DDX3X	Ddx3x D1Pas1-rs2 Ddx3 Dead3 Erh	HC	0.96	0.27543		0.911579	not affected	HC	0.92	1		2.0375	up-regulated	2.23514	up-regulated	-
O70252	Hmox2	Heme oxygenase 2	Hmox2	HC	0.96	1		0.536194	down-regulated	HC	0.95	1		1.22365	not affected	2.28211	up-regulated	-
P17742	Ppia	Peptidyl-prolyl cis-trans isomerase A	Ppia	HC	1.05	0.65426		0.322619	down-regulated	HC	0.95	1		0.744161	not affected	2.30662	up-regulated	-
P10518	Alad	Delta-aminolevulinic acid dehydratase	Alad Lv	HC	1.29	1		0.45422	down-regulated	HC	1.05	0.65721		1.06966	not affected	2.35493	up-regulated	-
Q64727	Vcl	Vinculin	Vcl	HC	1.02	1		1.27189	not affected	MC	1.08	1		3.21308	up-regulated	2.52623	up-regulated	-
Q64310	Surf4	Surfeit locus protein 4	Surf4 Surf-4	HC	0.99	1		0.961831	not affected	HC	0.84	1		2.44741	up-regulated	2.54454	up-regulated	-
P35293	Rab18	Ras-related protein Rab-18	Rab18	HC	1.01	1		0.287576	down-regulated	HC	1.02	1		0.737191	not affected	2.56347	up-regulated	-
Q61093	Cybb	Cytochrome b-245 heavy chain	Cybb Cgd	HC	1	0.98231		0.379003	down-regulated	HC	0.88	1		0.99605	not affected	2.62808	up-regulated	-
Q9CQ22	Lamtor1	Ragulator complex protein LAMTOR1	Lamtor1	MC	1.1	1		0.55926	down-regulated	HC	1	nd		1.49382	not affected	2.67106	up-regulated	-
P57716	Ncstn	Nicastrin	Ncstn	HC	1.05	1		0.605619	down-regulated	HC	0.9	1		1.81412	up-regulated	2.99549	up-regulated	-
Q91W53	Golga7	Golgin subfamily A member 7	Golga7 MNCb-1213	HC	1	nd		0.110639	down-regulated	MC	0.86	1		0.359826	down-regulated	3.25226	up-regulated	-
P63001	Rac1	Ras-related C3 botulinum toxin substrate 1	Rac1	HC	1.05	1		0.294958	down-regulated	MC	1	1		0.992847	not affected	3.36606	up-regulated	-
O08807	Prdx4	Peroxiredoxin-4	Prdx4	HC	1.09	1		0.64421	down-regulated	HC	0.88	1		2.82537	up-regulated	4.38579	up-regulated	-
P63158	Hmgb1	High mobility group protein B1	Hmgb1 Hmg-1 Hmg1	MC	1.04	1		0.24192	down-regulated	MC	1.06	1		1.62195	up-regulated	6.70449	up-regulated	-
O09044	Snap23	Synaptosomal-associated protein 23	Snap23 Sndt	HC	1.12	0.63291		0.180867	down-regulated	HC	1	1		2.1643	up-regulated	11.9663	up-regulated	-
Q08857	Cd36	Platelet glycoprotein 4	Cd36	MC	1.12	0.65053		0.453409	down-regulated	HC	1.28	0.42489		6.04595	up-regulated	13.3344	up-regulated	-
P18242	Ctsd	Cathepsin D	Ctsd	MC	1.02	1		0.12842	down-regulated	LC	0.96	1		2.2467	up-regulated	17.4949	up-regulated	-
P60904	Dnajc5	DnaJ homolog subfamily C member 5	Dnajc5 Cspalpha	HC	1	nd		5.18848	up-regulated	HC	1.06	1		7202.92	up-regulated	1388.25	up-regulated	-
P15535	B4galt1	Beta-1,4-galactosyltransferase 1	B4galt1 Ggtb Ggtb2	MC	1.05	0.96652		0.0859015	down-regulated									-
Q9CXY6	Ilf2	Interleukin enhancer-binding factor 2	Ilf2 Nf45	LC	1.06	0.94992		0.475917	down-regulated									-
P70290	Mpp1	55 kDa erythrocyte membrane protein	#N/A	HC	1	1		0.70932	not affected									-
P07356	Anxa2	Annexin A2	Anxa2 Anx2 Cal1h	MC	1.02	1		0.909858	not affected									-
P07901	Hsp90aa1	Heat shock protein HSP 90-alpha	Hsp90aa1 Hsp86 Hsp86-1 Hspca	MC	1.01	1		1.16663	not affected									-
Q05816	Fabp5	Fatty acid-binding protein 5	Fabp5 Fabpe Klbp Mal1	MC	1	nd		1.28504	not affected									-
Q8VCH0	Acaa1b	3-ketoacyl-CoA thiolase B, peroxisomal	Acaa1b Acaa1	MC	0.86	1		1.31389	not affected									+
Q9Z2A7	Dgat1	Diacylglycerol O-acyltransferase 1	Dgat1 Dgat	HC	0.96	0.94683		1.96696	up-regulated									-
Q02257	Jup	Junction plakoglobin	Jup	LC	1.01	1		2.10247	up-regulated									-
Q08481	Pecam1	Platelet endothelial cell adhesion molecule	Pecam1 Pecam Pecam-1	HC	1	nd		5.14485	up-regulated									-
Q8R146	Apeh	Acylamino-acid-releasing enzyme	Apeh							HC	1.02	1		0.843937	not affected			-
Q8K3K7	Agpat2	1-acyl-sn-glycerol-3-phosphate acyltransferase beta	Agpat2							MC	1.06	1		0.656619	down-regulated			+
P42932	Cct8	T-complex protein 1 subunit theta	Cct8 Cctq							HC	1.04	1		1.15897	not affected			-
P35278	Rab5c	Ras-related protein Rab-5C	Rab5c							MC	0.96	0.7951		0.662588	down-regulated			-
Q01768	Nme2	Nucleoside diphosphate kinase B	Nme2							HC	0.95	1		0.277826	down-regulated			-
Q925I1	Atad3	ATPase family AAA domain-containing protein 3	Atad3 Atad3a Kiaa1273							MC	1.04	0.9457		1.64405	up-regulated			-
Q8BWM0	Ptges2	Prostaglandin E synthase 2	Ptges2 Gbf1 Pges2							HC	0.98	1		1.43566	not affected			+
Q8CI94	Pygb	Glycogen phosphorylase, brain form	Pygb							HC	0.93	1		20801.3	up-regulated			-
Q9WVJ2	Psmd13	26S proteasome non-ATPase regulatory subunit 13	Psmd13							MC	0.98	1		1.83384	up-regulated			-
P46471	Psmc2	26S proteasome regulatory subunit 7	Psmc2 Mss1							MC	1.01	1		0.676077	not affected			-
Q9WV55	Vapa	Vesicle-associated membrane protein-associated protein A	Vapa Vap33							HC	1.06	1		1.14217	not affected			-
O35593	Psmd14	26S proteasome non-ATPase regulatory subunit 14	Psmd14 Pad1							HC	1.04	1		3.6469	up-regulated			-
Q9WV54	Asah1	Acid ceramidase	Asah1 Asah							MC	0.93	1		1.05974	not affected			-
P61021	Rab5b	Ras-related protein Rab-5B	Rab5b							HC	0.92	0.94531		6.047	up-regulated			-
Q9CWP6	Mospd2	Motile sperm domain-containing protein 2	Mospd2							HC	1.11	1		1.07518	not affected			-
Adaptive immune system - antigen cross-presentation
P28063	Psmb8	Proteasome subunit beta type-8	Psmb8 Lmp7 Mc13	HC	1.01	1		3.01232	up-regulated	MC	1.01	1		0.319238	down-regulated	0.105977	down-regulated	-
Q9R1P4	Psma1	Proteasome subunit alpha type-1	Psma1	HC	1.09	1		0.700711	not affected	HC	1.06	1		0.595572	down-regulated	0.849953	not affected	-
P97371	Psme1	Proteasome activator complex subunit 1	Psme1	HC	0.92	1		0.60465	down-regulated	HC	1.09	1		0.636274	down-regulated	1.0523	not affected	-
Q9R1P0	Psma4	Proteasome subunit alpha type-4	Psma4	MC	1.13	1		0.746896	not affected	MC	1.03	1		0.828581	not affected	1.10937	not affected	-
P62192	Psmc1	26S proteasome regulatory subunit 4	Psmc1	HC	1.08	0.95725		0.679164	not affected	HC	0.97	1		0.767324	not affected	1.12981	not affected	-
Q61830	Mrc1	Macrophage mannose receptor 1	HC	HC	0.88	0.03678		2.09156	up-regulated	MC	0.92	0.49794		2.53713	up-regulated	1.21303	not affected	-
P62196	Psmc5	26S proteasome regulatory subunit 8	Psmc5 Sug1	HC	1.09	0.85089		0.521555	down-regulated	MC	1.02	1		0.638915	down-regulated	1.22502	not affected	-
P27773	Pdia3	Protein disulfide-isomerase A3	MC	MC	1.17	0.00369		0.723124	not affected	HC	0.91	1		0.981888	not affected	1.35784	not affected	-
Q8BJY1	Psmd5	26S proteasome non-ATPase regulatory subunit 5	Psmd5 Kiaa0072	HC	0.96	0.81746		0.512862	down-regulated	HC	1	1		0.719441	not affected	1.4028	not affected	-
P97372	Psme2	Proteasome activator complex subunit 2	Psme2 Pa28b1	HC	0.94	1		0.824295	not affected	HC	0.87	1		1.3073	not affected	1.58596	up-regulated	-
O70435	Psma3	Proteasome subunit alpha type-3	Psma3	HC	1.04	1		0.658172	down-regulated	HC	0.99	1		1.19974	not affected	1.82284	up-regulated	-
P14211	Calr	Calreticulin	HC	HC	1.42	6e-05		0.529319	down-regulated	HC	1.04	1		1.02322	not affected	1.93309	up-regulated	-
Q60692	Psmb6	Proteasome subunit beta type-6	Psmb6 Lmp19	MC	1.21	1		0.661707	down-regulated	HC	0.96	1		1.40013	not affected	2.11593	up-regulated	-
Q9QUM9	Psma6	Proteasome subunit alpha type-6	Psma6	HC	1.15	1		0.489811	down-regulated	HC	0.98	1		1.21705	not affected	2.48474	up-regulated	-
O35226	Psmd4	26S proteasome non-ATPase regulatory subunit 4	Psmd4 Mcb1	MC	1	0.92921		1.03838	not affected	HC	1.11	0.78327		381064	up-regulated	366978	up-regulated	-
P62334	Psmc6	26S proteasome regulatory subunit 10B	Psmc6 Sug2	HC	1.08	0.95728		0.577744	down-regulated									-
O08547	Sec22b	Vesicle-trafficking protein SEC22b	LC							HC	1.02	1		0.703711	not affected			-
P36371	Tap2	Antigen peptide transporter 2	LC							HC	0.99	1		0.765965	not affected			-
Q9CX56	Psmd8	26S proteasome non-ATPase regulatory subunit 8	Psmd8							HC	1.02	1		1.29541	not affected			-
Q9R1P3	Psmb2	Proteasome subunit beta type-2	Psmb2							HC	1.11	0.758		0.731512	not affected			-
Innate Immune system - others
Q9JM76	Arpc3	Actin-related protein 2/3 complex subunit 3	Arpc3	HC	1.02	0.93031		1.56927	up-regulated	HC	0.92	0.53998		1.28157e-05	down-regulated	8.16665e-06	down-regulated	-
Q76MZ3	Ppp2r1a	Serine/threonine-protein phosphatase 2A 65 kDa regulatory subunit A alpha isoform	Ppp2r1a	HC	0.96	1		2.38711	up-regulated	HC	1	1		0.716058	not affected	0.299969	down-regulated	-
P25911	Lyn	Tyrosine-protein kinase Lyn	Lyn	HC	0.99	1		1.42892	not affected	HC	0.98	1		0.634756	down-regulated	0.444221	down-regulated	-
P47754	Capza2	F-actin-capping protein subunit alpha-2	Capza2 Cappa2	HC	1.02	0.94718		1.38179	not affected	MC	0.95	1		0.941544	not affected	0.681394	not affected	-
O70133	Dhx9	ATP-dependent RNA helicase A	Dhx9 Ddx9	MC	0.92	0.49588		1.39194	not affected	MC	1.02	1		1.18784	not affected	0.853373	not affected	-
P51863	Atp6v0d1	V-type proton ATPase subunit d 1	Atp6v0d1 Atp6d	MC	1.07	1		1.71249	up-regulated	MC	0.9	0.71206		1.62622	up-regulated	0.949622	not affected	-
Q99JY9	Actr3	Actin-related protein 3	Actr3 Arp3	MC	1.1	1		0.805858	not affected	HC	1.03	1		0.811536	not affected	1.00705	not affected	-
P08113	Hsp90b1	Endoplasmin	Hsp90b1 Grp94 Tra-1 Tra1	MC	1.13	1		0.734907	not affected	MC	0.93	1		0.97588	not affected	1.3279	not affected	-
P35762	Cd81	CD81 antigen	Cd81 Tapa1	HC	1	nd		1.24162	not affected	HC	1.01	1		1.9715	up-regulated	1.58784	up-regulated	-
Q8VCM7	Fgg	Fibrinogen gamma chain	Fgg	HC	1.15	0.77219		0.431305	down-regulated	HC	0.85	1		0.865785	not affected	2.00736	up-regulated	-
Q8K0E8	Fgb	Fibrinogen beta chain	Fgb	HC	1.28	0.94278		0.280627	down-regulated	MC	0.86	0.0004		0.575519	down-regulated	2.05083	up-regulated	-
Q04736	Yes1	Tyrosine-protein kinase Yes	Yes1 Yes	MC	0.93	0.89952		0.731874	not affected	HC	0.95	1		2.3162	up-regulated	3.16475	up-regulated	-
E9PV24	Fga	Fibrinogen alpha chain	Fga	HC	1.08	1		0.426358	down-regulated	MC	0.83	0.277		1.93968	up-regulated	4.54941	up-regulated	-
Q61411	Hras	GTPase HRas	Hras Hras1	HC	0.98	1		0.655378	down-regulated	HC	0.96	1		3.94319	up-regulated	6.01667	up-regulated	-
P06909	Cfh	Complement factor H	Cfh Hf1	HC	1.24	0.22763		0.326321	down-regulated									-
P29788	Vtn	Vitronectin	Vtn	HC	1.03	1		0.512018	down-regulated									-
Q06890	Clu	Clusterin	Clu Apoj Msgp-2	HC	1.3	0.02494		1.30971	not affected									-
P50516	Atp6v1a	V-type proton ATPase catalytic subunit A	Atp6v1a Atp6a1 Atp6a2 Atp6v1a1	MC	0.91	0.93413		1.748	up-regulated									-
Q9R0Q6	Arpc1a	Actin-related protein 2/3 complex subunit 1A	Arpc1a Sid329	MC	1.14	0.70195		1.88022	up-regulated									-
P32883	Kras	GTPase KRas	Kras Kras2	HC	0.93	1		2.13822	up-regulated									-
P04186	Cfb	Complement factor B	Cfb Bf H2-Bf	MC	1.32	0.39801		121.146	up-regulated									-
Q8VCF0	Mavs	Mitochondrial antiviral-signaling protein	Mavs Ips1 Visa							HC	1.03	1		3.28461	up-regulated			-
Adaptive immune system - others
Q64514	Tpp2	Tripeptidyl-peptidase 2	MC	MC	1.08	1		1.684	up-regulated	MC	1.06	0.93179		0.535569	down-regulated	0.318034	down-regulated	-
Q9EQ32	Pik3ap1	Phosphoinositide 3-kinase adapter protein 1	MC	HC	0.99	1		1.2039	not affected	MC	0.9	1		0.604368	down-regulated	0.502007	down-regulated	-
Q8BNX1	Clec4g	C-type lectin domain family 4 member G	MC	MC	0.97	1		0.961058	not affected	HC	1	nd		0.65073	down-regulated	0.677097	not affected	-
P68368	Tuba4a	Tubulin alpha-4A chain	MC	MC	0.99	0.95906		1.04147	not affected	HC	0.9	1		0.840852	not affected	0.807369	not affected	-
P35564	Canx	Calnexin	HC	HC	1.06	1		0.805648	not affected	HC	1.02	1		0.690534	not affected	0.857116	not affected	-
P97792	Cxadr	Coxsackievirus and adenovirus receptor homolog	HC	HC	0.91	0.52758		1.02706	not affected	HC	0.91	0.50533		0.894118	not affected	0.870561	not affected	-
P47757	Capzb	F-actin-capping protein subunit beta	MC	MC	0.97	1		1.81642	up-regulated	MC	0.92	1		1.81982	up-regulated	1.00187	not affected	-
P20029	Hspa5	Endoplasmic reticulum chaperone BiP	HC	HC	1.35	6e-05		0.539828	down-regulated	HC	1.01	1		0.872609	not affected	1.61646	not affected	-
Q9DBG3	Ap2b1	AP-2 complex subunit beta	HC	HC	1.03	1		1.21903	not affected	HC	1.03	1		2.3505	up-regulated	1.92817	up-regulated	-
P09055	Itgb1	Integrin beta-1	HC	HC	0.96	1		0.528863	down-regulated	MC	1.07	1		1.07881	not affected	2.03986	up-regulated	-
P84091	Ap2m1	AP-2 complex subunit mu	HC	HC	1.03	1		0.500566	down-regulated	MC	1.03	1		1.62745	up-regulated	3.25123	up-regulated	-
Q9CQW9	Ifitm3	Interferon-induced transmembrane protein 3	MC	MC	0.92	0.78013		0.125333	down-regulated	HC	1	nd		0.639293	down-regulated	5.10077	up-regulated	-
Q00519	Xdh	Xanthine dehydrogenase/oxidase	MC	MC	1.45	0.70683		0.583388	down-regulated	MC	1.05	1		4.67187	up-regulated	8.00816	up-regulated	-
Q9QZN4	Fbxo6	F-box only protein 6	HC	HC	0.99	1		1.14522	not affected	HC	1.09	1		886.831	up-regulated	774.378	up-regulated	-
P22892	Ap1g1	AP-1 complex subunit gamma-1	HC	HC	0.96	1		1.04829	not affected									-
Q3UIR3	Dtx3l	E3 ubiquitin-protein ligase DTX3L	MC	MC	1.02	0.95869		1.45544	not affected									-
Q3UPL0	Sec31a	Protein transport protein Sec31A	HC	HC	0.99	1		0.883039	not affected									-
Q922F4	Tubb6	Tubulin beta-6 chain	MC	MC	0.96	0.96145		0.845441	not affected									-
Q9CZV8	Fbxl20	F-box/LRR-repeat protein 20	HC	HC	1	nd		0.792824	not affected									-
Q3U487	Hectd3	E3 ubiquitin-protein ligase HECTD3	MC							MC	1.01	1		0.730814	not affected			-
Q68FD5	Cltc	Clathrin heavy chain 1	LC							HC	1.01	1		0.677763	not affected			-
Q9CQC9	Sar1b	GTP-binding protein SAR1b	LC							HC	0.9	1		1.35809	not affected			-
Q9EQH2	Erap1	Endoplasmic reticulum aminopeptidase 1	MC							HC	0.91	0.9221		1.05112	not affected			-
Immune system - others
P67778	Phb	Prohibitin	HC	HC	0.94	1		1.24167	not affected	MC	1.03	0.91257		0.58443	down-regulated	0.470681	down-regulated	-
Q01279	Egfr	Epidermal growth factor receptor	HC	HC	0.97	1		1.1628	not affected	MC	0.84	0.0004		0.975614	not affected	0.839022	not affected	-
P42227	Stat3	Signal transducer and activator of transcription 3	MC	MC	1.02	1		3.11345	up-regulated	HC	0.87	1		3.02727	up-regulated	0.972319	not affected	-
P09103	P4hb	Protein disulfide-isomerase	HC	HC	1.31	0.09291		0.533439	down-regulated	HC	1.1	1		0.791506	not affected	1.48378	not affected	-
P70296	Pebp1	Phosphatidylethanolamine-binding protein 1	MC	MC	1.16	0.27265		0.386849	down-regulated	HC	1.02	1		0.647013	down-regulated	1.67252	up-regulated	-
P60843	Eif4a1	Eukaryotic initiation factor 4A-I	HC	HC	0.97	1		0.813893	not affected	MC	0.87	1		3.30396	up-regulated	4.05946	up-regulated	-
P42703	Lifr	Leukemia inhibitory factor receptor	HC	HC	1.1	1		0.827376	not affected	MC	1.11	1		3.92345	up-regulated	4.74204	up-regulated	-
Q7M759	Abhd17b	Alpha/beta hydrolase domain-containing protein 17B	HC	HC	1.05	0.75315		0.556373	down-regulated	HC	1	nd		104.876	up-regulated	188.499	up-regulated	-
Q91YT8	tmem63a	CSC1-like protein 1	MC	MC	1	nd		0.497471	down-regulated									+
P11276	Fn1	Fibronectin	HC	HC	0.99	1		0.697749	not affected									-
Q8VI94	Oasl1	2'-5'-oligoadenylate synthase-like protein 1	MC	MC	0.95	0.91297		1.16715	not affected									-
Q6NZJ6	Eif4g1	Eukaryotic translation initiation factor 4 gamma 1	MC	MC	1.02	1		1.34338	not affected									-
Q63932	Map2k2	Dual specificity mitogen-activated protein kinase kinase 2	MC	MC	0.91	0.61311		195.357	up-regulated									-
Q3TL44	Nlrx1	NLR family member X1	#N/A							HC	1.01	1		2.4278e-05	down-regulated			+
Q8VEK0	Tmem30a	Cell cycle control protein 50A	#N/A							HC	1.06	1		0.154264	down-regulated			+
Q80X90	Flnb	Filamin-B	LC							MC	1.04	1		0.221122	down-regulated			-
Q811D0	Dlg1	Disks large homolog 1	LC							HC	1.02	0.9535		0.240341	down-regulated			-
P61226	Rap2b	Ras-related protein Rap-2b	#N/A							MC	1.11	1		0.246842	down-regulated			+
Q62261	Sptbn1	Spectrin beta chain, non-erythrocytic 1	MC							MC	1	1		0.491248	down-regulated			-
Q8VEH3	Arl8a	ADP-ribosylation factor-like protein 8A	#N/A							HC	0.89	0.92381		0.556454	down-regulated			+
P10630	Eif4a2	Eukaryotic initiation factor 4A-II	LC							HC	0.91	1		0.931982	not affected			-
Q64337	Sqstm1	Sequestosome-1	MC							HC	1.1	1		1.00663	not affected			-
Q61510	Trim25	E3 ubiquitin/ISG15 ligase TRIM25	MC							HC	1	1		1.67617	up-regulated			-
Q9WTI7	Myo1c	Unconventional myosin-Ic	#N/A							MC	0.94	1		2.05029	up-regulated			+
Q9D8T2	Gsdmdc1	Gasdermin-D	#N/A							HC	0.74	1		2.53006	up-regulated			+
Q80UY2	Kcmf1	E3 ubiquitin-protein ligase KCMF1	#N/A							HC	1	nd		4.42974	up-regulated			+

## Sheet: S3-6 ER stress
Supplemental Table S3, sheet 6. S-palmitoylated murine liver membrane proteins involved in in responses to endoplasmic reticulum stress. The HPDp/RDp ratio reflects the relative abundance of the protein species in HPD vs.RD livers. It was used for normalization of data on protein S-palmitoylation. Eventually, the extent of S-palmitoylation of a given protein was considered up-regulated by the HPD…
Protein ID	Gene ID	Protein name	4W confidence	4W proteome HPDp/RDp ratio [nd=1]	q value		4W normalized S-palmitoylome HPDpalm/RDpalm RATIO	4W HPD S-palmitoylome STATUS	12W confidence	12W proteome HPDp/RDp ratio [nd=1]	q value		12W normalized S-palmitoylome HPDpalm/RDpalm RATIO	12W HPD S-palmitoylome STATUS	12W / 4W S-palmitoylome FOLD CHANGE	12W / 4W S-palmitoylome STATUS CHANGE	Potentially false positive
Q9ERR7	Selenof	Selenoprotein F	HC	1.27	0.41063		15776.4	up-regulated	HC	0.92	0.91498		0.586965	down-regulated	3.72053e-05	down-regulated	-
Q91V01	Lpcat3	Lysophospholipid acyltransferase 5	HC	1.34375	0.84	0.12585	1.59971	up-regulated									-
Q9ES97	Rtn3	Reticulon-3	MC	0.93	0.97468		0.946973	not affected									-
Q8R180	Ero1a	ERO1-like protein alpha	HC	1.07	0.58876		0.785457	not affected	MC	1.02	1		0.114215	down-regulated	0.145412	down-regulated	-
Q3TDN2	Faf2	FAS-associated factor 2	MC	0.94	0.85089		3.51766	up-regulated	MC	1.02	1		0.955679	not affected	0.27168	down-regulated	-
Q9R0Q3	Tmed2	Transmembrane emp24 domain-containing protein 2	HC	1.04	1		2.87592	up-regulated
Q91YQ5	Rpn1	Dolichyl-diphosphooligosaccharide--protein glycosyltransferase subunit 1	HC	1.08	1		1.13899	not affected	LC	0.99	1		0.732785	not affected	0.643362	down-regulated	-
Q91YW3	Dnajc3	DnaJ homolog subfamily C member 3	MC	1.23	0.61636		1.53156	up-regulated	HC	0.87	0.93236		1.38666	not affected	0.905392	not affected	-
P08003	Pdia4	Protein disulfide-isomerase A4	MC	1.22	0.0118		0.722318	not affected	HC	1.06	1		0.72463	not affected	1.0032	not affected	-
Q64442	Sord	Sorbitol dehydrogenase	HC	1.42	0.06309		0.745341	not affected	HC	1.1	0.12601		0.81019	not affected	1.08701	not affected	-
P08113	Hsp90b1	Endoplasmin	MC	1.13	1		0.734907	not affected	MC	0.93	1		0.97588	not affected	1.3279	not affected	-
P27773	Pdia3	Protein disulfide-isomerase A3	MC	1.17	0.00369		0.723124	not affected	HC	0.91	1		0.981888	not affected	1.35784	not affected	-
P09103	P4hb	Protein disulfide-isomerase	HC	1.31	0.09291		0.533439	down-regulated	HC	1.1	1		0.791506	not affected	1.48378	not affected	-
									HC	0.9	0.72315		0.736917	not affected			-
									HC	1	nd		0.985476	not affected			-
Q01853	Vcp	Transitional endoplasmic reticulum ATPase	HC	1.28	1		0.585867	down-regulated	HC	1	1		0.93875	not affected	1.60233	up-regulated	-
P10126	Eef1a1	Elongation factor 1-alpha 1	HC	0.94	1		0.588722	down-regulated	HC	0.95	1		0.950535	not affected	1.61457	up-regulated	-
P20029	Hspa5	Endoplasmic reticulum chaperone BiP	HC	1.35	6e-05		0.539828	down-regulated	HC	1.01	1		0.872609	not affected	1.61646	up-regulated	-
									HC	1.22	1		1.40327	not affected
P14211	Calr	Calreticulin	HC	1.42	6e-05		0.529319	down-regulated	HC	1.04	1		1.02322	not affected	1.93309	up-regulated	-
Q9JMA1	Usp14	Ubiquitin carboxyl-terminal hydrolase 14	HC	0.552032	1.12	0.93423	0.492886	down-regulated
Q9JKR6	Hyou1	Hypoxia up-regulated protein 1	MC	1.24	6e-05		0.320715	down-regulated	MC	0.87	1		0.834925	not affected	2.60332	up-regulated	-
Q8CIF6	Sidt2	SID1 transmembrane family member 2	HC	1	nd		0.266601	down-regulated	HC	0.88	1		0.784155	not affected	2.94131	up-regulated	-
Q99LX0	Park7	Protein/nucleic acid deglycase DJ-1	MC	9.52703e-06	1.06	0.89264	8.98776e-06	down-regulated	HC	0.671774	0.95	1	0.707131	not affected	78677.1	up-regulated	-
Q06890	Clu	Clusterin	HC	1.3	0.02494		1.30971	not affected									-
Q9QZN4	Fbxo6	F-box only protein 6	HC	0.99	1		1.14522	not affected	HC	1.09	1		886.831	up-regulated	774.378	up-regulated	-

## Sheet: S3-7 (4W GO-BP and ClueGO)
Supplemental Table S3, sheet 7. Functional analysis of proteins whose S-palmitoylation was affected by the HPD diet after 4 weeks of the feeding. The extent of S-palmitoylation of a given protein was considered up-regulated by the HPD diet if its HPDpalm/RDpalm ratio was ≥ 1.5 and down-regulated if this value was ≤ 0.67. HPD-affected proteins were analyzed using the Gene Ontology Biological Proce…
cluster of terms	ID	term	ontology Source	term p value	term p value with the Bonferroni correction	group p value	group p value with the Bonferroni correction	GO levels	GO groups	% associated genes	number of genes	associated genes found
	GO:0001889	liver development	GO_BiologicalProcess-EBI-UniProt-GOA-ACAP-ARAP_13.05.2021_00h00	1.32443e-06	0.000385409	1.32443e-06	1.32443e-05	[5, 6, 7]	Group00	8.67347	17	[Acadm, Acat1, Aco2, Aldh1a1, Atg7, Baat, Gfer, Hnrnpd, Hras, Kras, Lsr, Otc, Pdhx, Rgn, Rpl19, Slco2b1, Vtn]
	GO:0071827	plasma lipoprotein particle organization	GO_BiologicalProcess-EBI-UniProt-GOA-ACAP-ARAP_13.05.2021_00h00	1.76789e-05	0.00470258	1.76789e-05	3.53577e-05	[2, 6]	Group01	17.9487	7	[Apob, Arf1, Ces1g, Dgat1, Fech, Lpcat3, Soat2]
	GO:1903573	negative regulation of response to endoplasmic reticulum stress	GO_BiologicalProcess-EBI-UniProt-GOA-ACAP-ARAP_13.05.2021_00h00	5.64371e-06	0.00156895	5.64371e-06	3.38622e-05	[3, 4, 5, 6, 7]	Group02	17.3913	8	[Dnajc3, Hspa5, Hyou1, Lpcat3, Park7, Pdhx, Tmed2, Usp14]
	GO:0006639	acylglycerol metabolic process	GO_BiologicalProcess-EBI-UniProt-GOA-ACAP-ARAP_13.05.2021_00h00	1.88675e-05	0.00499988	1.88675e-05	1.88675e-05	[5, 6]	Group03	8.84354	13	[Abhd12, Apob, Apoh, Cd36, Ces1g, Cyp2e1, Daglb, Dgat1, Gck, Gpx1, Mgll, Rgn, Thrsp]
	GO:0006418	tRNA aminoacylation for protein translation	GO_BiologicalProcess-EBI-UniProt-GOA-ACAP-ARAP_13.05.2021_00h00	2.7533e-06	0.000781938	2.7533e-06	2.47797e-05	[6, 7, 8, 9, 10]	Group04	19.0476	8	[Farsb, Hars, Lars, Mars1, Rars, Rars2, Wars, Yars]
	GO:0006721	terpenoid metabolic process	GO_BiologicalProcess-EBI-UniProt-GOA-ACAP-ARAP_13.05.2021_00h00	3.78231e-06	0.00106283	3.78231e-06	2.64762e-05	[5, 6]	Group05	12.2222	11	[Aldh1a1, Aldh8a1, Ces1e, Ces2e, Cyp2e1, Cyp3a13, Dgat1, Dhrs4, Fdps, Hsd17b6, Lss]
	GO:0008210	estrogen metabolic process	GO_BiologicalProcess-EBI-UniProt-GOA-ACAP-ARAP_13.05.2021_00h00	3.50847e-06	0.000989388	3.50847e-06	2.80677e-05	[4, 5, 6]	Group06	22.5806	7	[Cyp3a13, H2-Ke6, Hsd17b10, Hsd17b6, Hsd17b7, Ugt1a2, Ugt2b5]
	GO:0030301	cholesterol transport	GO_BiologicalProcess-EBI-UniProt-GOA-ACAP-ARAP_13.05.2021_00h00	1.41048e-05	0.00379418	1.41048e-05	4.23143e-05	[6, 7]	Group07	10.6796	11	[Abca8b, Abcg5, Acat2, Apob, Cd36, Ces1g, Lamtor1, Lpcat3, Lrp1, Soat2, Stx12]
	GO:0034197	triglyceride transport	GO_BiologicalProcess-EBI-UniProt-GOA-ACAP-ARAP_13.05.2021_00h00	7.13259e-06	0.00196146	7.13259e-06	3.5663e-05	[6, 7]	Group08	57.1429	4	[Apoh, Cd36, Lpcat3, Vamp7]
regulation of endopeptidase activity	GO:0052548	regulation of endopeptidase activity	GO_BiologicalProcess-EBI-UniProt-GOA-ACAP-ARAP_13.05.2021_00h00	8.81053e-06	0.00240527	8.81053e-06	3.52421e-05	[6, 7, 8]	Group09	5.53279	27	[Aqp1, Cd44, Ctsd, Dhcr24, Dnaja3, Fabp1, Fis1, Gpx1, Hmgb1, Hspd1, Kng1, Mug2, Ncstn, Park7, Pebp1, Prdx3, Prdx5, Prdx6, Psma3, Psmb8, Psme1, Rps27l, Stat3, Usp14, Vcp, Vtn, Xdh]
	GO:0043281	regulation of cysteine-type endopeptidase activity involved in apoptotic process	GO_BiologicalProcess-EBI-UniProt-GOA-ACAP-ARAP_13.05.2021_00h00	1.6022e-05	0.00427788	8.81053e-06	3.52421e-05	[6, 8, 9, 10]	Group09	7.20339	17	[Aqp1, Cd44, Ctsd, Dhcr24, Dnaja3, Fabp1, Fis1, Gpx1, Hmgb1, Hspd1, Park7, Prdx3, Prdx5, Prdx6, Rps27l, Vcp, Xdh]
cholesterol metabolic process	GO:0008203	cholesterol metabolic process	GO_BiologicalProcess-EBI-UniProt-GOA-ACAP-ARAP_13.05.2021_00h00	4.58934e-07	0.000136303	4.58934e-07	5.96614e-06	[5, 6]	Group10	10.5634	15	[Apob, Ces1g, Cyp39a1, Dhcr24, Fdps, Fech, Gba, Hsd17b7, Lbr, Lpcat3, Lrp1, Lss, Nsdhl, Pip4p1, Soat2]
	GO:0006695	cholesterol biosynthetic process	GO_BiologicalProcess-EBI-UniProt-GOA-ACAP-ARAP_13.05.2021_00h00	1.4534e-05	0.0038951	4.58934e-07	5.96614e-06	[6, 7]	Group10	15.3846	8	[Apob, Dhcr24, Fdps, Hsd17b7, Lbr, Lpcat3, Lss, Nsdhl]
dicarboxylic acid metabolic process	GO:0043648	dicarboxylic acid metabolic process	GO_BiologicalProcess-EBI-UniProt-GOA-ACAP-ARAP_13.05.2021_00h00	2.76724e-11	8.71681e-09	1.41283e-11	2.40181e-10	[6]	Group11	17.5258	17	[Acly, Aldh5a1, Cs, Dglucy, Dlst, Fh1, Ftcd, Gclm, Glud1, Glul, Gpt2, Hoga1, Idh2, Idh3g, Qprt, Suclg1, Uroc1]
	GO:0009064	glutamine family amino acid metabolic process	GO_BiologicalProcess-EBI-UniProt-GOA-ACAP-ARAP_13.05.2021_00h00	4.71969e-06	0.00132151	1.41283e-11	2.40181e-10	[5, 6, 8]	Group11	13.3333	10	[Aldh5a1, Dglucy, Ftcd, Gclm, Gfpt1, Glud1, Glul, Mecp2, Otc, Uroc1]
	GO:0006536	glutamate metabolic process	GO_BiologicalProcess-EBI-UniProt-GOA-ACAP-ARAP_13.05.2021_00h00	5.49115e-06	0.00153203	1.41283e-11	2.40181e-10	[6, 7, 9]	Group11	21.2121	7	[Aldh5a1, Dglucy, Ftcd, Gclm, Glud1, Glul, Uroc1]
TCA cycle	GO:0006099	tricarboxylic acid cycle	GO_BiologicalProcess-EBI-UniProt-GOA-ACAP-ARAP_13.05.2021_00h00	1.70146e-08	5.2405e-06	2.82989e-09	4.24484e-08	[3, 7]	Group12	28.125	9	[Aco2, Cs, Dlst, Fh1, Idh2, Idh3g, Pdhb, Sdhc, Suclg1]
	GO:0009060	aerobic respiration	GO_BiologicalProcess-EBI-UniProt-GOA-ACAP-ARAP_13.05.2021_00h00	5.40809e-08	1.66028e-05	2.82989e-09	4.24484e-08	[6]	Group12	10.2273	18	[Aco2, Atp5pb, Cox5b, Cs, Dlst, Fh1, Idh2, Idh3g, Mtfr1l, Mup12, Mup2, Ndufa12, Park7, Pdhb, Sdhc, Suclg1, Uqcrh, Vcp]
	GO:0072350	tricarboxylic acid metabolic process	GO_BiologicalProcess-EBI-UniProt-GOA-ACAP-ARAP_13.05.2021_00h00	1.46068e-06	0.000419214	2.82989e-09	4.24484e-08	[6]	Group12	33.3333	6	[Acly, Aco2, Cs, Glud1, Idh2, Idh3g]
carboxylic acid catabolic procesess	GO:0046395	carboxylic acid catabolic process	GO_BiologicalProcess-EBI-UniProt-GOA-ACAP-ARAP_13.05.2021_00h00	9.24337e-21	2.99485e-18	7.73643e-21	1.46992e-19	[5, 6]	Group13	15.6522	36	[Abat, Acad8, Acadm, Acat1, Acat2, Acox1, Aldh5a1, Aldh8a1, Amt, Bckdhb, Cbs, Crot, Cyp39a1, Decr1, Dlst, Echdc1, Etfa, Fabp1, Ftcd, Gldc, Glud1, Gpt2, Hadh, Hgd, Hoga1, Hpd, Hsd17b10, Ldhd, Mccc2, Otc, Pgd, Pipox, Qprt, Sds, Tdo2, Uroc1]
	GO:0019395	fatty acid oxidation	GO_BiologicalProcess-EBI-UniProt-GOA-ACAP-ARAP_13.05.2021_00h00	1.36533e-06	0.00039458	7.73643e-21	1.46992e-19	[5, 6, 7, 8]	Group13	11.2069	13	[Acadm, Acat1, Acat2, Acox1, Cd36, Crot, Decr1, Dgat1, Echdc1, Etfa, Fabp1, Hadh, Hsd17b10]
	GO:0072329	monocarboxylic acid catabolic process	GO_BiologicalProcess-EBI-UniProt-GOA-ACAP-ARAP_13.05.2021_00h00	1.29548e-07	3.95122e-05	7.73643e-21	1.46992e-19	[6, 7]	Group13	11.6279	15	[Acadm, Acat1, Acat2, Acox1, Crot, Cyp39a1, Decr1, Echdc1, Etfa, Fabp1, Hadh, Hoga1, Hsd17b10, Ldhd, Pgd]
	GO:0006635	fatty acid beta-oxidation	GO_BiologicalProcess-EBI-UniProt-GOA-ACAP-ARAP_13.05.2021_00h00	1.3119e-06	0.000383074	7.73643e-21	1.46992e-19	[6, 7, 8, 9]	Group13	13.5802	11	[Acadm, Acat1, Acat2, Acox1, Crot, Decr1, Echdc1, Etfa, Fabp1, Hadh, Hsd17b10]
peroxiredoxin activity	GO:0098869	cellular oxidant detoxification	GO_BiologicalProcess-EBI-UniProt-GOA-ACAP-ARAP_13.05.2021_00h00	7.39741e-07	0.000217484	7.39741e-07	8.87689e-06	[3, 6]	Group14	11.8182	13	[Cd36, Fabp1, Gpx1, Hbb-bs, Park7, Prdx1, Prdx2, Prdx3, Prdx4, Prdx5, Prdx6, Rgn, Selenof]
	GO:0004601	peroxidase activity	GO_BiologicalProcess-EBI-UniProt-GOA-ACAP-ARAP_13.05.2021_00h00	9.06266e-06	0.00246504	7.39741e-07	8.87689e-06	[5, 8]	Group14	14.0625	9	[Gpx1, Hbb-bs, Prdx1, Prdx2, Prdx3, Prdx4, Prdx5, Prdx6, Selenof]
	GO:0051920	peroxiredoxin activity	GO_BiologicalProcess-EBI-UniProt-GOA-ACAP-ARAP_13.05.2021_00h00	2.03976e-11	6.44564e-09	7.39741e-07	8.87689e-06	[5, 8]	Group14	66.6667	8	[Park7, Prdx1, Prdx2, Prdx3, Prdx4, Prdx5, Prdx6, Selenof]
	GO:0008379	thioredoxin peroxidase activity	GO_BiologicalProcess-EBI-UniProt-GOA-ACAP-ARAP_13.05.2021_00h00	6.7432e-10	2.10388e-07	7.39741e-07	8.87689e-06	[6, 9]	Group14	85.7143	6	[Prdx1, Prdx2, Prdx3, Prdx5, Prdx6, Selenof]
regulation of wound healing	GO:0030193	regulation of blood coagulation	GO_BiologicalProcess-EBI-UniProt-GOA-ACAP-ARAP_13.05.2021_00h00	2.49002e-07	7.49497e-05	1.34651e-08	1.88511e-07	[3, 4, 5, 6, 7]	Group15	15.942	11	[Abat, Apoh, Cd36, F12, Fga, Fgb, Fgg, Kng1, Prdx2, Rpl3, Tmprss6]
	GO:0061041	regulation of wound healing	GO_BiologicalProcess-EBI-UniProt-GOA-ACAP-ARAP_13.05.2021_00h00	1.75892e-07	5.32952e-05	1.34651e-08	1.88511e-07	[5, 6]	Group15	11.3636	15	[Abat, Apoh, Cask, Cd36, F12, Fga, Fgb, Fgg, Hmgb1, Hras, Itgb1, Kng1, Prdx2, Rpl3, Tmprss6]
	GO:0061045	negative regulation of wound healing	GO_BiologicalProcess-EBI-UniProt-GOA-ACAP-ARAP_13.05.2021_00h00	4.71969e-06	0.00132151	1.34651e-08	1.88511e-07	[4, 5, 6, 7]	Group15	13.3333	10	[Abat, Apoh, Cask, F12, Fga, Fgb, Fgg, Kng1, Rpl3, Tmprss6]
	GO:0042730	fibrinolysis	GO_BiologicalProcess-EBI-UniProt-GOA-ACAP-ARAP_13.05.2021_00h00	2.69216e-07	8.07649e-05	1.34651e-08	1.88511e-07	[4, 5, 6, 7, 8, 9]	Group15	31.8182	7	[Apoh, F12, Fga, Fgb, Fgg, Rpl3, Tmprss6]
	GO:0031639	plasminogen activation	GO_BiologicalProcess-EBI-UniProt-GOA-ACAP-ARAP_13.05.2021_00h00	7.17421e-07	0.000211639	1.34651e-08	1.88511e-07	[7, 8]	Group15	28	7	[Apoh, Dhcr24, F12, Fga, Fgb, Fgg, Pgk1]
monocarboxylic acid metabolic process	GO:0006631	fatty acid metabolic process	GO_BiologicalProcess-EBI-UniProt-GOA-ACAP-ARAP_13.05.2021_00h00	3.82675e-13	1.22073e-10	3.01445e-25	6.0289e-24	[4, 5, 7]	Group16	8.65604	38	[Acaca, Acadm, Acat1, Acat2, Acly, Acnat1, Acnat2, Acox1, Amacr, Baat, Cbr4, Cd36, Cd74, Crot, Cyp2c40, Cyp2d9, Cyp2e1, Cyp4a12a, Daglb, Decr1, Decr2, Dgat1, Echdc1, Elovl2, Etfa, Fabp1, Fasn, Gck, Gpx1, H2-Ke6, Hacd3, Hadh, Hsd17b10, Mcat, Mgll, Oxsm, Prkag1, Rgn]
	GO:0046394	carboxylic acid biosynthetic process	GO_BiologicalProcess-EBI-UniProt-GOA-ACAP-ARAP_13.05.2021_00h00	1.90889e-16	6.14662e-14	3.01445e-25	6.0289e-24	[5, 6]	Group16	11.9863	35	[Abat, Acaca, Acly, Aldh1a1, Aldh8a1, Amacr, Baat, Bhmt, Cbr4, Cbs, Cd74, Ces1g, Cyp39a1, Cyp4a12a, Daglb, Decr2, Elovl2, Fasn, Glud1, Glul, Gulo, H2-Ke6, Hacd3, Hoga1, Hsd17b10, Mcat, Mgll, Mri1, Otc, Oxsm, Park7, Prkag1, Rgn, Sds, Ugdh]
	GO:0032787	monocarboxylic acid metabolic process	GO_BiologicalProcess-EBI-UniProt-GOA-ACAP-ARAP_13.05.2021_00h00	1.26768e-21	4.11997e-19	3.01445e-25	6.0289e-24	[6]	Group16	9.23077	60	[Abat, Acaca, Acadm, Acat1, Acat2, Acly, Acnat1, Acnat2, Acox1, Aldh1a1, Aldh5a1, Aldh8a1, Amacr, Baat, Cbr4, Cd36, Cd74, Ces1g, Crot, Cyp2c40, Cyp2d9, Cyp2e1, Cyp39a1, Cyp3a13, Cyp4a12a, Daglb, Decr1, Decr2, Dgat1, Echdc1, Elovl2, Etfa, Fabp1, Fasn, Ftcd, Gck, Gpx1, H2-Ke6, Hacd3, Hadh, Hoga1, Hsd17b10, Idh2, Ldhd, Mcat, Mgll, Oxsm, Park7, Pdhb, Pdhx, Pgd, Pgk1, Prkag1, Rgn, Sds, Stat3, Ugt1a2, …
	GO:0006633	fatty acid biosynthetic process	GO_BiologicalProcess-EBI-UniProt-GOA-ACAP-ARAP_13.05.2021_00h00	1.30198e-06	0.000381481	3.01445e-25	6.0289e-24	[5, 6, 7, 8]	Group16	9.74026	15	[Acaca, Acly, Cbr4, Cd74, Daglb, Decr2, Elovl2, Fasn, H2-Ke6, Hacd3, Mcat, Mgll, Oxsm, Prkag1, Rgn]
	GO:0072330	monocarboxylic acid biosynthetic process	GO_BiologicalProcess-EBI-UniProt-GOA-ACAP-ARAP_13.05.2021_00h00	2.56918e-12	8.17e-10	3.01445e-25	6.0289e-24	[6, 7]	Group16	12.2549	25	[Acaca, Acly, Aldh1a1, Aldh8a1, Amacr, Baat, Cbr4, Cd74, Ces1g, Cyp39a1, Daglb, Decr2, Elovl2, Fasn, H2-Ke6, Hacd3, Hoga1, Hsd17b10, Mcat, Mgll, Oxsm, Park7, Prkag1, Rgn, Sds]
ribonucleoside bisphosphate metabolic process	GO:0009117	nucleotide metabolic process	GO_BiologicalProcess-EBI-UniProt-GOA-ACAP-ARAP_13.05.2021_00h00	1.65408e-09	5.14418e-07	1.65408e-09	2.64652e-08	[5, 6, 7]	Group17	7.05394	34	[Acaca, Acat1, Acly, Acnat1, Acnat2, Atp5pb, Atp6v1a, Baat, Crot, Cs, Dera, Dgat1, Dlst, Fasn, Gck, Gnai3, Idh2, Ldhd, Mccc2, Mpp6, Nudt12, Oxsm, Park7, Pdhb, Pdhx, Pgk1, Pipox, Qprt, Stat3, Suclg1, Tdo2, Umps, Vcp, Xdh]
	GO:0009259	ribonucleotide metabolic process	GO_BiologicalProcess-EBI-UniProt-GOA-ACAP-ARAP_13.05.2021_00h00	1.56489e-08	4.83552e-06	1.65408e-09	2.64652e-08	[5, 6, 7, 8]	Group17	7.23192	29	[Acaca, Acat1, Acly, Acnat1, Acnat2, Atp5pb, Atp6v1a, Baat, Crot, Cs, Dgat1, Dlst, Fasn, Gck, Gnai3, Ldhd, Mccc2, Mpp6, Oxsm, Pdhb, Pdhx, Pgk1, Pipox, Stat3, Suclg1, Tdo2, Umps, Vcp, Xdh]
	GO:0034032	purine nucleoside bisphosphate metabolic process	GO_BiologicalProcess-EBI-UniProt-GOA-ACAP-ARAP_13.05.2021_00h00	5.98102e-11	1.87804e-08	1.65408e-09	2.64652e-08	[5, 6, 7, 8]	Group17	15.5172	18	[Acaca, Acat1, Acly, Acnat1, Acnat2, Baat, Crot, Cs, Dgat1, Dlst, Fasn, Mccc2, Oxsm, Pdhb, Pdhx, Pipox, Suclg1, Tdo2]
	GO:0006637	acyl-CoA metabolic process	GO_BiologicalProcess-EBI-UniProt-GOA-ACAP-ARAP_13.05.2021_00h00	2.73906e-10	8.57327e-08	1.65408e-09	2.64652e-08	[4, 5, 6, 7, 8, 9, 10]	Group17	16.4948	16	[Acaca, Acat1, Acly, Acnat1, Acnat2, Baat, Cs, Dgat1, Dlst, Fasn, Oxsm, Pdhb, Pdhx, Pipox, Suclg1, Tdo2]
	GO:0033875	ribonucleoside bisphosphate metabolic process	GO_BiologicalProcess-EBI-UniProt-GOA-ACAP-ARAP_13.05.2021_00h00	5.98102e-11	1.87804e-08	1.65408e-09	2.64652e-08	[6, 7, 8]	Group17	15.5172	18	[Acaca, Acat1, Acly, Acnat1, Acnat2, Baat, Crot, Cs, Dgat1, Dlst, Fasn, Mccc2, Oxsm, Pdhb, Pdhx, Pipox, Suclg1, Tdo2]
	GO:0006084	acetyl-CoA metabolic process	GO_BiologicalProcess-EBI-UniProt-GOA-ACAP-ARAP_13.05.2021_00h00	5.49135e-09	1.70232e-06	1.65408e-09	2.64652e-08	[5, 6, 7, 8, 9, 10, 11]	Group17	26.3158	10	[Acaca, Acat1, Acly, Cs, Dlst, Fasn, Pdhb, Pdhx, Pipox, Tdo2]
cellular amino acid metabolic process	GO:0006520	cellular amino acid metabolic process	GO_BiologicalProcess-EBI-UniProt-GOA-ACAP-ARAP_13.05.2021_00h00	3.07358e-23	1.00199e-20	1.55932e-27	3.27458e-26	[3, 4, 6]	Group18	15.4135	41	[Abat, Acad8, Acat1, Aldh5a1, Aldh8a1, Amt, Baat, Bckdhb, Bhmt, Cbs, Dglucy, Dlst, Farsb, Ftcd, Gclm, Gfpt1, Gldc, Glud1, Glul, Gnmt, Gpt2, Hars, Hgd, Hoga1, Hpd, Hsd17b10, Lars, Mars1, Mccc2, Mecp2, Mri1, Otc, Park7, Pipox, Rars, Rars2, Sds, Tdo2, Uroc1, Wars, Yars]
	GO:1901605	alpha-amino acid metabolic process	GO_BiologicalProcess-EBI-UniProt-GOA-ACAP-ARAP_13.05.2021_00h00	1.59827e-16	5.16241e-14	1.55932e-27	3.27458e-26	[4, 5, 7]	Group18	15.1042	29	[Acat1, Aldh5a1, Aldh8a1, Amt, Baat, Bhmt, Cbs, Dglucy, Dlst, Ftcd, Gclm, Gfpt1, Gldc, Glud1, Glul, Gnmt, Gpt2, Hgd, Hoga1, Hpd, Hsd17b10, Mecp2, Mri1, Otc, Park7, Pipox, Sds, Tdo2, Uroc1]
	GO:0009063	cellular amino acid catabolic process	GO_BiologicalProcess-EBI-UniProt-GOA-ACAP-ARAP_13.05.2021_00h00	7.35862e-16	2.36212e-13	1.55932e-27	3.27458e-26	[4, 5, 6, 7]	Group18	22.3404	21	[Abat, Acad8, Aldh5a1, Aldh8a1, Amt, Bckdhb, Cbs, Dlst, Ftcd, Gldc, Glud1, Gpt2, Hgd, Hoga1, Hpd, Mccc2, Otc, Pipox, Sds, Tdo2, Uroc1]
	GO:0046395	carboxylic acid catabolic process	GO_BiologicalProcess-EBI-UniProt-GOA-ACAP-ARAP_13.05.2021_00h00	9.24337e-21	2.99485e-18	1.55932e-27	3.27458e-26	[5, 6]	Group18	15.6522	36	[Abat, Acad8, Acadm, Acat1, Acat2, Acox1, Aldh5a1, Aldh8a1, Amt, Bckdhb, Cbs, Crot, Cyp39a1, Decr1, Dlst, Echdc1, Etfa, Fabp1, Ftcd, Gldc, Glud1, Gpt2, Hadh, Hgd, Hoga1, Hpd, Hsd17b10, Ldhd, Mccc2, Otc, Pgd, Pipox, Qprt, Sds, Tdo2, Uroc1]
	GO:1901606	alpha-amino acid catabolic process	GO_BiologicalProcess-EBI-UniProt-GOA-ACAP-ARAP_13.05.2021_00h00	1.30291e-11	4.13021e-09	1.55932e-27	3.27458e-26	[5, 6, 8]	Group18	20	16	[Acat1, Aldh8a1, Amt, Cbs, Dlst, Gldc, Glud1, Gpt2, Hgd, Hoga1, Hpd, Hsd17b10, Otc, Pipox, Sds, Tdo2]
	GO:0072329	monocarboxylic acid catabolic process	GO_BiologicalProcess-EBI-UniProt-GOA-ACAP-ARAP_13.05.2021_00h00	1.29548e-07	3.95122e-05	1.55932e-27	3.27458e-26	[6, 7]	Group18	11.6279	15	[Acadm, Acat1, Acat2, Acox1, Crot, Cyp39a1, Decr1, Echdc1, Etfa, Fabp1, Hadh, Hoga1, Hsd17b10, Ldhd, Pgd]
peptide biosynthesis process	GO:0010608	posttranscriptional regulation of gene expression	GO_BiologicalProcess-EBI-UniProt-GOA-ACAP-ARAP_13.05.2021_00h00	1.13156e-07	3.46256e-05	6.7419e-17	1.21354e-15	[5, 6]	Group19	5.94406	34	[Calr, Ddx6, Dkc1, Dnajc3, Eef1a1, Eef1b2, Eef1d, Eef1g, Eif2a, Eif2s1, Eif2s3x, Eif3h, Eif3k, Eif4a3, Eif4g3, Eif5a, Elavl1, Fech, Fus, Hnrnpa0, Hnrnpc, Hnrnpd, Map2k2, Mecp2, Pa2g4, Parp9, Pcbp1, Plxnb2, Rplp1, Rps27l, Stat3, Tmed2, Tufm, Zfp598]
	GO:0043043	peptide biosynthetic process	GO_BiologicalProcess-EBI-UniProt-GOA-ACAP-ARAP_13.05.2021_00h00	8.25801e-16	2.64256e-13	6.7419e-17	1.21354e-15	[5, 6]	Group19	7.7147	53	[Aimp1, Calr, Ddx6, Dnajc3, Eef1a1, Eef1b2, Eef1d, Eef1g, Eif2a, Eif2s1, Eif2s3x, Eif3h, Eif3k, Eif4a3, Eif4g3, Eif5a, Elavl1, Farsb, Fech, Gclm, Hars, Hnrnpd, Lars, Mars1, Mrpl39, Mrps24, Mrps30, Pa2g4, Pcbp1, Plxnb2, Rars, Rars2, Rpl12, Rpl13, Rpl15, Rpl18a, Rpl19, Rpl23, Rpl23a, Rpl3, Rpl4, Rplp1, Rps11, Rps19, Rps2, Rps27l, Rps8, Stat3, Tmed2, Tufm, Wars, Yars, Zfp598]
	GO:0006414	translational elongation	GO_BiologicalProcess-EBI-UniProt-GOA-ACAP-ARAP_13.05.2021_00h00	1.79879e-06	0.000512654	6.7419e-17	1.21354e-15	[5, 6, 7, 8]	Group19	16.9811	9	[Eef1a1, Eef1b2, Eef1d, Eef1g, Eif4a3, Eif5a, Rplp1, Tufm, Zfp598]
	GO:0006417	regulation of translation	GO_BiologicalProcess-EBI-UniProt-GOA-ACAP-ARAP_13.05.2021_00h00	1.34462e-06	0.00038994	6.7419e-17	1.21354e-15	[5, 6, 7, 8]	Group19	6.12245	27	[Calr, Ddx6, Dnajc3, Eef1a1, Eef1b2, Eef1d, Eef1g, Eif2a, Eif2s1, Eif2s3x, Eif3h, Eif3k, Eif4a3, Eif4g3, Eif5a, Elavl1, Fech, Hnrnpd, Pa2g4, Pcbp1, Plxnb2, Rplp1, Rps27l, Stat3, Tmed2, Tufm, Zfp598]
	GO:0045182	translation regulator activity	GO_BiologicalProcess-EBI-UniProt-GOA-ACAP-ARAP_13.05.2021_00h00	2.87296e-07	8.59014e-05	6.7419e-17	1.21354e-15	[6, 7, 8, 9]	Group19	10.9489	15	[Eef1a1, Eef1b2, Eef1d, Eef1g, Eif2a, Eif2s1, Eif2s3x, Eif3h, Eif3k, Eif4a3, Eif4g3, Eif5a, Pcbp1, Rps27l, Tufm]
	GO:0008135	translation factor activity, RNA binding	GO_BiologicalProcess-EBI-UniProt-GOA-ACAP-ARAP_13.05.2021_00h00	2.45964e-07	7.4281e-05	6.7419e-17	1.21354e-15	[6, 7, 8, 9, 10, 11]	Group19	14.2857	12	[Eef1a1, Eef1b2, Eef1d, Eef1g, Eif2a, Eif2s1, Eif2s3x, Eif3h, Eif3k, Eif4g3, Eif5a, Tufm]
	GO:0003746	translation elongation factor activity	GO_BiologicalProcess-EBI-UniProt-GOA-ACAP-ARAP_13.05.2021_00h00	2.93985e-06	0.000831976	6.7419e-17	1.21354e-15	[6, 7, 8, 9, 10, 11, 12]	Group19	30	6	[Eef1a1, Eef1b2, Eef1d, Eef1g, Eif5a, Tufm]
peptide secretion	GO:1904951	positive regulation of establishment of protein localization	GO_BiologicalProcess-EBI-UniProt-GOA-ACAP-ARAP_13.05.2021_00h00	6.78423e-06	0.00187245	1.30085e-06	1.43093e-05	[2, 3, 4, 5, 6]	Group20	6.37681	22	[Abat, Arf1, Atg7, Cask, Cct4, Cd38, Dkc1, Fga, Fgb, Fgg, Fis1, Gck, Glud1, Glul, Hras, Jup, Kif5b, Lrp1, Pdhx, Ppia, Rac1, Stom]
	GO:0009306	protein secretion	GO_BiologicalProcess-EBI-UniProt-GOA-ACAP-ARAP_13.05.2021_00h00	1.35199e-05	0.00365038	1.30085e-06	1.43093e-05	[4, 5, 6]	Group20	5.78313	24	[Abat, Arf1, Atg7, Cask, Cd38, Dgat1, Fga, Fgb, Fgg, Gck, Glud1, Glul, Hadh, Idh2, Kif5b, Lrp1, M6pr, Mup12, Mup2, Park7, Pdhx, Ppia, Rac1, Sidt2]
	GO:0046879	hormone secretion	GO_BiologicalProcess-EBI-UniProt-GOA-ACAP-ARAP_13.05.2021_00h00	5.72976e-07	0.000169601	1.30085e-06	1.43093e-05	[4, 5, 7]	Group20	6.56566	26	[Abat, Aimp1, Aqp1, Atg7, Cask, Cd38, Dgat1, Fga, Fgb, Fgg, Gck, Glud1, Glul, Gnas, Hadh, Kif5b, Lrp1, Mup12, Mup2, Park7, Pdhx, Rac1, Sidt2, Slc16a10, Snap23, Vamp7]
	GO:0046883	regulation of hormone secretion	GO_BiologicalProcess-EBI-UniProt-GOA-ACAP-ARAP_13.05.2021_00h00	1.23901e-05	0.00335773	1.30085e-06	1.43093e-05	[3, 4, 5, 6, 7, 8]	Group20	6.3253	21	[Abat, Aimp1, Atg7, Cask, Cd38, Fga, Fgb, Fgg, Gck, Glud1, Glul, Gnas, Hadh, Kif5b, Lrp1, Mup12, Mup2, Pdhx, Rac1, Sidt2, Vamp7]
	GO:0050708	regulation of protein secretion	GO_BiologicalProcess-EBI-UniProt-GOA-ACAP-ARAP_13.05.2021_00h00	7.42252e-06	0.00203377	1.30085e-06	1.43093e-05	[4, 5, 6, 7]	Group20	6.54206	21	[Abat, Arf1, Atg7, Cask, Cd38, Fga, Fgb, Fgg, Gck, Glud1, Glul, Hadh, Idh2, Kif5b, Lrp1, Mup12, Mup2, Pdhx, Ppia, Rac1, Sidt2]
	GO:0002790	peptide secretion	GO_BiologicalProcess-EBI-UniProt-GOA-ACAP-ARAP_13.05.2021_00h00	1.68292e-07	5.11608e-05	1.30085e-06	1.43093e-05	[5, 6, 7]	Group20	7.43034	24	[Abat, Aimp1, Aqp1, Atg7, Cask, Cd38, Cd74, Dgat1, Fga, Fgb, Fgg, Gck, Glud1, Glul, Hadh, Kif5b, Lrp1, Mup12, Mup2, Park7, Pdhx, Rac1, Sidt2, Slc16a10]
	GO:0046887	positive regulation of hormone secretion	GO_BiologicalProcess-EBI-UniProt-GOA-ACAP-ARAP_13.05.2021_00h00	1.45847e-06	0.000420041	1.30085e-06	1.43093e-05	[3, 4, 5, 6, 7, 8, 9]	Group20	9.09091	16	[Abat, Aimp1, Atg7, Cask, Cd38, Fga, Fgb, Fgg, Gck, Glud1, Glul, Kif5b, Lrp1, Pdhx, Rac1, Vamp7]
	GO:0050714	positive regulation of protein secretion	GO_BiologicalProcess-EBI-UniProt-GOA-ACAP-ARAP_13.05.2021_00h00	4.40356e-07	0.000131226	1.30085e-06	1.43093e-05	[4, 5, 6, 7, 8]	Group20	9.93789	16	[Abat, Arf1, Atg7, Cask, Cd38, Fga, Fgb, Fgg, Gck, Glud1, Glul, Kif5b, Lrp1, Pdhx, Ppia, Rac1]
	GO:0002791	regulation of peptide secretion	GO_BiologicalProcess-EBI-UniProt-GOA-ACAP-ARAP_13.05.2021_00h00	1.50402e-06	0.00043015	1.30085e-06	1.43093e-05	[5, 6, 7, 8]	Group20	7.5188	20	[Abat, Aimp1, Atg7, Cask, Cd38, Cd74, Fga, Fgb, Fgg, Gck, Glud1, Glul, Hadh, Kif5b, Lrp1, Mup12, Mup2, Pdhx, Rac1, Sidt2]
	GO:0032024	positive regulation of insulin secretion	GO_BiologicalProcess-EBI-UniProt-GOA-ACAP-ARAP_13.05.2021_00h00	6.44458e-06	0.00178515	1.30085e-06	1.43093e-05	[5, 6, 7, 8, 9, 10, 11]	Group20	11.5789	11	[Abat, Atg7, Cask, Cd38, Gck, Glud1, Glul, Kif5b, Lrp1, Pdhx, Rac1]
		total 66 terms

## Sheet: S3-8 (12W GO-BP and ClueGO)
Supplemental Table S3, sheet 8. Functional analysis of proteinswhose S-palmitoylation was affected by the HPD diet after 12 weeks of the feeding. The extent of S-palmitoylation of a given protein was considered up-regulated by the HPD diet if its HPDpalm/RDpalm ratio was ≥ 1.5 and down-regulated if this value was ≤ 0.67. HPD-affected proteins were analyzed using the Gene Ontology Biological Proce…
cluster of terms	ID	term	ontology source	term p value	term p value with the Bonferroni correction	group p value	group p value with the Bonferroni correction	GO levels	GO groups	% associated genes	number of genes	associated genes found
	GO:0002181	cytoplasmic translation	GO_BiologicalProcess-EBI-UniProt-GOA-ACAP-ARAP_13.05.2021_00h00	3.87491e-08	1.20122e-05	3.87491e-08	4.2624e-07	[6, 7, 8]	Group00	14.0187	15	[Cnbp, Drg2, Eif2s2, Eif3e, Eif3g, Eif3i, Eif3k, Eif4a1, Rpl26, Rpl31, Rpl38, Rpl8, Rpl9, Rps26, Rps28]
	GO:0002276	basophil activation involved in immune response	GO_BiologicalProcess-EBI-UniProt-GOA-ACAP-ARAP_13.05.2021_00h00	1.35854e-05	0.00392619	1.35854e-05	2.71709e-05	[5, 6, 7]	Group01	100	3	[Enpp3, Kars, Pi4k2a]
	GO:0042274	ribosomal small subunit biogenesis	GO_BiologicalProcess-EBI-UniProt-GOA-ACAP-ARAP_13.05.2021_00h00	1.01712e-05	0.00296999	1.01712e-05	4.06848e-05	[5, 6]	Group02	13.5135	10	[Npm1, Rpl38, Rps14, Rps17, Rps27l, Rps28, Rps5, Rps7, Rps8, Snu13]
	GO:0006520	cellular amino acid metabolic process	GO_BiologicalProcess-EBI-UniProt-GOA-ACAP-ARAP_13.05.2021_00h00	2.88597e-08	8.97536e-06	2.88597e-08	3.46316e-07	[3, 4, 6]	Group03	9.02256	24	[Aadat, Acad8, Amdhd1, Bhmt, Dio1, Dpys, Farsb, Gcat, Ggt5, Glyat, Gm4952, Hibch, Hmgcl, Iars, Kars, Pah, Prodh2, Pycrl, Rars2, Slc16a2, Slc25a12, Tars, Tars2, Txnrd1]
	GO:0006721	terpenoid metabolic process	GO_BiologicalProcess-EBI-UniProt-GOA-ACAP-ARAP_13.05.2021_00h00	1.5423e-06	0.000461148	1.5423e-06	1.07961e-05	[5, 6]	Group04	13.3333	12	[Adh5, Aldh1a7, Aldh3a2, Ces1e, Ces1f, Cyp1a2, Cyp3a13, Dhrs3, Hmgcs2, Pecr, Rdh7, Scpep1]
	GO:0010952	positive regulation of peptidase activity	GO_BiologicalProcess-EBI-UniProt-GOA-ACAP-ARAP_13.05.2021_00h00	1.86923e-06	0.000557032	1.86923e-06	1.12154e-05	[6, 7, 8, 9]	Group05	8.91089	18	[Cldn3, Ctsd, Ctsh, Ddx3x, Fam162a, Fis1, Hmgb1, Lyn, Mtch2, Ncstn, Picalm, Ppp2ca, Psmd14, Psme1, Rack1, Rps27l, Stat3, Xdh]
	GO:0022618	ribonucleoprotein complex assembly	GO_BiologicalProcess-EBI-UniProt-GOA-ACAP-ARAP_13.05.2021_00h00	1.41856e-05	0.00408547	1.41856e-05	1.41856e-05	[5, 6, 7]	Group06	8.42105	16	[Celf1, Eif2s2, Eif3e, Eif3g, Eif3i, Eif3k, Fastkd2, Prpf19, Prpf6, Rpl38, Rps14, Rps27l, Rps28, Rps5, Snu13, Srsf10]
	GO:0022884	macromolecule transmembrane transporter activity	GO_BiologicalProcess-EBI-UniProt-GOA-ACAP-ARAP_13.05.2021_00h00	1.29404e-05	0.00375272	1.29404e-05	3.88212e-05	[4, 6]	Group07	26.087	6	[Hnrnpa3, Sec61a1, Sec63, Slc15a3, Timm17b, Tomm40]
	GO:0022904	respiratory electron transport chain	GO_BiologicalProcess-EBI-UniProt-GOA-ACAP-ARAP_13.05.2021_00h00	5.65335e-06	0.00166774	5.65335e-06	2.82667e-05	[5, 6]	Group08	12.9412	11	[Cox5b, Dld, H6pd, Mtch2, Ndufa10, Ndufa12, Ndufs3, Ndufs6, Sco2, Slc25a12, Slc37a2]
	GO:0034622	cellular protein-containing complex assembly	GO_BiologicalProcess-EBI-UniProt-GOA-ACAP-ARAP_13.05.2021_00h00	5.39997e-07	0.000164699	5.39997e-07	4.85998e-06	[6]	Group09	5.01931	52	[Ap2b1, Arpc2, Arpc3, Capzb, Cd36, Celf1, Cenpv, Chchd4, Cltb, Ddx3x, Dlg1, Dmd, Eif2s2, Eif3e, Eif3g, Eif3i, Eif3k, Fastkd2, Fga, Fgb, Fkbp4, Grwd1, Hccs, Hmgb1, Myo1c, Napa, Ndufa10, Ndufa12, Ndufs3, Ndufs5, Ndufs6, Npm1, Nup93, Picalm, Prpf19, Prpf6, Psmc5, Psmd13, Psmd4, Rpl38, Rps14, Rps27l, Rps28, Rps5, Sco2, Snap23, Snu13, Sptbn1, Srsf10, Uqcc2, Vamp3, Vamp7]
monocarboxylic acid metabolic process	GO:0006631	fatty acid metabolic process	GO_BiologicalProcess-EBI-UniProt-GOA-ACAP-ARAP_13.05.2021_00h00	7.4307e-09	2.31838e-06	1.27145e-12	1.90718e-11	[4, 5, 7]	Group10	7.51708	33	[Acaa1a, Acat2, Acot11, Acot12, Acot8, Acsl4, Adh5, Aldh3a2, Apoa1, Cd36, Cd74, Ces1f, Cpt2, Crot, Cyp1a2, Cyp2c37, Cyp4f18, Dld, Echdc2, Echdc3, Eci1, Ehhadh, Elovl2, Ephx1, Ggt5, Lonp2, Mcat, Mgll, Mlycd, Ndufs6, Pecr, Pex5, Ptgs1]
	GO:0032787	monocarboxylic acid metabolic process	GO_BiologicalProcess-EBI-UniProt-GOA-ACAP-ARAP_13.05.2021_00h00	1.27145e-12	4.03051e-10	1.27145e-12	1.90718e-11	[6]	Group10	7.53846	49	[Acaa1a, Acat2, Acot11, Acot12, Acot8, Acsl4, Adh5, Adpgk, Akr1a1, Aldh1a7, Aldh3a2, Amdhd1, Apoa1, Cd36, Cd74, Ces1f, Cpt2, Crot, Cyp1a2, Cyp2c37, Cyp3a13, Cyp4f18, Cyp7b1, Dld, Echdc2, Echdc3, Eci1, Ehhadh, Elovl2, Ephx1, Ggt5, Glyat, H6pd, Lonp2, Mcat, Mgll, Mlycd, Mtch2, Ndufs6, Pecr, Pex5, Pgd, Ptgs1, Scpep1, Slc25a12, Stat3, Tkfc, Ugt1a9, Vnn1]
lipoprotein catabolic process	GO:0042159	lipoprotein catabolic process	GO_BiologicalProcess-EBI-UniProt-GOA-ACAP-ARAP_13.05.2021_00h00	1.18372e-06	0.000356299	2.53354e-07	2.53354e-06	[5, 6]	Group11	37.5	6	[Abhd17a, Abhd17b, Abhd17c, Ctsd, Ldlr, Ppt1]
	GO:0008474	palmitoyl-(protein) hydrolase activity	GO_BiologicalProcess-EBI-UniProt-GOA-ACAP-ARAP_13.05.2021_00h00	1.28209e-05	0.00373088	2.53354e-07	2.53354e-06	[8]	Group11	35.7143	5	[Abhd16a, Abhd17a, Abhd17b, Abhd17c, Ppt1]
carboxylic acid cataboilc procesess	GO:0046395	carboxylic acid catabolic process	GO_BiologicalProcess-EBI-UniProt-GOA-ACAP-ARAP_13.05.2021_00h00	1.64086e-09	5.13591e-07	1.64086e-09	2.13312e-08	[5, 6]	Group12	10.4348	24	[Aadat, Acaa1a, Acad8, Acat2, Acot8, Akr1a1, Amdhd1, Ces1f, Cpt2, Crot, Cyp4f18, Echdc2, Eci1, Ehhadh, Gcat, Hibch, Hmgcl, Lonp2, Mlycd, Pah, Pex5, Pgd, Prodh2, Qprt]
	GO:0009062	fatty acid catabolic process	GO_BiologicalProcess-EBI-UniProt-GOA-ACAP-ARAP_13.05.2021_00h00	8.7732e-06	0.00257055	1.64086e-09	2.13312e-08	[5, 6, 7, 8]	Group12	11.3208	12	[Acaa1a, Acat2, Acot8, Ces1f, Cpt2, Crot, Echdc2, Eci1, Ehhadh, Lonp2, Mlycd, Pex5]
	GO:0072329	monocarboxylic acid catabolic process	GO_BiologicalProcess-EBI-UniProt-GOA-ACAP-ARAP_13.05.2021_00h00	4.75032e-07	0.00014536	1.64086e-09	2.13312e-08	[6, 7]	Group12	11.6279	15	[Acaa1a, Acat2, Acot8, Akr1a1, Ces1f, Cpt2, Crot, Cyp4f18, Echdc2, Eci1, Ehhadh, Lonp2, Mlycd, Pex5, Pgd]
peptide biosynthetic process	GO:0034250	positive regulation of cellular amide metabolic process	GO_BiologicalProcess-EBI-UniProt-GOA-ACAP-ARAP_13.05.2021_00h00	1.8971e-07	5.86204e-05	2.31008e-21	3.69612e-20	[4, 5, 6]	Group13	10.4046	18	[Cnbp, Ddx3x, Eif3e, Eif5a, Elavl1, Fastkd2, Hnrnpd, Khdrbs1, Larp4, Mrps27, Npm1, Picalm, Pld1, Rpl26, Rps27l, Rps9, Smpd3, Uqcc2]
	GO:0010608	posttranscriptional regulation of gene expression	GO_BiologicalProcess-EBI-UniProt-GOA-ACAP-ARAP_13.05.2021_00h00	1.27828e-10	4.02657e-08	2.31008e-21	3.69612e-20	[5, 6]	Group13	7.34266	42	[Celf1, Cnbp, Ddx3x, Ddx5, Eif2s2, Eif3e, Eif3g, Eif3i, Eif3k, Eif4a1, Eif5a, Elavl1, Fastkd2, Fech, Hnrnpa2b1, Hnrnpd, Hnrnpm, Khdrbs1, Larp4, Lrpprc, Matr3, Mov10, Mrps27, Ncl, Npm1, Pld1, Ppp1ca, Prkra, Pura, Rack1, Rpl26, Rpl38, Rps14, Rps27l, Rps9, Sepsecs, Stat3, Syncrip, Tardbp, Tufm, Uqcc2, Zmpste24]
	GO:0043043	peptide biosynthetic process	GO_BiologicalProcess-EBI-UniProt-GOA-ACAP-ARAP_13.05.2021_00h00	7.44859e-21	2.36865e-18	2.31008e-21	3.69612e-20	[5, 6]	Group13	9.31587	64	[Celf1, Cnbp, Ddx3x, Dmd, Drg2, Eif2s2, Eif3e, Eif3g, Eif3i, Eif3k, Eif4a1, Eif5a, Elavl1, Farsb, Fastkd2, Fech, Ggt5, Hnrnpd, Iars, Kars, Khdrbs1, Larp4, Lrpprc, Mov10, Mrpl10, Mrpl39, Mrpl55, Mrps24, Mrps27, Mrps30, Ncl, Npm1, Pld1, Ppp1ca, Pura, Rack1, Rars2, Rpl12, Rpl23, Rpl26, Rpl27a, Rpl28, Rpl31, Rpl38, Rpl8, Rpl9, Rps14, Rps17, Rps18, Rps26, Rps27l, Rps28, Rps5, Rps7, Rps8, Rps9, Sepsecs…
	GO:0006417	regulation of translation	GO_BiologicalProcess-EBI-UniProt-GOA-ACAP-ARAP_13.05.2021_00h00	1.59374e-10	5.00434e-08	2.31008e-21	3.69612e-20	[5, 6, 7, 8]	Group13	8.16327	36	[Celf1, Cnbp, Ddx3x, Eif2s2, Eif3e, Eif3g, Eif3i, Eif3k, Eif4a1, Eif5a, Elavl1, Fastkd2, Fech, Hnrnpd, Khdrbs1, Larp4, Lrpprc, Mov10, Mrps27, Ncl, Npm1, Pld1, Ppp1ca, Pura, Rack1, Rpl26, Rpl38, Rps14, Rps27l, Rps9, Sepsecs, Stat3, Syncrip, Tardbp, Tufm, Uqcc2]
	GO:0045727	positive regulation of translation	GO_BiologicalProcess-EBI-UniProt-GOA-ACAP-ARAP_13.05.2021_00h00	3.36758e-07	0.000103385	2.31008e-21	3.69612e-20	[5, 6, 7, 8, 9]	Group13	11.1888	16	[Cnbp, Ddx3x, Eif3e, Eif5a, Elavl1, Fastkd2, Hnrnpd, Khdrbs1, Larp4, Mrps27, Npm1, Pld1, Rpl26, Rps27l, Rps9, Uqcc2]
intracellular protein transport	GO:0006886	intracellular protein transport	GO_BiologicalProcess-EBI-UniProt-GOA-ACAP-ARAP_13.05.2021_00h00	6.27643e-11	1.98335e-08	1.81722e-12	2.54411e-11	[4, 5, 6]	Group14	6.28571	55	[Akap1, Ap2b1, Ap2m1, Ap3d1, Arpc2, Cd36, Cd74, Cd81, Chchd4, Cltb, Copb1, Ddx5, Eif5a, Elavl1, Erbin, Fis1, Golga7, Grpel1, Hras, Lonp2, Mavs, Myo1c, Napa, Nploc4, Nsf, Nup93, Pex10, Pex5, Ppp2ca, Rab1b, Rab5a, Rab5b, Rab5c, Rffl, Scarb2, Scrib, Sec61a1, Sec61b, Sec63, Sort1, Srp54b, Srpr, Stat3, Stx7, Stx8, Tardbp, Timm17b, Tmed4, Tmed9, Tmem30a, Tomm40, Unc93b1, Vamp7, Xpo1, Ywhag]
	GO:0072594	establishment of protein localization to organelle	GO_BiologicalProcess-EBI-UniProt-GOA-ACAP-ARAP_13.05.2021_00h00	1.87301e-06	0.000556285	1.81722e-12	2.54411e-11	[4, 5, 6]	Group14	6.51163	28	[Akap1, Ap3d1, Cd36, Chchd4, Ddx5, Elavl1, Fis1, Grpel1, Lonp2, Mavs, Mtch2, Nup93, Pex10, Pex5, Ppp2ca, Scarb2, Scrib, Sec61a1, Sec61b, Sec63, Sort1, Srp54b, Srpr, Stat3, Tardbp, Timm17b, Tomm40, Vamp7]
	GO:0090150	establishment of protein localization to membrane	GO_BiologicalProcess-EBI-UniProt-GOA-ACAP-ARAP_13.05.2021_00h00	2.08548e-07	6.42329e-05	1.81722e-12	2.54411e-11	[4, 5, 6]	Group14	8.39416	23	[Arpc2, Ccdc47, Emc8, Fis1, Golga7, Hras, Mtch2, Myo1c, Nsf, Pex5, Rack1, Scrib, Sec61a1, Sec61b, Sec63, Snap23, Sptbn1, Srp54b, Srpr, Tomm40, Vamp3, Vamp5, Vamp7]
	GO:0065002	intracellular protein transmembrane transport	GO_BiologicalProcess-EBI-UniProt-GOA-ACAP-ARAP_13.05.2021_00h00	1.03958e-06	0.000313954	1.81722e-12	2.54411e-11	[4, 5, 6, 7]	Group14	17.2414	10	[Chchd4, Grpel1, Lonp2, Pex10, Pex5, Sec61a1, Sec61b, Sec63, Timm17b, Tomm40]
	GO:0006605	protein targeting	GO_BiologicalProcess-EBI-UniProt-GOA-ACAP-ARAP_13.05.2021_00h00	8.14804e-07	0.000246886	1.81722e-12	2.54411e-11	[5, 6, 7]	Group14	7.77027	23	[Ap3d1, Arpc2, Chchd4, Erbin, Fis1, Golga7, Grpel1, Hras, Lonp2, Myo1c, Pex10, Pex5, Scarb2, Sec61a1, Sec61b, Sec63, Sort1, Srp54b, Srpr, Timm17b, Tomm40, Vamp7, Ywhag]
nucleotide metabolic procesess	GO:0009117	nucleotide metabolic process	GO_BiologicalProcess-EBI-UniProt-GOA-ACAP-ARAP_13.05.2021_00h00	6.83964e-07	0.000207925	6.83964e-07	5.47171e-06	[5, 6, 7]	Group15	6.43154	31	[Aadat, Acot11, Acot12, Acot8, Acsl4, Adpgk, Atp5b, Crot, Dld, Ehhadh, Enpp3, Entpd1, Flad1, Glyat, H6pd, Hmgcl, Hmgcs2, Kars, Mlycd, Mtch2, Nme1, Nme2, Papss2, Prps1, Prpsap1, Qprt, Samhd1, Slc25a12, Stat3, Tkfc, Xdh]
	GO:0006163	purine nucleotide metabolic process	GO_BiologicalProcess-EBI-UniProt-GOA-ACAP-ARAP_13.05.2021_00h00	1.45028e-06	0.000435083	6.83964e-07	5.47171e-06	[5, 6, 7, 8]	Group15	6.75	27	[Aadat, Acot11, Acot12, Acot8, Acsl4, Adpgk, Atp5b, Crot, Dld, Ehhadh, Entpd1, Glyat, H6pd, Hmgcl, Hmgcs2, Mlycd, Mtch2, Nme1, Nme2, Papss2, Prps1, Prpsap1, Samhd1, Slc25a12, Stat3, Tkfc, Xdh]
	GO:0034032	purine nucleoside bisphosphate metabolic process	GO_BiologicalProcess-EBI-UniProt-GOA-ACAP-ARAP_13.05.2021_00h00	4.17045e-06	0.00123445	6.83964e-07	5.47171e-06	[5, 6, 7, 8]	Group15	11.2069	13	[Aadat, Acot11, Acot12, Acot8, Acsl4, Crot, Dld, Ehhadh, Glyat, Hmgcl, Hmgcs2, Mlycd, Papss2]
	GO:0033875	ribonucleoside bisphosphate metabolic process	GO_BiologicalProcess-EBI-UniProt-GOA-ACAP-ARAP_13.05.2021_00h00	4.17045e-06	0.00123445	6.83964e-07	5.47171e-06	[6, 7, 8]	Group15	11.2069	13	[Aadat, Acot11, Acot12, Acot8, Acsl4, Crot, Dld, Ehhadh, Glyat, Hmgcl, Hmgcs2, Mlycd, Papss2]
	GO:0009150	purine ribonucleotide metabolic process	GO_BiologicalProcess-EBI-UniProt-GOA-ACAP-ARAP_13.05.2021_00h00	6.68657e-06	0.00196585	6.83964e-07	5.47171e-06	[6, 7, 8, 9]	Group15	6.51042	25	[Aadat, Acot11, Acot12, Acot8, Acsl4, Adpgk, Atp5b, Crot, Dld, Ehhadh, Entpd1, Glyat, H6pd, Hmgcl, Hmgcs2, Mlycd, Mtch2, Nme1, Nme2, Papss2, Prps1, Slc25a12, Stat3, Tkfc, Xdh]
		total 32 terms
